# Supplementary material for: Quantum oscillations in a dipolar excitonic insulator
Source: Nat Mater. 2025 Aug 25;25(1):42–8. doi: 10.1038/s41563-025-02334-3 (PMC12747884; doi:10.1038/s41563-025-02334-3)
Supplement: Supplementary file 1 — Rxx at B = 0 T. [file 41563_2025_2334_MOESM1_ESM.xlsx]

## Sheet: Sheet1
0	-0.16	-0.1575	-0.155	-0.1525	-0.15	-0.1475	-0.145	-0.1425	-0.14	-0.1375	-0.135	-0.1325	-0.13	-0.1275	-0.125	-0.1225	-0.12	-0.1175	-0.115	-0.1125	-0.11	-0.1075	-0.105	-0.1025	-0.1	-0.0975	-0.095	-0.0925	-0.09	-0.0875	-0.085	-0.0825	-0.08	-0.0775	-0.075	-0.0725	-0.07	-0.0675	-0.065	-0.0625	-0.06	-0.0575	-0.055	-0.0525	-0.05	-0.0475	-0.045	-0.0425	-0.04
0.7	81.4716	81.912	81.6032	81.5073	81.2928	81.6847	81.7072	82.2533	82.859	83.2856	83.6257	83.8573	84.5751	84.5168	84.4794	84.4373	84.9931	84.9006	85.2458	85.9743	86.1488	86.166	86.4581	86.8568	87.3465	87.6537	87.8753	88.7172	88.8225	88.7253	89.0123	89.613	89.7245	90.1967	90.6337	90.6248	90.7517	90.8561	91.0578	91.2398	91.3228	91.5559	91.8605	92.3135	92.5043	93.2559	93.981	94.2953	94.414
0.699	82.0603	81.665	82.0645	82.3341	82.6953	82.3543	82.205	82.4879	82.7633	83.0157	82.7851	82.9585	83.4901	83.3888	84.6958	86.3109	86.6291	87.2223	88.0416	88.1287	87.9504	88.439	88.5269	88.059	88.3865	88.4653	88.6457	88.7428	88.3645	88.7253	88.7826	88.7384	89.0978	89.975	90.101	90.6156	92.5031	92.247	91.487	92.957	93.3077	94.1393	94.3331	94.1251	93.7536	94.2149	94.158	94.3759	95.0882
0.698	81.9882	81.7525	81.5816	81.5299	82.1245	82.6055	83.1225	83.8245	85.0835	84.3757	84.2169	85.9067	86.8119	85.7627	86.7358	87.5411	87.9113	87.9635	88.3383	88.0677	88.2376	88.4347	88.2594	88.5622	88.796	88.8886	88.5225	89.1006	88.7826	89.2941	90.0199	90.1595	90.5387	90.7427	91.2354	92.9432	93.6834	94.0214	94.1817	93.7912	94.1061	93.9179	94.0214	94.248	94.2433	94.6042	94.6566	94.6852	94.7189
0.697	82.5611	82.7097	82.8306	83.0858	83.0689	83.3101	84.6121	84.0429	85.4301	86.1814	87.1579	87.3385	87.7167	87.7554	87.7167	88.1941	88.0851	87.7815	88.1941	88.2246	87.9895	88.4084	88.3426	88.7128	88.6106	88.9635	88.6501	89.5685	90.761	90.1743	90.9353	92.5918	93.2877	93.3558	93.8193	93.637	93.8567	93.7256	94.229	94.0825	94.0825	94.2763	94.3428	94.485	94.5895	94.3331	95.2049	95.3777	95.6806
0.696	83.6562	84.7478	84.0459	84.1132	84.1546	85.4721	85.229	86.5227	87.1365	87.7037	87.2231	87.5616	87.6477	87.5271	87.8377	88.1896	88.1634	88.0067	88.3032	88.0763	88.3121	88.3032	88.893	89.2051	89.6397	91.4561	90.7768	92.296	92.8124	93.1396	93.6554	93.3992	93.6508	93.9365	93.7114	94.0025	93.8709	94.0214	94.1344	93.6788	93.7395	94.248	94.5562	94.1676	94.485	96.7348	96.5531	98.1801	98.3636
0.695	86.2263	84.8569	86.1758	86.7356	85.7035	87.1537	87.8679	88.0373	87.8117	88.0284	87.6864	87.2658	87.7338	87.6864	88.0024	88.1984	88.059	88.2594	88.6557	88.4171	89.0475	89.2582	89.9462	90.3899	91.8062	91.035	92.6463	93.3558	93.5715	93.2227	93.7068	93.5153	93.6788	94.2243	93.9789	94.2053	93.9932	94.2716	94.0025	94.21	94.953	95.0149	95.1234	96.0447	97.5884	98.3486	99.1459	99.4561	99.8944
0.694	87.2144	87.3171	87.0825	86.7014	86.5202	87.0187	87.1249	87.2743	87.2402	87.1975	87.6821	87.5358	87.5528	87.7599	88.2761	88.2246	88.6513	88.8051	88.9856	89.5865	89.8705	90.3454	90.2145	92.1129	93.3527	93.4736	93.562	93.3711	93.7444	93.632	93.4687	93.7771	93.5574	93.5386	93.8428	94.1506	93.9932	94.5088	94.1204	95.1482	97.027	96.3931	97.8454	98.9271	99.3057	99.0911	99.1498	99.6685	99.9448
0.693	87.2957	86.8279	87.1378	87.8636	87.9418	87.5101	87.6219	88.0155	87.777	87.8679	88.1068	87.9201	88.2761	88.6294	88.9808	89.2272	89.1125	89.6261	90.0891	92.0946	92.8124	93.2553	93.1627	93.3897	93.5481	93.3759	93.7724	93.8379	93.6975	93.7724	93.4503	93.6228	94.026	93.9133	94.2149	94.3521	94.5138	95.1674	95.1482	97.542	96.8758	97.7864	99.1062	98.8973	99.1796	99.5834	99.6685	100.177	100.147
0.692	87.3683	87.2616	87.4626	87.721	87.3469	87.5959	87.8724	88.0159	87.721	88.1459	88.2847	88.9844	89.3173	90.3233	90.8662	90.1177	91.9396	92.7713	93.135	92.8723	93.0286	93.3665	93.121	93.2181	93.0888	93.4736	93.7395	93.3109	93.562	94.0145	93.824	94.7539	95.072	95.3345	95.5924	95.8709	97.8503	98.9271	98.4182	99.1958	99.1259	100.091	99.7085	99.3438	99.5334	99.3685	99.4584	100.076	100.489
0.691	87.3427	87.777	87.5101	87.2529	88.0468	87.9901	88.289	89.0193	89.3306	90.1857	91.359	91.3826	91.5494	92.465	92.2166	92.6155	92.7071	92.9689	92.7116	93.0472	92.8402	93.1767	93.32	93.1441	93.5994	93.5899	93.7578	94.4144	94.3254	94.3628	95.2964	95.7651	96.0107	97.8355	97.0513	98.4156	99.1659	99.2208	99.1845	99.2093	99.4134	99.2093	99.6484	100.091	99.8795	100.016	100.553	100.697	101.135
0.69	88.4008	88.1071	88.1372	88.0081	88.4439	89.4462	91.1448	90.0397	91.6146	92.424	91.0494	92.3169	92.7713	92.7438	92.7575	93.2044	93.0241	92.7345	93.0657	92.9183	93.2413	93.0933	93.3897	93.3992	93.3943	93.6228	95.9079	95.6005	95.6546	97.4493	97.5321	98.6546	98.6647	98.9369	99.1599	99.1897	99.5884	99.259	99.5433	99.9601	99.4982	99.7689	99.7236	99.8593	99.8391	101.088	101.598	103.641	103.337
0.689	88.9362	88.7094	88.9537	90.6507	91.5785	92.0207	92.3285	92.2514	92.1879	92.7713	92.5746	92.6248	92.547	92.3695	92.8998	92.7804	92.7804	93.2044	93.0241	93.2968	93.4828	93.4595	93.7724	94.7919	94.7209	95.5159	97.2937	97.5224	98.6546	98.9618	98.284	99.0364	99.1508	99.5183	99.4634	99.9349	99.7388	99.1648	99.4683	99.8944	100.145	100.443	101.296	101.439	101.644	103.407	104.254	105.102	104.678
0.688	90.594	91.0285	91.3871	91.6759	92.238	92.2696	92.3832	92.4195	92.6155	92.4012	92.7575	92.7209	92.5927	93.0517	92.8402	92.7484	93.2553	93.5348	93.6787	94.2927	96.5568	96.71	97.5949	97.9732	97.9098	97.7728	98.566	98.4921	99.3786	99.0855	98.8828	99.4584	99.3386	99.2194	99.7689	99.4584	99.4535	99.6834	100.42	100.526	100.758	103.044	104.294	104.341	104.137	104.757	104.99	104.757	105.166
0.687	92.1474	92.1165	92.2923	91.6748	91.5273	91.8183	91.724	92.0073	92.6613	92.406	92.5608	92.7804	92.4378	92.7575	93.2161	93.5352	94.0682	94.0964	96.2187	95.6179	96.8684	97.6818	98.0708	98.4797	98.7644	99.0259	98.6957	98.7744	99.125	99.4236	99.1796	98.8237	99.2093	99.125	99.3586	100.4	100.758	101.819	103.209	103.133	104.778	104.551	104.958	104.985	104.99	105.139	104.789	105.112	105.08
0.686	92.1292	92.3512	92.3832	92.0795	91.5941	92.0162	92.2741	92.0254	92.4378	92.4468	92.8947	93.0965	93.5304	93.9008	94.1895	94.6066	94.936	96.8253	97.7012	97.803	98.0512	98.4897	98.5875	98.4553	98.8286	98.676	98.8974	99.5884	99.3189	99.279	99.5534	99.4732	99.7637	100.435	100.652	101.675	103.419	104.231	104.022	104.441	104.831	104.478	104.81	105.033	104.984	105.244	105.148	105.291	105.804
0.685	92.1518	92.6477	92.424	91.9082	91.9577	92.4788	92.7943	93.0231	92.8814	93.5028	93.8069	94.3587	94.5597	96.3279	96.6381	97.4789	97.4646	98.6466	98.4308	98.5875	98.863	98.7644	98.9816	98.8727	98.7006	99.1498	99.0012	99.6357	100.068	100.447	100.385	100.652	101.691	102.987	101.824	103.83	104.357	104.095	103.731	104.299	104.268	104.672	104.948	105.565	106.681	106.194	105.986	106.581	107.074
0.684	92.2332	92.0073	92.3967	92.6522	92.6896	92.9086	93.5444	95.7981	94.606	96.1853	96.7932	97.7254	98.0316	97.4694	98.0802	98.4553	98.3771	98.4994	98.2066	98.4553	99.125	98.8925	99.0112	99.1437	99.3909	99.8044	99.929	100.536	101.507	101.614	103.373	104.054	103.83	104.205	104.472	104.667	104.852	104.509	104.683	105.026	105.254	105.475	105.725	106.717	106.629	109.221	109.199	109.707	109.862
0.683	92.2243	92.6758	93.4476	93.5951	95.7322	95.7745	95.2543	96.2187	97.047	97.3828	97.4164	97.9494	97.7367	98.0218	97.8285	97.9832	97.9443	98.1238	98.5632	98.8142	98.4897	98.8039	100.544	100.729	102.137	101.076	102.489	103.373	103.726	104.095	104.106	104.514	104.488	104.393	104.683	104.409	104.53	105.295	105.194	105.528	107.379	107.17	108.852	109.21	109.751	109.607	109.896	110.253	109.823
0.682	94.7817	93.8576	94.3781	96.1855	96.2841	96.7945	97.3382	97.7947	97.8139	97.7319	98.2163	97.9443	98.1823	98.0754	98.4846	98.7455	98.4604	98.8926	99.1882	99.5761	101.567	102.071	103.39	103.205	103.7	103.617	103.431	103.814	103.736	104.137	103.949	103.991	104.438	104.821	105.295	105.565	105.693	107.422	106.61	108.59	108.614	109.177	109.21	109.073	109.447	109.254	109.712	110.18	109.868
0.681	97.3718	96.8958	97.3382	98.1676	97.8428	97.5684	97.8911	97.7126	97.7802	97.6694	97.8911	98.2602	98.0122	98.3282	98.7358	99.1179	99.6853	99.6853	101.702	102.597	103.205	103.113	103.757	103.752	103.39	103.804	104.033	103.664	103.902	104.111	104.879	105.073	105.19	105.464	106.374	106.572	108.28	109.078	109.585	109.259	109.508	109.474	109.155	109.718	109.862	110.46	110.705	110.701	111.996
0.68	97.5157	97.1475	96.9526	96.9005	97.5444	97.5252	97.6983	98.1823	97.8478	98.1045	98.1093	98.5551	99.5119	100.804	100.345	101.688	102.48	103.016	103.098	103.493	103.442	103.674	103.514	103.514	104.074	103.845	103.913	104.189	104.879	105.205	106.134	105.938	105.82	107.97	108.776	109.216	108.723	109.259	109.458	108.991	109.43	109.585	109.696	110.141	110.857	111.047	111.652	113.554	113.616
0.679	97.5157	97.176	97.2762	97.1569	97.2988	97.4292	97.901	98.3604	98.2406	99.968	99.7011	101.294	102.389	102.863	102.401	102.786	103.375	103.031	103.339	103.705	103.287	103.633	104.031	103.969	104.453	104.758	104.957	105.126	107.169	107.867	108.565	108.909	109.045	109.226	109.37	108.92	108.887	109.612	109.552	109.419	110.013	110.957	112.113	112.031	113.998	114.54	115.099	115.427	115.685
0.678	97.602	97.7573	97.8864	98.1967	98.638	98.8587	99.0834	100.406	101.652	102.659	102.603	103.092	102.883	103.138	102.832	102.659	103.262	103.103	103.39	104.196	104.248	104.721	106.059	105.366	105.588	107.804	108.756	108.854	108.794	109.403	109.585	109.281	109.414	109.067	109.292	110.018	110.114	110.304	110.7	112.483	112.448	112.636	114.114	115.017	115.228	115.474	115.773	115.433	115.773
0.677	98.6541	100.741	100.458	100.126	100.939	101.948	102.406	102.522	102.004	102.36	102.664	102.533	103.067	102.909	103.231	103.52	104.041	103.871	104.237	105.081	105.15	105.519	107.659	108.37	108.805	108.468	108.549	109.144	109.04	109.447	109.292	109.106	109.662	110.046	110.482	110.566	110.882	113.016	113.051	114.222	114.711	115.217	115.269	114.751	115.322	115.697	115.485	115.75	116.573
0.676	102.29	100.146	101.607	102.013	101.684	102.275	102.827	102.477	102.817	102.578	102.878	103.285	103.701	103.825	103.768	104.4	106.796	105.659	106.592	108.208	108.203	108.865	108.214	108.516	108.614	108.354	108.87	108.701	108.952	109.271	110.066	109.959	110.26	111.719	111.719	113.034	114.2	114.96	114.486	114.92	115.732	115.357	115.047	115.479	115.788	116.017	116.057	117.728	117.362
0.675	102.335	102.039	102.446	103.113	103.087	102.482	102.482	103	103.727	103.485	103.871	103.84	104.44	104.315	105.717	105.642	107.498	108.149	108.208	107.837	108.3	108.68	108.739	109.078	109.254	109.746	109.616	109.862	110.631	110.709	112.467	112.966	113.325	114.153	114.995	114.862	114.204	114.561	114.503	115.065	115.339	115.926	115.8	116.378	118.465	119.662	118.003	119.95	120.153
0.674	102.3	102.114	102.189	102.406	103.072	103.83	103.922	103.789	104.103	104.388	106.467	107.682	108.111	107.885	108.197	108.197	107.618	107.966	108.149	108.111	108.696	108.981	109.374	109.853	111.656	111.254	110.996	112.869	114.164	114.044	113.936	114.124	113.93	114.492	114.659	114.896	115.117	115.309	115.724	115.515	117.127	117.37	117.655	119.175	120.11	120.899	120.678	121.121	121.479
0.673	102.893	103.029	103.257	103.536	103.695	104.935	105.154	106.918	107.182	107.634	107.336	107.517	107.736	107.501	107.885	107.762	107.939	108.565	108.791	108.91	109.21	111.395	111.027	112.411	113.105	114.061	114.492	114.342	114.446	114.113	114.526	114.751	114.765	114.601	115.065	116.069	115.525	117.33	117.079	119.144	119.789	120.398	120.404	120.776	120.77	120.893	121.057	120.997	121.659
0.672	103.446	104.837	105.875	106.504	107.056	107.432	107.251	106.839	107.135	107.966	107.8	107.618	107.875	107.752	108.149	108.203	109.14	109.177	111.483	111.823	112.265	112.952	113.89	114.25	113.714	114.124	113.993	114.474	114.713	115.123	115.675	115.891	116.08	116.402	116.768	118.223	119.005	119.801	120.033	120.556	120.313	120.452	121.176	121.016	121.355	121.598	121.666	122.376	122.464
0.671	107.204	106.824	107.225	107.918	107.586	107.517	107.57	107.161	107.315	107.736	108.389	109.151	108.644	109.058	109.662	111.639	112.225	113.289	113.346	113.651	113.833	113.408	113.628	114.25	114.25	114.624	115.361	115.806	115.593	116.244	116.273	118.096	119.126	119.463	119.931	120.63	120.313	120.294	120.942	120.715	120.636	121.022	121.21	121.432	122.07	124.856	125.351	125.797	126.076
0.67	107.246	107.076	107.336	108.014	107.629	107.811	108.202	108.261	108.218	109.438	111.07	111.323	110.464	111.968	111.205	112.463	113.413	113.787	113.68	113.787	114.469	114.702	114.405	115.303	115.949	115.94	116.174	118.001	118.892	119.21	120.173	120.373	120.41	120.899	120.942	120.507	120.93	120.617	120.641	121.563	124.01	122.917	125.027	125.027	126.373	126.186	125.558	126.096	126.263
0.669	107.331	107.373	107.957	108.186	108.919	109.205	110.845	110.283	110.99	111.971	113.048	113.306	112.935	113.56	113.374	113.555	114.101	113.736	113.822	114.53	114.859	115.557	115.83	117.534	118.001	118.887	119.822	120.149	119.635	119.509	120.319	120.313	120.429	120.398	120.812	120.977	121.302	123.618	122.948	125.116	124.666	125.756	125.942	125.993	126.567	126.225	126.919	127.268	127.145
0.668	108.859	109.21	110.502	111.32	112.261	112.75	112.349	112.778	112.901	112.577	113.171	113.612	113.613	113.919	114.004	114.561	114.708	115.972	116.776	117.209	118.56	119.138	119.906	119.707	119.707	119.961	119.755	120.246	120.489	120.453	120.556	121.363	121.054	121.434	123.747	124.742	124.559	124.925	125.629	125.431	125.884	125.763	126.161	126.405	127.386	128.525	128.233	129.645	131.132
0.667	112.627	111.634	112.297	111.962	112.31	112.918	112.65	112.633	113.368	113.709	114.365	114.792	116.144	115.521	116.852	118.158	118.93	119.037	119.24	119.162	119.683	119.641	119.46	119.579	119.834	120.332	120.769	120.623	121.342	122.882	123.87	124.257	125.533	125.387	125.782	125.514	125.247	125.923	125.871	126.437	126.88	127.386	128.908	129.737	130.704	130.771	130.459	131.755	131.782
0.666	112.611	112.488	112.661	113.334	113.68	113.545	113.885	114.621	114.931	114.621	115.326	117.13	118.105	118.622	118.28	118.415	118.25	118.344	119.299	119.711	120.005	120.235	121.694	121.706	122.869	124.164	124.616	124.352	124.742	125.089	124.887	125.342	125.108	125.321	125.969	126.341	126.642	126.784	128.949	128.947	130.085	130.459	131.172	131.426	131.768	132.072	131.973	131.835	132.765
0.665	112.7	113.244	113.523	113.874	114.218	116.433	116.98	118.039	118.033	118.374	118.859	118.557	118.859	118.663	119.007	119.294	119.927	120.471	121.119	121.192	123.448	123.467	123.893	124.548	124.422	124.736	124.454	124.824	125.089	125.511	125.425	126.207	126.411	126.945	129.224	129.991	130.178	131.018	130.175	130.852	130.979	130.859	131.567	132.115	132.69	133.295	134.536	133.764	135.445
0.664	116.41	116.854	117.211	117.619	118.215	118.004	118.374	118.474	118.671	118.521	118.889	119.186	119.843	120.496	120.278	122.622	123.603	123.349	124.179	124.466	123.942	124.353	124.379	124.799	124.855	125.844	125.761	126.424	128.269	127.37	127.31	128.93	130.188	130.439	130.389	130.74	131.272	131.191	131.098	131.745	132.271	132.778	134.501	134.844	136.122	136.442	136.869	136.554	136.539
0.663	118.063	117.509	118.028	119.007	118.639	118.734	118.866	119.108	119.46	121.331	122.919	122.637	123.147	123.775	123.571	123.442	124.21	124.042	124.397	124.881	125.846	126.105	126.258	127.798	127.302	129.042	129.356	130.07	130.568	130.621	131.225	131.172	130.839	131.439	132.282	132.243	132.501	133.036	133.159	135.055	136.401	136.575	136.415	136.897	136.882	136.735	137.1	137.554	138.325
0.662	118.068	118.657	118.736	119.991	119.504	121.571	122.127	121.744	122.729	122.809	123.466	122.914	123.442	123.732	123.841	124.474	125.961	125.707	126.093	127.811	129.356	129.271	129.551	130.482	129.975	130.323	130.693	130.662	130.88	131.177	131.211	131.649	131.856	132.704	134.221	135.831	136.47	136.373	136.687	136.13	136.526	136.603	137.188	137.717	137.808	137.865	140.282	141.112	141.511
0.661	121.86	119.902	122.09	121.861	122.307	122.768	122.634	122.853	123.245	123.521	124.289	124.587	126.353	126.391	127.984	128.482	128.782	129.343	128.707	129.714	129.577	130.035	130.879	130.886	131.682	131.716	131.842	132.077	133.711	134.671	135.434	135.853	135.639	135.95	135.909	136.401	136.671	137.125	137.041	137.513	137.731	140.26	141.091	141.278	141.787	141.809	142.195	141.859	142.005
0.66	123.024	123.03	123.214	123.67	123.436	123.827	124.333	126.341	126.949	127.639	128.047	128.386	129.564	129.162	129.298	129.162	129.265	129.544	130.418	130.86	131.085	132.838	134.351	134.805	134.839	135.688	135.475	135.393	136.095	135.66	135.633	136.102	136.096	136.954	137.71	139.405	138.64	140.709	141.179	141.649	141.381	141.787	141.482	141.468	141.939	142.642	143.117	144.025	145.307
0.659	124.092	124.531	124.55	126.755	128.123	127.792	128.36	128.64	128.968	129.207	129.105	130.164	130.698	132.365	131.956	133.372	134.669	134.812	134.264	134.697	135.042	135.116	135.649	135.498	136.172	136.704	139.025	139.485	139.924	139.398	140.759	141.05	141.518	141.158	141.331	141.244	141.526	142.496	142.937	143.552	143.692	145.352	146.598	147.218	146.924	147.717	148.373	147.938	148.166
0.658	128.339	128.975	128.634	127.786	128.205	128.949	129.848	130.225	131.813	132.777	133.773	134.035	133.666	134.203	134.575	135.205	135.014	135.665	136.014	137.631	138.448	139.147	139.028	140.179	140.221	139.839	140.506	140.799	140.995	141.086	141.41	141.916	142.791	144.079	145.281	146.482	146.393	146.564	147.037	146.826	147.353	147.391	147.308	147.824	148.536	148.62	149.341	150.283	150.168
0.657	128.512	129.227	129.228	131.007	132.376	133.141	133.36	133.74	134.223	134.184	134.359	134.723	136.07	136.152	137.86	138.074	139.171	139.508	139.262	139.923	139.846	140.241	140.902	141.133	141.521	142.196	143.036	144.928	143.568	144.859	145.302	146.452	145.843	146.505	146.355	146.924	147.43	148.072	148.119	148.171	149.046	149.189	150.963	151.579	152.42	152.491	152.546	153.223	153.4
0.656	133.28	131.334	132.857	132.929	132.995	133.553	134.035	134.433	135.331	137.052	138.247	139.038	138.565	139.178	139.178	139.655	140.17	140.706	142.023	142.052	144.149	144.085	145.488	145.444	145.894	146.43	145.857	146.154	146.281	147.004	146.867	147.236	147.777	149.353	151.085	151.283	151.719	152.201	152.139	152.475	152.483	152.614	152.679	153.482	154.108	153.94	154.457	154.687	155.473
0.655	133.38	133.533	133.941	134.622	136.43	137.84	138.843	138.926	139.543	139.528	139.705	140.477	141.884	141.807	141.606	143.307	144.205	145.547	145.304	145.444	146.273	146.945	146.195	146.863	147.408	148.026	149.584	149.056	150.406	151.533	151.711	151.75	151.913	151.781	152.085	152.085	152.402	153.186	153.374	155.242	155.137	156.004	156.44	157.616	158.261	158.156	158.9	158.613	159.097
0.654	134.473	134.568	136.226	137.277	138.599	138.697	139.245	139.404	140.437	142.012	144.002	144.945	144.45	144.573	145.488	145.967	146.535	146.937	148.994	149.972	150.671	150.092	150.664	150.939	150.518	151.178	151.286	151.713	151.975	151.852	152.666	152.775	153.57	155.126	155.854	156.945	157.281	157.863	157.977	157.636	158.033	157.993	158.646	158.982	159.745	159.391	160.026	162.486	162.896
0.653	138.35	137.778	138.164	139.255	139.923	141.693	143.554	143.519	144.145	145.161	145.475	145.526	147.791	148.611	149.759	149.299	150.046	150.471	150.275	151.334	151.628	152.385	152.928	154.579	154.949	155.841	156.042	156.576	156.775	157.305	158.351	157.725	157.749	158.131	157.883	158.312	158.704	159.428	159.627	161.005	162.42	162.851	163.341	163.038	164.493	164.306	164.493	164.681	164.865
0.652	141.168	141.265	142.155	143.468	144.102	143.993	144.85	145.724	147.813	149.019	149.774	149.774	150.442	150.755	152.489	152.298	152.524	154.775	155.674	155.629	155.664	156.138	156.917	157.332	157.822	158.592	158.721	159.249	159.834	159.878	161.022	161.502	162.662	162.678	163.368	162.983	163.368	163.234	163.387	163.696	164.852	164.865	164.144	164.508	166.886	168.102	168.976	169.072	169.768
0.651	143.928	144.646	145.314	146.391	147.495	146.367	148.809	149.171	149.691	150.407	151.232	153.603	154.102	154.764	156.488	156.512	156.949	157.572	159.157	160.494	159.831	160.703	161.295	162.353	162.557	162.833	163.167	163.036	163.462	163.353	163.68	163.874	164.252	164.303	166.201	167.286	165.874	167.186	168.053	168.079	167.725	168.453	168.811	169.578	169.589	170.473	170.567	171.361	173.508
0.65	149.067	149.35	149.202	149.049	148.953	149.616	150.218	152.654	152.88	153.798	154.568	156.015	157.479	159.324	159.967	160.137	161.689	161.984	162.107	162.72	163.564	163.505	164.97	166.228	165.644	166.834	167.155	167.755	168.034	167.905	168.324	168.483	168.48	168.665	169.343	169.082	169.536	170.887	170.831	171.986	173.228	172.424	173.063	173.153	173.287	174.609	175.578	175.544	176.438
0.649	154.528	154.287	154.466	154.676	155.545	155.286	154.892	155.18	156.386	157.673	159.437	159.813	160.577	161.434	165.251	164.292	166.16	166.406	167.037	167.648	167.351	167.605	168.241	168.804	169.151	170.859	172.357	172.851	172.727	173.251	173.398	173.109	173.242	173.242	174.022	174.763	174.735	175.206	174.907	174.881	175.669	176.263	177.095	177.992	177.419	179.276	180.093	181.025	180.761
0.648	158.996	159.483	159.991	158.213	158.276	159.447	160.356	160.031	160.145	161.009	162.148	163.632	165.369	165.646	166.803	167.38	168.588	170.282	171.634	172.824	173.163	172.892	173.803	174.521	175.14	175.399	175.992	175.564	177.231	178.274	179.563	178.925	178.584	179.592	180.17	179.61	180.132	179.675	179.502	180.377	180.367	180.789	181.316	182.679	182.427	182.465	185.043	184.394	185.855
0.647	162.165	161.418	161.377	163.442	163.074	165.205	164.75	164.335	164.917	165.626	166.449	167.764	168.183	170.357	171.644	172.845	174.136	175.826	177.442	177.688	177.779	178.346	178.872	179.359	179.883	180.938	180.733	180.229	180.378	181.174	182.667	183.093	183.761	184.065	184.63	184.714	185.155	184.828	185.157	185.497	185.896	186.292	186.112	186.826	186.845	187.255	188.085	188.255	189.993
0.646	171.59	170.299	169.473	168.64	169.892	170.978	171.225	170.695	171.198	171.042	171.324	172.465	174	175.778	177.652	178.134	178.545	180.678	182.291	182.594	183.27	184.367	185.005	185.005	186.265	186.444	186.093	186.51	186.798	187.895	187.788	187.634	188.718	189.849	190.403	190.709	191.356	190.611	191.037	191.836	191.126	190.888	192.037	192.801	192.149	192.676	193.215	194.434	194.038
0.645	180.574	179.941	179.373	178.285	176.163	176.109	175.892	176.726	177.597	177.398	177.562	177.462	179.285	181.111	181.472	182.329	183.357	185.883	186.747	188.305	189.151	189.917	190.63	192.156	193.799	194.612	194.301	193.133	194.392	193.707	192.514	194.452	195.512	195.583	195.675	196.318	196.24	196.062	197.057	196.42	196.69	196.676	197.276	197.564	197.679	198.509	199.187	200.347	200.962
0.644	184.809	185.001	185.947	187.02	186.745	185.094	183.941	183.837	183.148	183.544	183.81	184.631	184.735	185.982	187.6	188.318	189.427	191.658	193.224	194.351	194.993	195.602	196.706	198.89	199.956	200.935	200.812	200.122	200.601	200.58	201.281	201.491	201.165	201.86	201.418	201.533	201.764	201.775	202.502	202.883	202.742	203.117	203.954	204.335	204.589	204.823	205.215	205.365	205.375
0.643	187.77	187.138	189.866	190.798	192.309	194.827	195.562	193.442	191.836	190.995	191.736	193.248	193.591	194	193.772	194.78	195.692	197.854	199.47	200.588	201.784	204.222	204.608	205.635	205.912	207.304	207.736	209.453	208.808	207.779	208.268	208.42	207.574	207.742	207.97	208.3	208.33	208.235	208.781	208.847	210.559	209.935	209.572	209.297	209.958	211.433	211.141	212.981	213.735
0.642	191.64	190.877	191.094	193.949	197.078	198.798	201.228	202.364	202.954	202.289	201.229	200.365	200.583	201.607	202.15	203.832	204.552	204.785	206.08	207.042	210.139	210.518	212.048	212.379	215.12	216.195	216.713	217.782	218.888	219.22	218.464	218.327	218.35	217.699	216.422	216.609	217.253	215.634	216.67	217.034	216.52	218.268	217.494	218.522	218.868	218.383	219.019	218.581	218.996
0.641	195.695	195.087	196.062	197.813	200.171	202.854	205.019	207.759	211.004	213.837	213.736	213.849	212.839	211.596	211.42	211.773	212.295	215.028	215.662	216.894	218.397	218.817	221.46	222.324	223.322	223.963	225.899	226.03	227.939	228.838	228.264	228.958	228.681	226.775	226.493	225.169	224.86	224.376	225.025	224.506	224.71	226.067	225.905	225.156	226.431	226.203	226.175	227.356	227.345
0.64	196.693	196.877	199.2	200.137	202.573	205.625	209.297	212.799	214.344	217.933	221.382	224.778	226.443	225.274	224.805	222.36	223.218	223.921	226.03	226.893	227.736	229.867	230.359	232.588	234.251	235.628	236.607	238.038	238.012	239.177	240.321	239.084	239.975	238.123	237.884	236.354	236.183	236.145	235.094	233.275	233.593	232.672	232.523	233.705	234.091	233.624	234.722	234.863	235.291
0.639	202.488	203.58	203.253	205.345	207.415	209.825	213.096	214.987	219.087	222.556	226.106	229.558	232.707	236.037	237.415	237.201	236.295	235.256	235.89	237.607	237.909	240.056	240.721	243.56	245.393	246.736	248.251	248.92	250.666	251.043	249.898	250.889	251.329	251.823	251.186	248.867	248.173	247.038	245.62	244.126	243.582	242.661	242.777	242.995	243.296	244.115	244.325	244.128	244.703
0.638	207.855	208.257	208.693	211.318	211.999	213.356	216.144	219.291	222.818	227.05	231.025	234.337	238.923	243.045	245.93	248.913	250.946	252.756	251.527	249.887	250.975	252.756	254.011	256.63	258.192	259.834	262.185	263.859	264.962	264.848	264.664	264.608	265.313	264.524	264.656	264.848	263.567	261.792	259.329	257.46	255.244	254.875	252.634	251.747	252.257	252.121	251.334	252.601	253.177
0.637	218.682	218.844	219.197	217.658	218.09	219.321	221.572	224.517	226.431	230.389	233.907	238.019	242.952	247.837	252.034	257.28	261.831	265.684	267.689	268.385	267.217	266.164	266.791	269.095	271.207	274.493	276.882	278.888	280.439	280.863	281.73	281.688	281.128	280.198	280.611	278.861	278.287	277.005	274.846	273.001	271.445	269.539	267.324	265.412	263.859	263.612	262.438	261.891	262.411
0.636	229.887	230.462	230.141	230.294	229.487	230.328	230.535	232.039	234.417	236.805	239.591	243.646	248.044	251.752	256.849	262.016	267.962	274.155	278.785	283.029	287.014	287.741	286.129	285.743	287.149	289.434	293.201	295.517	296.986	299.786	301.205	301.841	302.354	302.167	301.949	299.981	297.748	295.9	293.486	291.193	288.708	286.735	282.936	281.309	279.378	277.118	274.809	274.404	274.668
0.635	244.842	243.815	242.438	241.63	242.944	241.477	242.163	241.568	242.441	243.193	245.907	249.435	253.479	257.896	262.172	267.844	272.897	279.65	285.782	292.561	299.032	303.216	307.044	309.623	307.442	307.138	309.883	313.254	317.3	320.124	322.821	323.98	325.709	325.717	324.879	323.768	321.574	319.583	315.864	312.297	309.48	306.818	303.506	300.741	298.144	294.732	292.443	290.481	287.976
0.634	261.147	260.323	258.709	256.307	255.054	253.58	252.909	252.319	252.487	253.99	254.684	256.527	259.606	263.799	267.909	272.364	278.8	284.603	291.27	298.359	306.022	314.157	320.235	325.294	330.457	332.409	333.368	333.374	335.882	340.424	345.791	348.795	351.868	354.133	352.646	350.945	348.795	346.962	344.04	339.544	334.841	330.856	326.978	322.824	319.747	315.845	312.513	309.401	305.437
0.633	275.838	275.429	276.275	274.663	272.879	269.662	268.894	267.496	266.246	265.934	266.881	267.493	269.959	272.708	274.462	280.021	285.159	290.794	296.977	303.742	311.976	319.777	328.137	337.366	344.343	352.614	358.112	361.435	363.069	363.535	367.861	372.499	377.966	382.187	384.286	384.247	385.08	381.575	376.601	371.828	366.794	360.614	354.897	350.226	345.442	340.517	336.402	332.644	329.183
0.632	285.626	285.782	286.794	287.433	288.513	287.052	285.843	283.095	281.775	281.53	281.507	281.908	282.377	283.536	284.99	287.904	292.654	297.501	303.736	310.947	319.36	326.516	334.567	344.199	353.665	365.174	373.917	382.179	389.219	393.735	398.006	400.521	404.142	409.702	414.012	418.486	422.068	420.919	419.193	413.657	407.391	399.603	390.387	382.669	376.271	369.058	363.593	359.812	354.569
0.631	297.707	296.505	297.485	298.643	300.123	302.181	302.03	302.343	299.512	297.38	295.557	295.652	296.301	297.973	298.16	299.348	303.622	308.083	313.187	318.903	326.176	334.292	342.138	351.616	361.576	372.63	384.741	397.837	409.268	418.031	428.308	436.003	439.716	445.028	449.329	455.168	461.149	463.467	465.832	465.419	461.416	452.713	441.304	430.272	419.097	408.381	398.841	391.784	386.749
0.63	307.66	307.233	308.306	311.075	312.55	313.985	316.5	318.232	318.128	316.755	315.336	313.566	313.834	313.782	314.842	315.634	316.712	318.657	322.673	328.294	334.757	342.079	350.482	359.642	370.017	381.256	393.432	406.973	419.842	435.185	450.61	463.312	475.647	486.739	494.077	498.821	504.239	509.409	513.916	518.008	519.236	516.354	507.741	493.995	479.117	462.001	446.64	434.273	424.92
0.629	312.844	312.062	315.543	318.668	321.096	324.069	327.395	329.332	332.26	335.344	335.258	335.563	333.529	332.4	332.617	332.871	334.284	335.938	338.864	342.638	347.543	353.163	360.788	369.256	379.131	390.68	403.299	416.94	430.331	445.811	462.158	480.549	499.29	517.246	533.375	546.065	557.486	563.237	567.76	572.382	578.789	582.401	580.627	575.662	561.511	540.04	517.738	498.001	479.376
0.628	314.578	313.712	315.786	320.664	326.573	332.003	336.563	341.065	344.179	347.3	350.247	353.039	354.606	354.388	353.368	352.099	352.651	354.889	357.969	360.105	363.814	367.025	373.496	381.041	389.857	401.481	413.903	427.905	442.569	458.534	475.334	493.302	512.947	533.888	557.019	577.022	597.888	617.453	631.502	640.745	648.021	651.267	656.239	659.557	659.84	648.475	623.177	591.542	560.166
0.627	321.6	321.446	322.149	324.964	330.494	337.106	345.368	351.786	356.193	360.15	363.603	367.336	371.151	375.005	376.957	376.6	374.821	374.451	376.12	380.225	383.733	387.968	392.732	397.667	405.092	414.094	425.973	438.343	452.303	469.539	487.594	508.222	529.588	553.28	577.224	602.613	630.852	656.213	680.7	705.801	726.713	738.148	744.459	749.22	753.859	756.371	749.224	727.714	690.021
0.626	333.562	334.167	336.183	336.927	338.231	340.292	347.019	354.792	362.474	369.974	375.701	380.347	384.67	388.987	393.123	396.538	399.319	400.308	400.493	400.87	402.617	407.345	412.93	418.404	424.951	431.411	441.573	452.744	466.264	481.38	499.351	519.949	541.671	566.71	594.725	624.146	654.304	685.513	719.051	752.496	785.576	816.151	841.77	859.343	868.898	870.51	868.052	867.556	853.543
0.625	349.034	349.211	350.572	351.656	354.469	355.936	357.593	361.367	367.593	375.377	384.408	392.65	398.679	404.563	409.051	413.323	418.399	424.029	428.378	431.262	431.824	431.713	434.421	439.588	448.077	456.478	465.398	475.619	487.35	501.078	517.494	536.738	559.532	585.509	616.052	647.742	682.258	720.421	755.973	794.265	836.009	879.352	921.155	962.777	996.671	1017.68	1027.61	1031.15	1029.4
0.624	369.371	368.826	371.365	371.69	370.984	373.379	376.437	377.771	380.54	383.543	389.554	396.992	407.084	415.917	423.099	429.617	435.327	440.532	446.608	453.209	457.858	461.023	464.248	466.154	470.515	479.113	488.595	500.405	511.109	524.224	538.951	556.642	578.277	602.054	631.484	662.971	701.114	740.948	783.507	830.747	881.159	931.286	980.356	1032.6	1082.17	1129.51	1168.22	1199.21	1216.31
0.623	375.546	375.041	378.631	382.931	387.675	388.538	389.301	390.438	392.371	394.756	397.765	400.753	406.828	417.12	429.145	439.245	448.317	456.242	463.391	470.348	477.773	485.669	491.792	497.353	501.986	506.098	513.063	523.267	535.477	550.925	565.374	582.506	601.96	626.936	654.672	686.336	723.569	767.303	814.139	864.48	920.564	978.075	1041.66	1104.81	1168.89	1229.15	1286.16	1345.45	1397.79
0.622	379.261	380.208	384.482	390.564	397.341	404.69	411.512	413.414	411.675	412.31	415.501	417.374	418.692	422.083	429.338	440.831	456.093	468.449	479.13	489.241	497.086	504.268	513.312	523.099	532.279	539.361	547.835	554.903	563.552	576.424	593.123	613.731	634	657.909	685.132	716.129	753.562	796.552	842.587	896.661	960.848	1032.18	1107.62	1183.91	1259.93	1333.14	1404.5	1477.6	1546.52
0.621	382.148	382.448	386.011	393.655	402.903	411.98	422.195	431.072	436.83	438.097	436.016	437.012	440.589	443.828	447.738	451.49	458.145	469.82	484.91	500.331	513.099	524.753	534.48	543.455	554.396	565.457	578.077	589.34	600.408	611.936	624.364	641.907	663.157	689.255	718.367	749.648	787.848	829.465	877.155	933.617	1001.65	1077.76	1162.45	1254.98	1352.85	1443.65	1530.75	1620	1705.83
0.62	382.622	383.82	388.494	396.029	405.369	416.764	428.661	440.181	451.269	462.194	471.846	474.522	474.497	474.189	476.833	479.668	483.426	486.83	493.657	506.177	524.355	544.345	557.067	569.013	580.406	591.802	605.505	619.795	635.055	650.367	667.537	682.574	701.144	725.893	753.043	788.233	828.415	870.705	918.35	974.68	1042.79	1122.9	1213.11	1397.84	1478.6	1580	1694.03	1808.59	1913.37
0.619	383.962	384.727	388.801	397.197	406.28	418.534	430.686	444.342	457.597	472.096	485.421	498.867	510.344	514.821	511.915	510.198	511.957	515.994	520.205	524.88	531.122	542.967	559.536	582.966	603.416	619.574	633.925	646.975	660.949	677.69	699.358	720.533	740.782	763.841	789.968	821.492	860.364	909.022	961.642	1022.36	1092.57	1173.85	1272.38	1386.96	1520.93	1669.78	1825.61	1983.7	2137.93
0.618	385.276	386.129	390.589	398.284	408.127	419.789	433.406	446.868	461.045	476.314	492.337	508.689	525.152	541.448	554.615	559.133	555.15	552.776	555.084	559.954	564.109	568.341	575.67	585.595	606.982	637.216	662.664	680.418	696	712.179	731.507	753.005	778.182	807.217	838.021	871.303	908.175	948.977	1001.32	1061.04	1140.77	1228.24	1332.82	1459.62	1604.11	1773.19	1951.86	2160.35	2380.76
0.617	386.499	387.285	391.991	399.618	409.911	421.269	433.526	448.261	463.26	479.272	495.469	513.422	531.831	551.814	571.055	589.081	604.687	613.755	610.074	604.581	604.78	609.95	613.852	618.881	628.781	642.049	664.206	695.663	725.17	750.15	771.979	794.389	816.827	843.165	876.323	915.472	956.704	1003.58	1052.17	1112.98	1189.24	1277.75	1386.42	1523.47	1685.24	1870.98	2088.56	2345.29	2621.2
0.616	388.341	388.757	394.161	400.956	411.219	422.52	435.892	450.794	465.497	480.774	498.841	515.316	536.184	555.885	575.822	598.252	619.96	642.419	663.226	677.073	674.692	665.67	660.988	665.031	673.611	685.889	697.547	711.857	731.138	764.109	806.963	842.594	869.153	897.43	925.175	957.93	999.728	1047.71	1106.67	1172.58	1251.65	1346.66	1464.18	1601.13	1755.57	1960.06	2195.29	2479.29	2818.55
0.615	389.521	389.867	395.411	403.344	414.129	426.383	438.762	451.654	466.278	483.095	500.13	518.534	539.337	561.155	583.202	607.037	631.729	654.373	679.297	706.745	732.219	751.716	753.623	739.206	730.466	735.854	748.692	761.157	772.727	789.634	813.941	851.921	901.973	954.067	992.149	1025.59	1063.63	1103.61	1155.42	1221.84	1304.87	1400.82	1520.36	1670.14	1845.94	2051.74	2300.24	2613.44	2983.8
0.614	389.698	391.401	396.463	404.244	414.642	427.607	442.21	456.681	472.022	488.651	505.018	522.885	543.596	564.522	586.426	610.653	635.891	663.029	689.621	719.604	750.077	780.411	807.981	830.103	841.514	834.431	826.893	827.977	841.221	854.487	866.104	880.732	905.871	949.151	1006.29	1078.04	1135.07	1182.93	1229.71	1288.58	1359.3	1457.58	1580.71	1724.48	1914.87	2149.98	2422.84	2765.61	3177.91
0.613	392.632	393.05	398.592	405.807	416.095	429.245	442.206	457.852	473.044	489.152	505.945	524.476	546.005	568.999	591.885	616.217	641.86	669.816	698.956	730.126	763.25	797.663	830.974	863.885	902.037	938.652	961.088	957.17	943.528	938.918	946.744	966.62	990.541	1016.56	1052.45	1094.39	1151.65	1235.1	1324.19	1399.63	1472.63	1556.29	1664.01	1801.2	1982.93	2217.4	2525.92	2902.32	3407.3
0.612	392.632	392.889	397.207	405.458	416.347	429.802	444.163	458.512	473.687	492.261	510.775	530.099	551.95	575.25	599.224	623.803	647.654	675.058	704.586	739.618	773.311	808.471	844.011	884.596	925.284	967.93	1016.39	1062.75	1097.99	1113.89	1105.26	1094.04	1106.85	1131.64	1162.11	1192.07	1232.25	1284.21	1343.69	1424.33	1548.55	1709.18	1862.44	2005.95	2151.7	2335.76	2598.54	2972.37	3488.67
0.611	393.254	394.271	399.543	407.235	417.327	430.894	445.421	459.803	476.597	494.658	513.871	533.861	556.268	579.532	604.606	629.56	655.36	683.704	711.788	747.46	784.811	823.908	864.847	906.15	953.679	1005.2	1061.26	1118.08	1177.18	1236.27	1291.05	1321.35	1310.35	1297.29	1299.31	1317.79	1349.1	1385.39	1439.12	1499.6	1586.22	1705.63	1859.66	2057.37	2322.97	2659.4	3009.85	3366.19	3783.07
0.61	393.488	394.645	399.021	407.973	418.404	431.013	446.072	460.83	476.455	495.763	515.001	535.845	558.325	582.507	608.378	636.232	666.204	697.487	731.062	766.644	803.414	841.793	880.646	923.631	974.673	1033.72	1096.8	1163.47	1231.67	1302.13	1380.76	1459.39	1547.86	1641.41	1721.49	1762.78	1749.16	1710.51	1700.12	1733.52	1809.36	1924.63	2044.72	2190.53	2386.85	2629.35	2926.63	3339.09	3917.26
0.609	393.946	394.735	400.328	408.821	419.526	431.825	446.357	461.528	478.058	496.107	514.754	536.733	559.085	583.485	608.908	636.639	667.926	699.6	735.11	774.978	815.432	857.868	901.027	947.369	994.686	1046.15	1101.92	1163.28	1223.78	1294.32	1370.63	1452.51	1542.35	1647.46	1763.69	1875.79	1983.89	2080.28	2141.35	2130.8	2125.02	2178.22	2300.67	2472.35	2662.48	2874.54	3145.93	3532.8	4117.97
0.608	394.65	395.599	401.109	409.237	420.336	433.19	447.369	463.028	479.069	497.087	516.599	537.011	559.506	583.89	610.514	638.329	667.84	700.105	736.912	776.515	816.63	856.631	899.753	947.844	999.245	1056.98	1115.97	1187.69	1255.74	1325.48	1413.38	1510.56	1620.09	1749.03	1881.46	2008.49	2145.96	2285.12	2449.02	2637.43	2799.65	2891.09	2905.43	2944.55	3052.79	3236.85	3519.43	3921.41	4445.62
0.607	395.154	396.012	401.791	410.639	420.06	433.135	447.316	462.832	479.322	497.329	516.987	537.207	559.688	583.015	610.096	636.999	667.674	701.108	737.993	778.076	819.361	864.981	910.091	962.166	1018.97	1083.84	1154.61	1231.09	1311.61	1390.31	1483.26	1583.52	1699.08	1819.91	1960.23	2110.56	2283.37	2467.37	2666.01	2890.45	3147.22	3379.01	3574.44	3821.44	4092.15	4247.89	4320.84	4554.94	5000.46
0.606	395.378	396.07	401.521	409.581	420.767	433.833	448.805	463.685	480.295	498.338	517.424	537.793	560.422	583.809	611.032	639.727	668.957	702.872	739.944	779.99	822.116	863.883	910.395	960.611	1016.43	1082.39	1153.96	1235.99	1318.67	1403.25	1496.5	1601.97	1718.23	1844.2	1992.67	2163.4	2343.87	2533.07	2750.77	3020.27	3334.16	3706.26	4081.79	4362.07	4648.46	4981	5422.73	6048.52	6867.64
0.605	394.931	395.632	400.657	409.431	420.85	433.57	448.425	463.814	480.435	498.756	517.589	537.532	559.154	584.536	612.419	640.022	670.098	702.914	739.071	780.009	821.888	866.284	911.444	963.802	1021.04	1087.06	1155.53	1230.85	1315.02	1404.32	1504.64	1614.83	1733.76	1870.49	2033.54	2195.3	2378.71	2574.61	2788.79	3026.1	3336.72	3706.8	4151.2	4613.1	5094.59	5443.07	5809.06	6362.23	7233.91
0.604	396.001	396.344	400.847	409.384	420.391	433.808	448.748	463.166	480.816	499.114	517.902	538.975	561.612	586.161	612.482	640.711	671.366	704.473	739.315	780.031	822.429	866.267	912.885	966.468	1020.97	1086.21	1157.66	1235.64	1319.56	1410.09	1513.66	1622.45	1741.73	1888.09	2042.14	2215.98	2390.56	2586.65	2801.55	3064.66	3374.39	3760.21	4184.09	4688.99	5274.07	5954.53	6572.84	7213.33	8211.34
0.603	395.81	396.213	402.385	410.522	421.212	434.713	448.06	463.222	480.197	498.875	518.031	538.838	560.727	586.528	612.63	642.269	673.061	706.924	740.989	781.598	823.515	867.575	914.034	966.02	1025.22	1089.44	1158.71	1235.24	1319.43	1411.83	1510.79	1625.49	1757.17	1894.23	2043.1	2218.66	2403.84	2613.61	2849.75	3113.76	3416.47	3793.71	4233.75	4822.06	5488.81	6176.74	6866.41	7602.45	8609.25
0.602	396.38	397.132	401.881	410.613	421.149	434.969	449.294	465.596	482.131	499.737	519.209	539.24	562.287	587.014	613.536	642.301	671.529	704.789	741.286	782.053	824.366	868.56	914.312	964.814	1021.27	1083.5	1155	1234.88	1320.37	1410.79	1512.61	1621.15	1746.28	1892.86	2061.33	2231.88	2417.67	2622.06	2869.51	3132.51	3435.67	3822.51	4279.11	4848.52	5457.28	6197.5	6969.32	7924.42	8911.62
0.601	395.944	396.384	401.791	410.799	421.28	435.24	449.226	464.736	481.589	500.628	519.605	540.232	562.799	587.214	613.965	642.206	672.017	703.827	741.498	780.934	822.286	867.09	913.52	964.9	1021.37	1086.72	1154.73	1234.07	1318.25	1407.14	1506.93	1619.91	1744.44	1887.45	2048.82	2231.54	2415.87	2622.37	2856.67	3108.12	3400.31	3775.96	4244.36	4781.87	5402.71	6126.19	6948.29	7782.1	8796.67
0.6	396.492	397.502	402.565	411.016	421.815	434.554	450.025	466.101	482.268	500.723	519.719	540.79	563.904	588.148	614.125	644.192	673.802	705.734	739.83	781.639	824.717	866.897	915.681	969.498	1026.43	1089.99	1163.23	1242.44	1327.17	1423.93	1526.67	1629.13	1756.01	1903.24	2067.18	2240.09	2425.12	2636.84	2869.33	3139.6	3446.64	3818.33	4297.6	4895.83	5490.06	6202.32	7080.55	8102.17	9489.43
0.599	396.402	397.179	401.98	410.73	421.112	434.915	449.851	464.965	482.295	500.215	519.703	541.432	563.072	587.62	615.182	644.566	675.135	707.17	742.877	786.002	827.382	870.663	917.082	967.027	1025.29	1089.95	1161.74	1242.11	1325.75	1412.56	1513.37	1630.55	1759.63	1899.24	2061.12	2232.85	2423	2633.62	2834.46	3084.3	3383.41	3755.83	4220.94	4790.52	5471.69	6200.74	7009.27	8155.02	9581.28
0.598	396.861	397.925	403.182	411.511	423.258	435.874	450.854	465.952	482.465	499.738	519.15	540.515	563.05	589.278	616.032	643.826	674.658	706.759	741.817	782.955	826.488	870.774	915.826	966.661	1025.92	1088.34	1157.98	1237.5	1325.19	1415.22	1515.15	1626.01	1753.83	1906.3	2076.53	2247.75	2442.45	2661.85	2885.86	3115.94	3416.08	3789.69	4235.2	4757.72	5385.95	6058.53	6943.96	8166.9	9604.42
0.597	396.806	397.183	403.115	411.639	422.248	436.105	450.968	465.649	482.415	500.633	519.879	541.607	564.415	589.707	616.029	644.525	674.836	707.483	743.292	784.545	827.133	871.397	917.316	966.788	1023	1088.34	1163.24	1239.23	1325.29	1419.35	1525.71	1632.03	1755.32	1907.73	2076.05	2245.89	2430.71	2639.28	2866.19	3120.76	3440.08	3785.99	4232.74	4761.43	5400.26	6109.56	6954.14	7997.5	9374.11
0.596	396.951	396.995	402.385	411.568	422.617	436.097	450.595	466.114	483.662	501.424	519.781	541.839	564.802	589.967	616.148	644.63	674.722	708.128	743.593	783.031	825.627	870.246	915.75	967.054	1025.2	1088.83	1161.75	1239.63	1321.78	1416.36	1522.31	1633.67	1759.87	1903.73	2066.08	2237.38	2435.51	2648.39	2865.14	3120.63	3440.36	3813.15	4247.91	4760.51	5348.12	6084.14	6958.03	8104.63	9483.85
0.595	397.354	397.824	403.344	412.154	423.183	436.48	451.92	466.717	483.672	502.006	520.003	541.86	565.75	590.303	617.239	645.883	676.414	709.4	745.376	784.833	827.902	871.101	918.205	968.858	1028.3	1092.37	1163.98	1240.68	1324.01	1414.84	1518.35	1629.74	1754.34	1901.56	2075.88	2250.87	2451.3	2656.1	2868.15	3115.54	3465.13	3869.49	4303.04	4873.47	5529.47	6248.58	7069.38	8159.04	9531.47
0.594	396.973	398.297	403.642	412.65	423.177	436.301	451.002	466.979	484.253	502.556	520.8	541.304	565.206	590.914	617.12	647.325	678.17	709.799	745.638	783.531	827.389	871.041	919.035	969.835	1026.07	1091.51	1167.5	1246.13	1331.24	1422	1524.74	1637.64	1761.08	1911.26	2065.85	2238.88	2432.52	2640.75	2861.2	3139.02	3462.78	3815.33	4264.39	4785.31	5402.64	6179.48	7076.29	8124.55	9456.19
0.593	397.354	398.191	404.124	412.196	423.411	435.924	450.041	465.257	481.698	501.373	519.804	541.871	564.681	588.699	615.916	643.662	675.648	708.584	745.137	784.274	830.161	874.559	921.426	970.307	1029.96	1098.45	1170.69	1248.84	1331.59	1426.6	1526.01	1633.28	1753.31	1896.92	2060.07	2233.08	2424.91	2630.77	2866.21	3111.86	3412.84	3817.31	4281.21	4796.37	5438.81	6187.43	7070.75	8216.77	9574.96
0.592	397.386	398.208	403.276	411.485	423.187	436.855	451.657	466.96	483.585	502.314	521.969	542.848	565.734	590.739	616.614	646.237	676.634	710.008	745.432	786.435	828.497	872.45	919.301	970.861	1027.78	1091.8	1165.27	1242.62	1327.62	1422.28	1522.64	1636.92	1768.22	1921.29	2085.1	2268.32	2452.63	2648.45	2862.51	3124.75	3456.71	3837.09	4298.59	4810.7	5425.03	6199.84	7016.27	8072.32	9496.17
0.591	397.219	398.605	403.503	411.66	422.906	436.705	451.421	467.001	482.993	501.403	520.951	542.572	566.12	592.281	618.45	646.571	677.599	711.277	748.831	787.172	830.342	875.119	920.764	971.005	1029.52	1093.91	1167.4	1247.43	1332.66	1422.89	1526.01	1635.27	1756.17	1903.65	2073.98	2247.1	2424.98	2639.17	2872.26	3152.95	3482.82	3847.66	4281.17	4804.63	5441.45	6285.36	7283.84	8304.08	9637.75
0.59	397.04	398.336	403.779	412.436	423.091	437.184	452.237	467.847	484.397	502.676	521.51	541.958	566.294	591.08	615.951	644.792	674.529	708.306	745.032	785.596	828.875	876.048	921.41	972.093	1025.94	1088.57	1160.74	1237.96	1322.62	1418.37	1528.76	1634.65	1763.21	1917.68	2073.45	2241.9	2427.91	2638.96	2863.22	3123.98	3439.53	3806.43	4226.3	4712.97	5358.08	6091.17	6921.88	8101.1	9587.3
0.589	397.79	398.652	403.619	412.278	423.324	437.259	452.685	467.801	483.994	501.856	521.222	542.366	565.679	590.215	617.313	646.996	678.282	711.239	745.422	785.829	828.112	872.704	919.754	971.849	1030.55	1094.92	1166.47	1248.76	1332.49	1421.38	1519.81	1626.78	1757.16	1907.17	2079.12	2250.78	2430.75	2632.68	2860.47	3118.81	3435.25	3828.66	4276.22	4832.07	5481.28	6240.14	7081.58	8221.45	9642.97
0.588	397.858	399.27	404.676	413.004	424.214	437.055	452.25	467.308	484.436	502.483	521.311	542.816	565.575	592.186	618.173	645.835	676.28	708.946	747.187	788.577	831.867	876.482	923.843	973.951	1031.5	1096.32	1170.56	1245.68	1327.82	1423.11	1526.68	1636.37	1763.4	1908.31	2064.67	2236.78	2424.74	2627.06	2855.01	3123.77	3464.13	3840.03	4280.71	4825.52	5467.56	6194.66	7088.89	8273.44	9756.78
0.587	397.924	399.468	403.776	412.663	423.959	437.057	451.211	468.125	483.822	501.94	520.514	542.607	566.433	591.614	618.132	647.319	678.791	710.715	746.44	787.468	830.449	873.939	920.417	971.163	1027.88	1090.82	1166.47	1248.16	1336.43	1430.37	1533.95	1642.55	1774.37	1915.74	2074.95	2255.03	2432.87	2634.26	2854.02	3112.96	3437.47	3823.4	4293.65	4838.31	5460.47	6214.58	7096.82	8182.07	9631.42
0.586	397.88	398.826	404.193	412.545	424.302	437.659	452.351	468.241	484.337	502.767	521.626	543.24	567.097	592.204	618.132	646.768	676.872	712.13	746.021	786.773	828.592	873.323	920.286	971.349	1028.51	1096.71	1166.49	1247.77	1335.03	1426.01	1528.11	1642.94	1772.01	1922.67	2079.91	2253.43	2456.54	2665.32	2873.08	3132.4	3458.68	3840.37	4294.26	4823.34	5431.28	6173.24	7138.72	8373.85	9812.19
0.585	398.402	399.134	404.394	412.824	424.576	437.457	451.814	467.899	484.127	502.843	521.855	542.629	566.117	591.345	617.627	646.546	677.508	711.498	747.679	788.153	830.537	876.102	922.361	975.618	1034.81	1096.96	1169.99	1245.33	1327.73	1420.26	1524.54	1640.85	1774.9	1921.73	2084.5	2268.23	2453.43	2667.12	2895.55	3167.36	3475.99	3852.79	4297.29	4807.72	5435.24	6189.45	7054.13	8239.93	9727.44
0.584	397.578	398.508	403.963	411.944	423.69	437.082	451.814	467.379	484.521	503.385	522.837	543.224	566.288	591.505	617.666	646.092	677.836	711.698	745.918	788.384	832.877	876.24	922.566	971.491	1029.98	1094.99	1170.36	1247.22	1334.44	1427.76	1534.41	1647.97	1776.51	1923.65	2081.72	2246.61	2444.58	2648.9	2864.87	3112.48	3421.24	3825.17	4283.25	4823.66	5490	6271.05	7074.71	8157.6	9516.92
0.583	398.149	399.256	403.753	413.061	423.745	437.687	452.304	467.556	484.166	503.17	522.889	543.699	566.342	590.755	617.665	646.115	677.512	710.774	747.729	788.73	830.461	876.841	922.379	973.499	1026.64	1092.21	1164.72	1243.65	1327.73	1420.29	1526.8	1633.54	1760.35	1913.32	2075.31	2255.28	2440.68	2642.01	2857.85	3110.39	3431.85	3829.18	4299.77	4826.57	5414.67	6141.63	7069.99	8276.06	9885.66
0.582	397.79	399.058	404.096	412.606	424.126	437.006	452.463	468.102	485.268	503.803	522.306	543.862	566.432	591.447	617.318	647.031	677.906	711.1	747.539	788.524	831.524	874.988	922.233	974.27	1033.07	1097.5	1170.56	1253.72	1341.97	1434.61	1530.5	1639.98	1767.29	1908.59	2077.49	2250.72	2445.79	2646.4	2860.95	3115.28	3465.73	3852.03	4282.8	4808.33	5420.07	6252.94	7187.52	8406.44	9776.98
0.581	397.858	399.014	403.711	412.22	423.462	437.259	452.088	467.707	484.624	502.65	522.449	542.863	567.375	593.398	619.159	648.232	678.303	710.548	746.988	788.506	830.316	874.864	921.147	972.594	1030.84	1094.47	1170.37	1250.8	1333.12	1427.32	1528.61	1643.97	1772.22	1915.37	2067.19	2245.8	2448.19	2662.82	2895.06	3154.37	3473.04	3867.78	4297.06	4805.29	5467.21	6205.11	7064.45	8212.91	9689.38
0.58	397.858	399.157	405.057	412.923	424.039	436.832	451.133	466.688	483.406	501.883	521.478	541.869	566.343	592.02	618.055	646.581	676.609	709.778	746.12	788.395	831.581	876.85	924.373	974.74	1031.56	1096.62	1170.46	1251.5	1337.53	1429.83	1530.78	1644.37	1770.14	1920.88	2097.15	2273.28	2447.83	2649.51	2885.75	3153.14	3475.97	3878.44	4351.18	4877.19	5500.53	6233.78	7186.7	8445.7	9918.33
0.579	397.969	398.999	404.211	412.717	423.569	436.627	452.305	467.084	484.473	502.351	521.065	543.587	567.248	592.281	619.464	647.923	679.808	710.808	747.782	788.841	829.034	874.25	921.878	972.099	1031.3	1098.99	1179.59	1259.02	1340.96	1430.45	1530.97	1644.77	1772.73	1922.24	2085.11	2263.66	2455.64	2658.34	2880.25	3137.85	3450.92	3820.18	4274.21	4841.42	5483.85	6218.79	7121.05	8232.71	9688.5
0.578	397.354	398.72	404.215	412.866	424.709	438.516	453.93	469.27	485.498	503.265	522.663	544.025	566.031	591.319	618.595	648.377	679.556	713.051	752.189	791.93	831.988	875.048	922.01	975.601	1033.72	1099.65	1171.76	1251.98	1336.53	1426.69	1532.67	1645.36	1770.11	1914.46	2086.66	2275.57	2465.91	2665.37	2886.34	3134.7	3454.2	3866.11	4371.23	4926.07	5520.49	6221.81	7062.2	8171.13	9533.56
0.577	398.536	399.157	405.02	413.034	423.89	438.141	452.855	467.636	483.948	502.65	524.127	545.173	567.668	591.467	618.875	647.84	680.463	710.726	748.835	789.847	832.506	876.037	921.334	972.618	1032.87	1098.54	1173.91	1255.68	1337.3	1427.85	1529.74	1649.39	1777.74	1920.94	2085.12	2265.48	2455.05	2657.31	2874.92	3147.13	3476.07	3847.48	4307.46	4823.36	5457.17	6187.26	7028.62	8252.54	9771.76
0.576	397.265	399.372	404.827	414.393	425.394	438.906	453.553	468.688	485.57	504.387	523.185	544.036	566.171	591.208	618.053	648.099	677.906	710.006	747.435	787.868	832.054	876.408	921.878	973.074	1029.45	1095.36	1169.8	1250.15	1336	1428.14	1530.68	1651.54	1772.23	1916.98	2079.62	2248.9	2446.84	2657.2	2873.38	3126.37	3420.26	3808.15	4279.24	4827.07	5448.87	6160.03	6986.6	8187.88	9560.8
0.575	398.379	399.277	404.394	413.38	425.001	438.193	452.521	467.439	483.585	501.55	522.232	543.563	567.34	593.349	620.362	649.262	680.066	712.733	748.484	788.516	831.594	876.113	923.299	975.101	1032.11	1095.48	1172.3	1254.27	1337.02	1428.43	1534.82	1645.51	1776.22	1923.91	2083.58	2262.7	2454.32	2658.48	2881.65	3136.48	3447.29	3818.87	4262.79	4817.39	5438.81	6183.64	7168.75	8306.03	9750.68
0.574	398.289	399.203	404.714	413.16	424.914	437.859	453.197	469.281	485.824	504.29	522.7	544.272	567.998	591.945	619.96	648.818	679.1	712.54	747.784	789.215	833.806	876.798	925.349	979.559	1037.04	1101.54	1175.4	1255.67	1341.67	1434.03	1532.67	1646.59	1778.3	1925.42	2091.01	2264.28	2457.02	2678.12	2900.25	3138.13	3446.35	3827.38	4275.67	4822.27	5432.78	6203.92	7079.4	8241.79	9585.24
0.573	399.04	399.761	404.369	413.166	424.256	437.334	452.096	467.96	484.624	503.066	522.071	543.809	565.98	591.43	618.36	645.637	677.837	710.985	747.884	788.516	830.673	876.727	922.041	973.764	1032.78	1099.19	1170.63	1254.13	1340.79	1435.11	1539.45	1646.35	1775.35	1930.54	2094.29	2271.12	2463.1	2665.32	2886.42	3127.82	3450.13	3858.29	4312.79	4846.87	5459.28	6173.24	6999.01	8041.78	9509.6
0.572	398.972	399.979	404.463	412.986	424.697	438.243	451.818	468.289	485.237	503.721	523.052	544.862	568.57	592.78	619.452	647.946	678.945	712.025	749.986	789.237	832.935	877.39	924.416	974.629	1033.84	1099.45	1178.67	1256.5	1340.7	1436.93	1537.96	1647.04	1768.95	1908.12	2067.4	2248.25	2448.58	2660.16	2881.7	3154.08	3465.64	3842.79	4298.39	4859.05	5530.05	6270.32	7125.05	8311.7	9721.63
0.571	398.837	399.187	404.692	413.334	424.51	437.684	452.762	468.664	484.556	503.4	522.43	544.332	569.076	593.435	620.115	647.385	679.571	712.646	747.634	788.755	830.24	874.434	919.604	970.947	1030.7	1100.36	1173.67	1250.55	1332.62	1423.92	1528.62	1649.71	1778.24	1920.26	2079.25	2256.17	2451.42	2660.38	2884.65	3136.97	3438.67	3799.21	4272.59	4855.08	5534.31	6335.83	7223.67	8353.03	9669.59
0.57	399.063	399.779	405.452	413.714	424.725	438.592	451.887	467.74	484.836	502.927	522.337	542.683	566.817	592.35	620.362	649.506	679.351	711.146	748.537	788.221	832.506	877.328	923.123	975.275	1031.94	1098.12	1171.19	1251.85	1335.97	1427.55	1529.31	1648.01	1778.46	1923.27	2081.81	2250.28	2446.91	2669.24	2905.28	3165.33	3477.07	3870.45	4326.85	4911.51	5518.61	6210.04	7106.63	8224.84	9647.83
0.569	398.402	399.301	404.274	412.745	424.494	437.634	452.595	469.281	485.519	503.412	523.751	545.186	568.25	592.892	620.581	648.596	680.062	713.177	750.083	790.232	832.978	877.826	925.73	977.628	1035.68	1101.94	1181.26	1259.5	1340.7	1424.53	1531.23	1648.19	1773.85	1916.86	2073.45	2238.49	2429.56	2642.32	2881.21	3152.01	3473.18	3846.14	4311.17	4842.66	5536.84	6395.3	7246.65	8277.97	9704.03
0.568	398.747	399.791	405.383	414.735	425.483	438.149	453.147	468.447	485.896	504.585	524	544.606	568.191	593.584	620.244	649.347	681.034	713.385	750.384	790.773	832.158	876.916	924.325	979.022	1037.24	1101.89	1172.86	1254.53	1342.56	1436.02	1544.28	1653.58	1784.09	1928.65	2091.2	2263.22	2451.65	2670.25	2915.97	3190.89	3516.69	3903.79	4376.22	4941.61	5599.56	6386.45	7244.61	8406.06	9811.15
0.567	399.063	399.779	405.083	413.982	425.413	438.945	453.082	468.547	485.254	505.171	524.097	544.836	568.702	594.149	620.908	650.16	680.727	712.272	749.337	790.626	834.538	879.146	925.815	976.571	1034.68	1103.13	1181.17	1260.2	1344.81	1435.91	1538.2	1654.66	1784.42	1932.22	2097.59	2268.65	2464.49	2691.02	2926.7	3165.31	3470.16	3900.65	4353.95	4880.02	5565.42	6421.15	7330.68	8409.17	9716.38
0.566	399.107	399.53	405.078	413.39	424.516	438.596	453.915	469.291	486.097	504.664	524.791	545.636	569.58	594.213	621.365	649.176	680.6	713.877	751.288	790.215	832.575	879.264	925.555	978.043	1032.6	1098.43	1173.32	1252.89	1338.31	1430.5	1536.99	1653.85	1782.3	1928.1	2101.76	2272.79	2465.96	2671.84	2894.09	3149.92	3470.13	3891.21	4378.86	4944.53	5610.25	6421.56	7392.02	8489.37	9883.3
0.565	399.377	399.701	405.196	413.708	424.486	438.464	453.568	469.302	485.209	503.129	523.121	545.417	569.584	594.142	620.313	648.257	680.187	713.062	749.536	790.048	833.079	877.467	925.039	975.96	1033.88	1101.98	1176.96	1260.19	1343.27	1441.14	1545.76	1657.65	1785.05	1931.25	2100.21	2290.45	2479.47	2681.31	2911.54	3178.03	3508.21	3947.48	4424.7	4972.12	5558.01	6338.64	7308.25	8424.74	9848.83
0.564	399.655	400.606	406.343	415.259	425.813	438.615	453.176	468.4	486.327	505.279	525.682	545.681	569.327	595.136	620.934	649.176	679.751	712.553	750.786	791.84	834.462	879.997	926.023	977.332	1037.11	1106.43	1179.77	1263.41	1350.52	1441.26	1542.72	1656.31	1781.65	1940.17	2101.53	2271.73	2456.76	2678.22	2904.08	3166.4	3497.24	3915.77	4426.45	4989.82	5623.7	6405.62	7259.91	8317.75	9792.92
0.563	399.633	400.782	406.257	414.021	425.164	439.07	454.546	469.585	485.865	503.889	524.572	545.489	568.587	593.077	620.197	648.984	680.86	715.241	750.696	790.128	833.028	877.649	925.458	979.797	1038.87	1104.96	1178.48	1254.93	1338.42	1428.35	1530.64	1648.42	1781.87	1932.6	2096.71	2272.4	2459.01	2673.71	2919.56	3191.76	3504.22	3894.88	4393.87	4944.13	5619.1	6458.06	7336.37	8389.15	9765.93
0.562	399.384	400.548	406.25	415.272	426.999	438.759	453.752	468.894	485.922	503.942	523.403	545.583	568.289	592.722	620.579	649.157	680.733	714.161	751.393	791.475	833.553	877.466	923.192	974.629	1031.23	1098.94	1171	1252.08	1337.54	1422.91	1523.19	1638.04	1768.56	1920.27	2082.04	2252.07	2450.1	2664.84	2881.65	3146.3	3500.73	3898.61	4315.47	4831.04	5447.3	6174.87	7042.52	8192.09	9552.23
0.561	399.43	400.104	405.045	413.268	424.993	438.286	453.764	469.373	486.048	505.178	524.699	545.28	568.906	593.904	620.774	649.299	679.773	714.08	751.688	792.086	834.37	879.754	925.485	976.375	1033.51	1102.82	1176.47	1255.29	1342.36	1435.22	1541.13	1652.94	1785.57	1931.2	2092.35	2267.12	2455.95	2661.39	2866.54	3119.38	3437.02	3829.59	4308.31	4862.97	5508.82	6251.17	7126.07	8248.32	9703.9
0.56	399.678	399.824	404.965	413.928	425.371	438.521	453.308	468.88	485.542	503.755	522.838	545.121	567.782	593.239	619.226	648.131	680.155	712.105	749.287	788.625	830.889	877.462	924.798	975.814	1034.52	1099.64	1172.49	1250.14	1334.91	1426.99	1529.99	1642.69	1776.5	1924.92	2096.27	2269.21	2458.66	2661.57	2886.7	3150.72	3446.06	3842.26	4309.6	4867.67	5576.43	6373.69	7227.3	8250.59	9607.67
[truncated: 91 more columns]
