# Supplementary material for: Quantum oscillations in a dipolar excitonic insulator
Source: Nat Mater. 2025 Aug 25;25(1):42–8. doi: 10.1038/s41563-025-02334-3 (PMC12747884; doi:10.1038/s41563-025-02334-3)
Supplement: Supplementary file 2 — Rxx and Rxy at B = 12 T. [file 41563_2025_2334_MOESM2_ESM.xlsx]

## Sheet: fig2a
	-0.16	-0.1575	-0.155	-0.1525	-0.15	-0.1475	-0.145	-0.1425	-0.14	-0.1375	-0.135	-0.1325	-0.13	-0.1275	-0.125	-0.1225	-0.12	-0.1175	-0.115	-0.1125	-0.11	-0.1075	-0.105	-0.1025	-0.1	-0.0975	-0.095	-0.0925	-0.09	-0.0875	-0.085	-0.0825	-0.08	-0.0775	-0.075	-0.0725	-0.07	-0.0675	-0.065	-0.0625	-0.06	-0.0575	-0.055	-0.0525	-0.05	-0.0475	-0.045	-0.0425	-0.04
0.7	70.5788	72.7662	76.9747	82.6003	89.6667	96.8476	104.258	111.005	117.308	123.682	129.037	133.424	135.689	140.932	144.684	150.3	148.482	146.237	142.24	131.043	114.544	96.6994	80.2836	64.8167	58.9004	52.8733	54.5216	58.168	62.7329	70.1415	78.4469	87.5072	95.0014	105.646	115.003	127.23	139.058	149.774	160.788	171.038	179.409	184.947	190.456	192.317	190.116	185.993	179.537	166.7	149.363
0.699	91.7121	91.9608	94.6474	97.8249	103.672	109.896	114.907	121.419	125.772	130.883	135.354	140.637	143.766	149.676	150.655	149.195	142.465	134.482	121.534	104.627	87.0794	72.3264	61.8586	56.5374	56.0863	58.3364	61.7267	68.9082	75.5955	83.6398	92.8429	103.149	113.639	123.788	136.347	148.12	160.02	170.593	179.07	187.158	191.748	193.434	194.502	191.355	186.128	175.148	159.911	134.125	107.278
0.698	105.464	105.887	107.43	112.872	118.492	122.522	126.945	131.223	134.848	139.161	142.835	145.529	150.885	149.288	146.127	138.396	125.077	108.18	90.3614	75.1198	63.1443	58.301	58.2328	58.3651	62.3146	66.2778	75.092	82.2412	90.2187	99.6158	109.765	122.492	134.24	147.732	158.778	170.074	179.443	188.154	195.935	198.486	199.22	195.351	187.714	177.374	161.306	142.629	117.413	86.6314	57.1319
0.697	114.065	114.632	119.261	123.94	127.109	130.263	135.543	140.672	143.163	147.58	149.624	149.419	146.564	139.82	130.263	117.022	99.417	82.9461	68.4841	60.9009	58.6183	59.0265	60.5619	64.7897	71.1245	78.7349	87.9835	99.182	108.645	119.685	131.112	142.599	154.997	167.343	179.498	189.423	196.969	199.565	201.116	200.864	198.662	191.364	178.335	160.475	134.349	105.644	71.9155	45.0633	22.1219
0.696	124.822	124.831	127.682	131.233	134.404	138.601	143.836	148.28	149.506	150.317	146.9	141.095	131.41	117.246	101.256	84.6369	71.0406	61.2532	53.6198	55.1278	57.513	63.0979	70.0658	78.0049	87.3549	95.7169	105.723	115.614	126.728	139.99	151.576	164.128	175.234	186.266	195.467	201.152	205.065	205.983	202.428	196.374	184.376	165.812	144.028	115.073	84.7905	56.1003	33.8944	16.619	5.80056
0.695	128.951	128.893	133.475	136.784	141.741	144.139	149.405	151.322	148.347	144.616	134.922	122.263	104.593	87.9163	74.1041	63.7011	59.0965	56.2157	58.3191	61.8586	68.8125	74.9761	82.9072	92.1124	100.978	111.517	122.038	134.474	145.713	159.455	172.329	183.638	193.825	201.526	203.63	202.374	201.712	195.484	186.934	174.304	153.016	127.418	97.6002	63.117	33.999	16.4935	4.92522	2.46279	5.79598
0.694	130.779	131.195	134.666	140.011	142.684	147.814	145.929	141.648	134.934	122.017	106.103	88.9214	74.3451	64.3823	59.5389	58.6399	58.9219	62.7242	65.3996	73.2725	80.5876	88.6627	97.5271	106.966	118.85	129.05	141.657	153.364	165.703	177.63	187.433	195.222	202.717	205.651	203.551	201.523	192.984	181.653	164.508	141.655	110.117	78.8462	49.9674	26.2987	11.5373	2.48282	0	4.97745	12.5168
0.693	128.864	128.576	132.559	135.51	136.258	137.405	132.984	122.15	109.919	94.3497	78.8288	68.0243	60.6743	58.9219	58.5752	59.3551	66.1051	73.1399	80.9135	88.3255	96.9959	104.952	113.873	126.191	136.927	149.935	161.728	174.323	183.199	192.675	197.982	201.384	204.278	200.883	196.277	185.877	170.626	148.577	119.804	90.6001	57.353	32.6685	16.3968	9.02956	4.93063	6.59018	11.5482	15.7308	22.5034
0.692	129.257	128.715	128.539	126.316	122.044	115.169	103.167	90.0627	78.1146	65.2723	59.1507	57.3997	58.1945	60.1832	64.9513	71.5964	78.8225	86.5692	95.0395	103.538	113.493	123.241	134.768	146.643	158.815	169.176	179.664	188.193	195.663	198.596	200.008	198.476	195.682	186.925	174.147	156.148	131.02	101.379	70.6555	45.2612	25.4948	12.3954	8.25783	7.46322	9.13254	14.9536	20.863	27.5458	34.4263
0.691	121.998	121.583	117.741	107.88	97.8178	86.4931	73.9789	64.2687	58.5629	58.0377	58.7783	59.0878	65.9239	71.8625	80.0024	88.2532	96.8082	106.187	114.724	125.573	137.489	148.092	159.735	169.434	178.201	188.222	195.988	202.098	201.092	201.133	198.214	192.869	181.181	163.573	140.896	110.627	75.4548	45.155	25.6173	10.7887	1.6517	4.11303	6.59742	13.1969	19.7954	27.4454	33.6405	38.1794	45.2193
0.69	100.795	101.06	93.2676	83.6669	72.1219	60.9639	52.5356	51.7104	55.8321	59.5696	66.0951	73.4472	81.926	90.3808	98.5284	107.733	116.315	126.976	138.392	149.534	159.881	169.073	179.361	188.096	195.512	199.004	200.427	201.148	196.938	192.744	183.043	167.654	147.837	119.541	90.5719	61.6859	36.2089	18.0746	10.736	7.44025	7.4157	11.6057	18.2491	23.2647	31.0379	37.9004	42.8093	47.1044	53.1841
0.689	71.8047	71.4974	64.4744	57.7101	52.0844	45.2534	47.4781	51.6237	60.1788	69.1695	80.2403	90.2801	98.093	108.329	118.376	128.752	137.74	149.363	160.726	171.911	182.816	192.088	197.935	204.147	207.035	206.684	202.008	196.424	188.888	173.189	153.366	130.027	102.107	69.9491	41.3086	22.2139	11.5491	8.25133	7.4626	10.7818	16.6256	21.6855	28.3468	36.0625	41.1898	46.4011	52.4584	55.8972	62.2628
0.688	44.3827	44.1378	42.6622	42.9651	43.1165	47.5927	53.1765	59.6223	71.1635	82.6263	96.8589	108.311	119.661	129.933	140.498	151.229	161.098	172.556	183.792	191.93	198.923	204.084	205.983	207.695	205.236	201.634	193.316	181.029	163.674	139.799	113.298	81.3038	54.7624	32.8065	15.6775	9.87902	8.27151	8.27151	13.2198	19.957	27.4431	32.5956	40.2621	45.1862	50.5946	55.7845	61.1614	64.8427	69.8485
0.687	42.9398	42.9682	46.2265	49.3957	53.5305	58.8305	67.2015	77.3231	89.0013	102.449	116.378	127.789	139.81	151.899	162.975	173.358	183.073	192.053	200.196	204.399	206.951	208.139	208.002	203.772	196.095	185.221	167.916	145.511	119.278	92.8013	65.6336	39.4356	22.1513	10.7165	8.25065	7.43323	11.602	17.4238	24.203	30.8651	36.7453	43.7819	49.6716	54.1157	58.8705	63.034	64.0054	70.5998	72.4522
0.686	58.5279	58.8043	59.0046	62.9707	68.0343	75.0199	85.1809	96.4135	109.762	123.986	137.31	149.365	163.653	174.405	183.455	193.957	200.861	205.904	207.879	207.43	207.495	203.291	197.352	185.776	170.367	150.09	123.69	95.8991	64.5904	40.3014	19.7565	10.6838	4.1364	5.80422	7.47443	14.877	23.1529	29.1549	36.6927	42.4255	49.0609	53.7559	56.7714	63.188	64.3089	67.1502	71.8736	72.8297	73.3512
0.685	72.7749	73.1747	74.4003	80.2164	89.5952	98.4503	109.537	122.554	134.021	148.801	162.607	177.361	190.333	201.344	207.986	210.67	212.214	210.753	209.65	207.492	198.289	186.166	170.655	153.438	125.361	98.2367	69.6867	44.9437	25.4051	11.4786	3.26584	4.07404	5.69922	11.4904	19.0832	27.4998	34.3494	40.2043	45.9904	52.5661	55.1575	61.671	64.1095	65.3852	71.6372	72.554	73.9284	73.8857	78.7623
0.684	92.6837	94.5434	99.3055	107.094	116.936	129.6	142.484	156.125	169.545	184.969	198.128	209.059	217.444	223.342	226.19	222.621	221.536	214.46	207.09	195.806	179.648	160.776	137.744	109.355	80.9805	54.9165	32.7629	17.1136	10.6429	8.18241	8.20868	13.2448	19.0394	24.9542	32.3969	37.5474	44.2614	49.4375	54.0635	59.1557	62.698	65.5255	70.7346	72.0317	73.3273	74.251	78.1675	80.8735	80.1104
0.683	118.24	120.052	127.837	138.063	149.381	162.423	176.602	191.112	204.507	217.141	226.277	234.266	238.878	237.984	236.862	230.669	221.376	210.121	191.733	169.96	145.579	118.886	89.223	61.0775	39.1992	22.077	10.6412	8.2364	7.4198	13.1772	19.8782	25.6659	32.3277	37.4224	44.0021	49.2721	53.7474	60.3932	63.3759	66.0868	70.2721	71.7209	71.9376	72.0907	77.0503	78.8732	81.1024	82.5306	82.3169
0.682	148.673	151.796	160.347	172.647	185.038	198.038	210.033	221.85	232.465	239.207	243.763	245.13	245.319	242.446	236.166	228.183	213.195	193.391	168.295	137.669	106.931	75.3369	50.0729	28.6318	16.3891	9.84579	10.628	15.6283	21.5262	26.5253	33.3385	37.4491	44.1769	50.243	53.5244	60.5239	63.1875	68.6009	70.8152	71.6625	72.8538	75.6413	78.1305	76.0905	78.2648	81.008	78.9984	79.9169	77.5681
0.681	180.298	182.381	189.382	201.39	211.963	224.138	231.99	240.426	246.818	248.665	248.424	249.913	244.081	236.589	225.396	209.258	190.173	164.058	134.275	100.13	67.9566	40.8801	23.7271	17.2167	16.3751	16.4625	22.2226	28.1097	35.6659	39.8257	45.9171	52.8903	56.1138	61.4383	66.0015	70.136	72.0762	76.4454	79.2565	80.5611	80.6202	81.2515	81.453	81.8113	80.6124	82.3169	78.3046	75.9518	75.2908
0.68	209.51	208.296	213.69	221.269	228.452	234.315	240.941	247.683	248.113	245.546	243.78	238.736	229.432	211.784	193.649	174.024	146.545	116.536	84.2459	56.1738	34.3206	20.4162	16.3483	16.4097	22.2452	28.0611	34.5712	41.9726	45.6085	52.6334	57.0975	62.5111	64.711	70.7406	74.4694	78.3522	79.2335	79.8496	80.7458	81.0444	81.5001	82.084	81.4544	77.5158	76.3054	77.0814	74.7665	72.3219	67.7246
0.679	223.882	224.384	228.209	232.4	236.328	241.015	242.029	241.77	237.695	232.288	223.376	209.297	190.959	170.738	145.828	117.137	86.6324	57.8652	35.8543	23.6533	17.123	15.5442	18.1144	22.2086	31.3353	38.0489	45.4431	51.9788	57.3403	62.5643	69.1387	70.1332	70.8212	77.1261	79.6496	84.0012	87.5442	86.0886	83.4046	82.6951	83.2483	82.7871	82.8081	82.4479	81.3528	76.2504	71.5481	67.6443	61.0947
0.678	224.701	225.321	227.449	231.316	233.407	233.515	229.083	221.246	212.329	198.914	182.368	159.488	134.879	107.889	79.4191	53.941	32.6533	20.4912	16.3406	15.5734	20.4832	22.1443	28.0435	33.8198	39.8068	46.4816	52.9542	59.6017	67.1792	69.2488	76.2144	78.8468	82.3862	86.7636	86.9522	87.198	87.4593	88.2164	88.3993	86.7094	84.5697	84.0417	82.5579	76.8995	74.6351	68.6034	61.1803	54.5435	42.9378
0.677	228.926	228.372	228.479	225.222	224.886	217.984	210.089	198.028	182.41	158.52	132.546	103.787	71.8149	46.6177	27.7185	17.9118	16.333	15.4995	18.8682	22.1929	28.8274	36.504	42.2812	45.4396	51.5351	54.2226	61.1633	65.7678	70.4541	74.3972	78.5835	80.2985	85.6259	88.0153	87.8932	88.0078	89.0897	90.3492	90.6372	90.4474	84.8377	78.0752	75.9901	71.9054	65.3066	61.2152	49.6357	32.358	18.8513
0.676	231.227	233.214	227.465	218.555	209.845	195.799	177.27	157.625	135.712	106.823	72.31	44.5377	25.0333	16.9673	16.2974	15.5031	19.6823	23.8593	30.3912	36.3028	42.2713	48.9872	53.4265	59.1713	61.7646	63.0154	68.864	70.5716	73.4274	77.4583	79.658	80.3968	85.3611	87.9723	88.9284	89.607	89.8681	89.9204	85.2711	83.3873	82.5857	82.5306	76.4102	69.9346	58.6643	42.5457	25.816	12.5054	8.9089
0.675	229.344	227.228	220.125	209.847	192.78	171.725	145.422	117.49	89.0354	57.5102	33.7614	20.4369	16.2356	15.3952	20.2929	23.7475	32.0038	37.974	45.4467	51.3317	56.487	60.501	65.8381	69.4923	71.2692	71.7569	74.1495	76.3943	79.9387	80.2722	79.9533	83.4569	87.0396	88.1444	88.5058	88.7673	86.3809	83.275	83.5101	82.8603	77.9383	68.8112	59.5783	43.851	26.0817	12.6041	5.35354	0.885846	5.30165
0.674	207.486	204.743	194.3	178.286	159.403	134.631	105.455	76.5979	49.2935	31.5204	20.4257	17.2518	21.4601	27.1397	33.825	38.7537	44.6975	51.4087	57.2632	63.1822	69.481	72.0267	77.2989	79.1761	80.9319	80.5358	81.126	80.7789	81.1379	81.4464	81.7908	82.0292	82.3789	82.7386	82.2621	82.4824	82.5857	82.4892	78.9127	70.5519	60.6014	44.9338	28.8542	16.229	9.9016	1.80091	0.892787	14.1676	44.1915
0.673	166.182	163.776	152.849	133.021	111.055	86.0497	62.5524	44.3928	30.4604	24.7519	23.1602	27.2423	32.2842	39.914	45.6121	51.4087	59.082	63.1421	69.1994	73.9028	78.0139	80.8279	85.4357	87.0223	87.3955	92.6137	94.176	90.4532	89.0583	86.6025	83.1446	82.8327	82.5029	77.7052	78.7339	75.5446	72.3583	67.5526	63.9974	51.5489	33.665	18.5246	7.92443	1.77545	0	9.84159	35.8028	91.9489	176.847
0.672	114.479	110.84	96.6505	77.9125	62.3769	45.2321	33.9032	25.9349	22.8875	23.0294	27.0718	33.4774	39.1992	46.6651	52.9418	59.9378	67.5963	72.1998	77.237	83.3807	86.8545	88.1297	91.5566	93.7442	95.9483	96.6307	96.4422	93.8361	89.6513	88.4257	85.292	82.2787	76.8447	75.0625	73.5441	67.7296	61.5722	54.6086	38.7514	22.8544	11.4167	2.63926	0	8.82567	37.0584	86.4458	156.06	251.535	441.981
0.671	53.3874	53.669	44.9929	34.1477	26.0536	23.7903	22.9197	22.8554	27.8725	33.5689	37.7274	44.578	48.0544	53.2821	59.1008	65.8588	71.1894	77.126	83.5348	87.1628	88.8412	93.6606	95.7916	96.356	96.8679	96.955	97.4253	97.3773	92.2982	89.7766	86.2103	81.1713	73.4359	63.2349	58.8398	58.2396	46.8745	27.2928	12.3528	8.0085	5.35354	8.95071	24.9937	72.3526	144.96	238.769	339.44	441.339	535.924
0.67	15.4119	15.3644	15.3585	15.362	16.9373	21.9232	26.8741	33.603	40.3996	46.9326	52.143	57.2268	61.272	62.5296	67.6448	69.3152	74.7184	78.1954	83.8587	88.6025	91.8165	94.081	96.2864	97.3214	97.6261	94.9951	91.1127	89.9278	84.2157	84.0962	83.0263	79.3652	70.5439	60.5253	55.1413	42.7699	23.8976	11.4665	8.8123	10.659	25.9371	66.1225	130.38	221.29	328.3	429.968	524.193	615.973	694.537
0.669	15.4598	15.5067	20.557	22.1825	27.8855	33.6846	40.352	46.8259	52.6261	59.4984	65.3189	68.9307	69.8717	70.3349	71.492	76.4834	78.3651	79.9012	82.7329	86.7644	88.1875	89.2402	89.6071	95.2227	92.4119	90.2373	89.7782	90.2886	90.0102	84.4643	73.3515	62.615	55.9924	42.6973	25.8533	14.2894	9.84497	8.05223	15.14	43.4688	108.359	194.987	295.064	404.401	504.893	596.345	683.994	755.772	823.251
0.668	30.2631	30.4174	36.3659	38.766	44.2885	49.9596	55.1493	60.1682	66.4184	71.5015	76.8739	79.7555	83.0072	82.5317	85.072	81.1604	81.7204	83.4364	81.86	81.6848	84.6183	88.0791	89.4658	89.4068	87.0837	88.9432	89.9805	81.9066	71.1524	66.4218	61.0461	49.2991	32.3905	20.071	11.3662	8.79385	8.87346	24.0724	72.6681	152.912	256.866	362.461	474.172	577.605	670.246	746.758	812.212	867.583	911.551
0.667	46.019	45.8	51.2888	55.6017	60.5313	65.5924	68.6536	74.1781	77.4008	81.1294	85.536	86.6106	91.5493	94.0087	91.8538	93.5924	90.0431	88.6167	87.132	82.6123	82.028	81.218	81.7707	81.8181	81.9815	82.1864	73.609	64.346	59.6539	46.0483	30.0858	14.2096	9.78733	6.23145	7.13987	12.4323	40.7627	103.713	195.674	308.377	424.551	537.141	630.449	719.574	790.839	848.903	896.5	935.74	961.679
0.666	62.6606	62.3469	66.2155	69.1259	74.1623	76.5983	82.7409	86.0446	86.2301	92.5782	94.3752	95.7099	95.896	95.7873	96.3401	96.8918	96.6468	94.3348	90.4763	88.6655	83.0759	80.84	76.3549	71.4089	68.0499	62.8674	57.2371	43.5131	25.6397	14.0196	9.63766	7.89727	7.00512	17.4836	48.0838	105.025	190.389	281.904	388.395	494.987	599.56	700.503	775.809	845.089	897.776	936.055	960.178	971.438	970.015
0.665	69.6727	69.8495	75.7187	78.7712	83.7186	85.7034	90.3586	93.0244	95.256	99.3306	102.635	102.935	103.937	104.832	105.346	101.006	98.0864	97.5134	92.5338	90.5371	84.4011	77.5948	73.1382	67.351	63.2945	51.7924	29.9519	14.1056	5.25561	0.870476	4.33619	15.6934	46.5331	104.004	188.933	287.059	397.615	505.762	603.67	694.984	776.893	847.247	907.789	950.821	980.757	994.175	990.51	974.381	945.081
0.664	78.2023	78.097	79.185	83.8326	86.9102	92.5929	94.5118	98.649	102.751	104.047	104.977	104.662	105.363	105.708	101.653	99.8066	98.8161	94.8034	91.7661	87.3521	81.4749	76.136	68.9565	57.0024	40.5776	23.7293	8.77395	1.75143	3.48887	10.5059	36.0578	88.4204	167.022	277.943	390.06	495.072	598.553	688.8	773.88	851.665	916.606	968.43	1004.92	1025.07	1031.09	1020.29	996.144	955.986	894.888
0.663	86.0379	86.4304	86.9241	92.6227	93.8924	94.9505	95.2404	99.5162	103.144	104.523	105.839	105.561	106.074	104.426	99.2314	99.1437	94.2933	89.337	83.1161	74.256	68.5515	66.7826	58.968	43.2019	23.7214	11.4454	8.78866	11.408	33.2438	78.8732	159.517	256.339	360.92	474.524	576.621	668.457	763.192	835.822	903.88	958.853	1005.49	1036.01	1048.19	1048.87	1032.4	996.819	949.97	872.111	771.493
0.662	103.353	102.957	102.81	101.486	98.763	96.9329	97.4067	97.1534	97.7496	102.296	101.229	100.152	98.7672	98.2007	96.2237	90.7554	83.4272	76.7424	72.3999	68.3227	60.9432	48.472	33.4026	19.3432	11.3814	10.5588	24.6248	60.5403	123.145	217.624	328.659	436.641	540.751	639.5	727.28	801.283	873.815	936.47	982.406	1018.46	1037.99	1046.65	1038.62	1008.72	964.693	903.334	825.247	715.07	581.635
0.661	119.205	118.888	117.837	112.832	108.188	105.65	104.064	99.6186	98.0864	95.9063	93.9883	93.9883	90.1479	89.756	88.255	80.0439	71.5457	67.8207	61.6396	47.7145	31.7457	20.2939	11.455	8.75856	11.4167	29.0588	78.6278	158.62	256.947	368.221	482.2	578.725	667.591	749.92	819.098	882.217	934.148	975.223	1001.25	1014.03	1011.44	992.037	956.679	894.494	817.781	726.883	617.944	475.748	338.436
0.66	128.269	127.958	128.266	122.616	117.312	110.747	106.585	100.322	98.3446	94.1628	89.9843	83.6838	82.7638	77.4211	74.4172	68.3855	58.9334	44.0504	29.824	18.4161	10.542	8.75128	7.90454	15.8729	42.2494	101.2	192.02	291.347	397.848	508.947	611.83	695.358	769.293	831.41	884.576	921.873	947.815	964.28	964.318	950.407	918.55	867.418	807.341	711.355	592.792	464.794	346.032	220.135	125.757
0.659	136.379	135.713	133.648	130.067	124.503	120.754	114.669	104.538	94.9684	88.3214	79.2532	75.1105	69.413	60.515	43.1332	27.3572	17.6128	10.5819	8.78207	11.4023	21.9846	49.2703	93.9393	161.101	242.768	338.075	442.625	536.31	630.883	709.878	777.74	832.309	871.918	900.883	916.272	918.369	903.781	871.654	826.062	758.925	663.56	560.795	444.131	314.64	201.039	119.496	61.0141	25.288	5.85255
0.658	130.478	130.489	130.306	125.583	119.147	115.879	109.644	102.253	94.3011	83.1508	75.4182	62.2277	45.7394	29.8365	15.8475	9.65865	8.79604	12.3093	29.7991	63.4486	115.394	190.325	278.488	371.848	462.351	551.349	639.101	714.682	782.188	835.226	876.804	905.669	923.181	926.569	915.97	887.99	836.979	763.179	675.911	568.07	446.834	322.434	203.551	118.386	56.5759	22.1422	5.76883	0.961289	4.82859
0.657	122.331	122.331	121.807	115.095	109.154	102.647	94.8302	86.717	78.2653	72.9094	60.7031	43.3331	26.4303	14.9596	11.4406	18.4686	38.0529	77.1208	137.411	216.699	300.447	389.067	482.757	567.648	647.58	720.024	788.684	846.444	888.094	918.616	936.892	944.41	936.769	912.097	874.053	819.319	740.512	630.982	508.241	374.834	237.634	133.833	66.528	26.7372	7.68892	0.962263	0	9.65185	41.7372
0.656	106.75	106.847	106.706	100.102	92.0339	83.9139	77.9773	73.3757	64.971	52.5996	36.0004	23.7972	17.5523	19.3497	35.9974	71.9648	131.017	216.707	309.835	409.529	496.493	581.26	658.444	727.775	789.188	845.992	890.738	920.711	939.715	947.073	946.178	929.942	898.338	850.945	782.891	708.988	598.888	474.1	334.15	201.984	103.561	43.5053	12.5059	1.90634	0	0	15.4743	67.0607	236.263
0.655	90.3944	92.064	86.5518	80.3106	75.4372	72.6357	59.6433	43.1766	31.6075	20.9768	17.523	17.4836	29.8714	64.2756	122.625	201.632	292.223	386.918	485.648	573.593	653.618	723.996	782.855	833.229	872.867	910.481	933.508	942.356	936.418	921.031	891.22	848.546	789.493	714.132	620.134	517.792	401.557	280.689	170.601	87.2777	35.6725	9.59973	1.91364	0	4.79853	27.962	92.3854	247.283	586.432
0.654	72.6114	68.4714	69.0376	63.4647	49.8903	35.7252	22.7418	14.0572	11.3709	17.5348	32.3798	60.6419	107.405	178.36	270.999	370.095	469.457	558.47	635.389	707.82	768.775	819.667	858.574	886.981	906.196	916.228	914.004	897.661	868.779	827.165	769.671	702.469	620.038	513.346	402.754	295.253	190.789	110.265	54.8839	22.2075	6.75195	0.956295	3.79301	17.0809	57.0909	150.278	306.498	564.791	1000.73
0.653	41.083	37.5114	29.6602	21.8891	16.6761	14.8797	19.3269	33.4699	56.2428	90.1274	137.063	197.19	272.51	359.176	455.585	549.204	634.794	707.063	764.596	812.098	847.326	873.26	888.962	892.164	884.972	862.891	832.811	792.169	736.802	667.402	577.278	482.865	375.309	266.49	177.806	109.474	57.0238	27.5041	12.3105	2.83705	0	7.57164	31.3433	95.9181	210.064	355.9	544.142	808.499	1214.06
0.652	9.58562	14.7589	15.5319	19.01	30.4972	52.2457	85.015	130.181	185.815	252.712	334.233	413.614	493.93	574.538	648.286	715.744	775.297	823.115	860.024	882.464	894.675	898.288	885.611	861.633	825.12	770.269	704.411	620.96	533.793	438.023	345.296	251.81	162.518	92.7942	49.1402	24.5436	12.2917	3.77798	0	4.7615	11.5344	42.5269	110.914	230.159	382.385	547.918	732.568	973.888	1325.11
0.651	23.4911	26.987	47.6746	77.763	123.187	170.192	234.221	308.588	390.032	470.48	552.074	627.051	694.036	754.644	803.917	846.808	877.191	899.782	912.63	910.645	901.665	878.884	843.948	796.071	731.207	646.304	539.297	428.514	313.563	214.015	133.302	73.9925	37.5626	19.2877	11.5525	3.83497	0	5.70035	9.54811	25.9738	70.4972	164.384	294.686	460.092	610.633	767.723	918.89	1090.5	1351.46
0.65	115.449	122.162	157.987	211.02	284.008	355.095	434.855	512.854	584.582	655.705	719.154	775.134	822.263	861.275	889.056	911.149	919.356	919.604	910.358	886.535	854.02	809.011	757.603	689.704	607.184	494.263	363.086	245.071	139.71	72.9694	35.2672	18.0429	8.54976	0.956554	0	1.89206	9.45515	26.5678	71.4421	148.986	267.913	403.642	542.143	704.349	852.29	985.959	1099.26	1218.64	1361.59
0.649	270.969	279.18	332.467	397.63	479.585	550.421	620.863	683.513	734.712	782.198	821.306	851.293	873.814	889.727	899.949	901.127	893.273	872.458	841.381	798.928	745.168	684.33	612.939	533.307	442.672	326.909	216.867	117.892	54.0697	24.6589	10.4972	1.90477	0	0	7.59357	33.1709	89.1059	168.97	281.641	413.873	556.26	702.857	838.9	975.541	1099.86	1203.32	1287.66	1363.72	1438.07
0.648	467.531	478.237	520.758	581.822	642.292	702.03	753.038	795.855	825.836	848.842	862.592	867.858	865.484	854.523	838.52	819.093	789.597	751.162	701.518	637.967	566.901	493.73	408.19	312.245	227.206	151.402	80.4344	39.6688	18.9581	11.3986	2.83859	4.71228	13.2827	41.2185	100.613	186.627	309.518	457.564	598.988	729.586	861.832	990.187	1108.98	1221.4	1316.08	1390.98	1450.49	1492.3	1515.73
0.647	647.782	651.649	684.787	725.787	766.794	802.629	830.464	848.343	854.14	850.813	841.317	826.527	804.183	771.195	731.365	686.845	635.101	578.948	511.017	430.544	352.735	276.042	199.385	131.167	78.6478	43.7145	24.7441	14.2728	9.53947	8.59415	15.259	39.2296	94.7333	198.677	324.875	448.277	593.385	734.089	857.043	976.356	1101.18	1207.84	1299.97	1384.97	1445.58	1493.05	1521.65	1531.28	1516.71
0.646	765.611	768.255	781.181	800.707	820.728	835.759	844.606	845.582	836.314	814.345	780.174	742.334	697.276	645.627	583.916	517.664	444.406	366.522	288.904	210.887	144.527	91.0481	50.3757	27.7477	18.2395	10.579	8.66197	6.72532	11.5049	25.8128	68.6592	146.006	263.185	401.783	544.614	687.658	818.878	936.969	1048.79	1150.49	1242.43	1323.52	1391.54	1442.95	1477.57	1494.7	1489.77	1456.41	1399.54
0.645	810.862	814.509	810.02	808.202	806.155	804.704	798.345	784.17	764.289	731.827	691.557	636.622	570.138	495.749	412.631	324.672	241.182	163.928	103.782	60.6552	36.1578	21.8256	18.0723	11.464	9.51174	8.56918	8.52658	18.9359	48.3826	117.645	224.05	348.022	484.976	625.051	754.74	874.156	989.024	1088.19	1171.7	1247.99	1317.7	1374.04	1403.79	1420.32	1418.74	1395.96	1346.79	1258.97	1135.12
0.644	780.049	779.641	771.811	759.78	741.525	720.744	696.843	670.074	638.486	597.639	547.641	488.371	419.581	334.712	239.021	158.688	92.9539	51.9658	30.3441	19.9331	15.1351	10.4516	8.53196	8.54126	12.335	30.3551	61.9954	112.132	185.528	289.924	420.683	566.072	705.248	816.61	930.774	1024.52	1111.02	1183.14	1240.28	1283.58	1310.05	1322.79	1314.49	1283.75	1226.79	1151.44	1052.98	898.594	734.205
0.643	672.54	672.867	664.361	647.677	628.747	602.956	570.22	529.788	486.785	437.931	380.308	319.579	256.167	186.351	117.127	65.5657	38.0435	22.7869	12.3911	9.49365	8.54355	12.3239	26.515	53.1742	98.3278	158.366	247.11	355.401	464.317	587.488	704.747	817.722	930.823	1024.66	1101.14	1159.76	1203.74	1237.55	1254.7	1254.5	1230.03	1191.88	1127.75	1035.23	919.988	777.307	636.404	454.566	301.872
0.642	562.626	561.064	529.105	514.522	488.695	457.628	418.15	373.955	325.704	267.075	207.927	152.228	103.621	65.3291	38.8291	24.7238	16.1773	10.4848	12.3283	24.6278	48.6157	86.9276	145.98	232.781	333.487	443.878	556.353	666.695	762.124	861.938	957.616	1044.34	1118.93	1176.45	1216.99	1245.17	1257.83	1251.19	1229.29	1182.96	1108.51	1004.82	858.38	691.598	529.549	380.74	249.282	143.147	72.84
0.641	448.148	444.559	417.33	377.78	334.091	288.195	238.505	189.086	143.615	102.439	69.9558	45.4789	33.3912	28.5145	19.991	18.02	15.1679	22.7683	52.0409	105.58	176.077	267.998	374.805	482.341	595.769	700.928	819.089	921.534	996.829	1073.06	1136.46	1190.91	1234.96	1264.13	1275.83	1270.42	1249.73	1208.26	1143.76	1058.39	941.053	783.873	586.762	378.264	218.365	115.993	59.4212	28.807	13.8026
0.64	305.161	298.669	252.542	204.814	157.681	123.106	89.7754	60.7155	43.4976	32.2377	27.5192	22.6617	18.9291	18.8864	24.6411	35.0695	62.7948	107.173	183.388	284.555	396.45	514.279	624.656	733.59	829.078	928.897	1011.61	1084.3	1143.03	1193.5	1232.44	1256.72	1267.01	1260.87	1241.64	1202.68	1138.24	1061.18	965.524	854.663	685.48	507.493	331.619	178.01	84.0206	35.8236	15.8474	11.6662	19.2242
0.639	142.915	138.495	108.444	78.238	53.9816	40.8375	32.2028	27.3386	26.503	26.4552	30.3358	42.6135	60.7155	87.699	120.295	160.373	217.951	302.484	402.463	519.866	639.645	748.544	848.239	935.06	1007.19	1078.09	1132.39	1170.34	1200.93	1219.73	1222.27	1212.02	1193.68	1151.97	1100.1	1027.93	930.184	807	669.101	520.11	365.869	232.946	130.821	63.5434	28.7514	13.8334	13.7622	37.2289	109.793
0.638	71.7427	68.2802	54.1235	42.799	37.231	36.2103	40.0437	56.0278	77.9188	105.734	137.733	170.221	211.882	259.469	315.455	382.451	463.492	562.415	662.815	764.279	860.622	943.988	1019.13	1076.15	1117.83	1149.97	1169.51	1177.28	1172.16	1153.12	1115.51	1071.26	1010.28	933.704	844.709	734.054	593.236	458.686	330.775	217.836	128.6	67.2365	39.3043	24.2336	21.1406	28.6931	69.238	185.807	362.558
0.637	122.602	124.109	134.25	145.424	157.072	165.025	183.404	212.976	250.052	294.201	339.694	386.286	441.63	508.691	582.597	661.699	744.338	828.468	909.571	982.714	1046.27	1098.98	1135.49	1160.07	1163.79	1153.37	1132.52	1100.88	1063.53	1011.1	932.938	835.331	729.343	598.649	477.966	359.347	249.027	159.617	96.0931	55.5244	36.8884	27.4828	21.2155	20.1059	39.0237	103.156	226.706	434.438	703.904
0.636	221.076	226.36	257.433	299.901	345.805	380.532	411.264	444.16	482.764	535.346	595.119	652.851	716.109	776.646	837.387	897.515	955.499	1009.38	1057.21	1093.29	1122.39	1139.69	1150.17	1148.88	1132.72	1095.1	1039.43	975.396	893.527	791.737	658.455	522.76	387.043	273.478	184.571	118.702	70.0585	41.9304	32.811	23.4294	21.1876	21.0663	39.2488	81.2268	178.468	327.443	533.864	785.985	1040.84
0.635	331.396	337.969	372.009	432.595	501.127	561.501	615.858	660.135	702.941	751.407	798.56	847.179	894.456	940.589	984.982	1019.87	1049.31	1070.81	1084.48	1088.9	1083.61	1075.65	1060.75	1037.73	1005.64	958.72	889.249	790.328	676.333	540.321	395.391	264.934	161.704	93.7169	52.0251	38.0456	31.5678	22.0864	19.9589	27.345	57.1716	110.173	199.381	343.119	519.5	728.488	948.925	1190.25	1417
0.634	478.519	482.161	515.353	570.194	635.595	706.902	772.28	818.124	851.292	877.658	901.526	921.948	940.514	966.427	991.456	1013.59	1024.69	1023.49	1013.8	993.527	971.313	938.677	893.142	838.649	780.79	704.157	616.936	524.025	422.097	319.031	207.879	120.9	65.1286	40.9109	30.5767	21.1534	21.0283	35.5982	72.9352	141.872	257.188	412.057	587.089	802.249	1020.1	1210.57	1406.69	1599.4	1775.48
0.633	656.252	660.501	692.349	733.95	785.574	830.025	871.014	901.106	917.762	923.583	913.751	901.673	890.687	881.996	879.985	881.174	887.764	875.919	849.083	811.533	764.654	711.132	652.998	590.673	520.938	441.969	350.988	269.054	202.536	134.5	85.0875	52.9049	35.979	26.2643	29.3365	51.3082	100.875	183.31	302.268	462.188	665.177	874	1070.23	1275.07	1470.86	1630.62	1796.33	1934.35	2058.28
0.632	863.617	859.56	845.595	861.974	892.715	914.864	934.018	946.789	951.526	949.705	946.705	940.146	917.321	882.367	847.806	808.127	762.164	712.279	654.905	593.474	529.237	461.222	394.501	321.739	258.197	192.919	144.58	109.249	82.2497	64.7524	50.0761	41.9179	35.6052	58.5095	115.343	205.269	337.901	509.677	694.244	877.099	1077.59	1269.23	1458.63	1631.81	1776.24	1906.82	2013.06	2103.23	2175.76
0.631	1002.86	1001.4	995.245	969.076	961.462	967.668	968.143	958.411	945.656	931.009	911.295	890.773	869.408	838.471	791.762	739.133	663.234	568.814	467.981	371.159	289.842	225.353	172.639	134.54	106.503	87.3026	74.8309	63.3576	59.9244	51.2418	57.5049	73.5989	124.817	219.591	347.202	504.742	694.842	881.354	1059.7	1231.04	1395.62	1553.18	1683.84	1815.93	1916.5	1997.91	2067.68	2110.56	2142.16
0.63	1012.59	1017.58	1021.59	1008.8	988.539	964.021	939.924	916.54	887.739	850.024	811.238	766.571	718.248	664.001	595.845	524.929	441.224	348.466	255.853	180.607	131.072	101.219	85.5848	80.2612	79.6837	79.8272	82.4319	102.049	133.852	176.661	228.322	287.894	386.255	529.095	688.279	868.023	1056.58	1211.32	1358.23	1498.8	1615.83	1716.35	1793.66	1861.52	1912.65	1941.45	1949.08	1933.19	1897.29
0.629	911.614	910.114	909.461	913.437	903.327	876.323	831.01	787.133	741.737	679.379	614.338	552.224	489.055	426.85	361.873	303.32	249.736	197.925	152.381	118.615	97.0709	85.4471	84.1049	100.422	136.739	189.624	249.686	316.615	385.254	465.984	555.682	667.915	792.523	938.27	1092.82	1235.62	1377.87	1500.17	1593.47	1664.52	1720.96	1764.69	1785.77	1784.94	1760.19	1721.92	1660.63	1567.21	1445.39
0.628	537.73	551.373	615.662	653.529	660.375	639.4	591.834	530.14	467.027	399.741	335.06	284.411	243.233	210.523	186.447	174.444	174.974	184.035	205.061	221.74	235.886	250.523	277.719	320.53	380.771	452.122	530.561	624.097	728.087	837.561	955.637	1079.73	1200.25	1323.43	1434.86	1533.9	1621.52	1690.09	1733.96	1750.24	1742.59	1716.53	1668.44	1597.24	1495.7	1368.71	1204.81	1023.05	858.013
0.627	560.564	554.597	507.807	449.725	398.41	350.837	299.292	248.382	208.361	176.329	151.876	138.738	130.86	135.464	147.09	175.415	220.629	280.036	352.679	436.951	514.793	573.329	621.214	672.196	737.202	826.275	932.754	1036.5	1140.23	1244.22	1341.56	1429.98	1510.93	1585.22	1641.58	1683.37	1706.92	1718.7	1720.19	1699.11	1650.74	1576.87	1470.98	1318.27	1142.81	935.563	710.855	510.202	365.866
0.626	381.591	378.875	357.253	309.485	240.22	183.591	145.489	120.767	111.82	120.781	144.989	171.444	193.922	218.43	246.774	289.27	363.175	451.164	547.398	648.388	753.405	850.968	931.811	1008.89	1090.71	1175.78	1258.43	1334.91	1407.32	1478.97	1543.04	1589.29	1618.89	1639.3	1648.17	1639.45	1617.66	1584.19	1534.35	1467.89	1376.83	1265.28	1126.33	945.7	737.807	536.927	355.795	230.14	152.072
0.625	247.33	245.496	231.443	216.594	204.06	201.73	213.538	233.017	249.865	281.512	337.83	409.719	471.17	500.218	515.875	539.527	591.794	670.279	758.276	861.529	972.531	1082.59	1168.62	1235.44	1288.17	1333.46	1370.58	1407.49	1439.58	1476.02	1513.97	1539.02	1542.62	1516.93	1479.47	1430.26	1361.28	1282.58	1178.86	1058.22	930.94	789.809	649.815	505.627	370.581	255.986	172.75	119.692	102.028
0.624	311.373	313.247	330.219	345.004	352.427	355.122	373.681	408.211	452.931	521.569	604.434	697.24	784.657	861.903	917.622	922.398	939	984.714	1048.1	1131.02	1210.62	1285.22	1337.98	1363.06	1369.89	1368.49	1358.16	1342.27	1326.39	1310.42	1296.2	1280.91	1260.65	1211.23	1146.28	1061.8	969.393	868.194	755.861	633.72	507.608	398.896	303.829	223.976	168.422	132.654	117.288	124.917	193.235
0.623	446.835	441.911	432.831	439.504	464.913	496.529	523.898	558.405	613.506	703.155	807.926	913.587	1007.99	1096.68	1169.91	1221.3	1252.06	1262.39	1291.79	1337.6	1377.69	1409.44	1430.31	1427.85	1415.46	1396.24	1365.49	1330.56	1294.12	1253.72	1190.19	1104.14	1006.03	886.101	767.134	650.26	537.699	439.074	354.94	278.349	217.138	175.752	149.71	140.213	144.84	166.343	218.605	337.296	524.537
0.622	812.178	812.013	806.682	773.116	719.364	684.449	689.354	722.2	784.082	868.516	957.038	999.387	1030.98	1143.24	1262.43	1368.41	1441.83	1469.71	1464.1	1464.38	1465.25	1460.62	1439.37	1396.97	1345.13	1295.28	1252.1	1211.64	1165.77	1093.37	994.231	884.937	743.82	581.117	433.206	320.758	244.246	191.768	161.375	142.515	139.519	152.423	192.499	268.174	370.333	504.302	664.404	873.489	1133.38
0.621	1189.72	1174.62	1128.76	1071.14	1014.45	956.588	906.77	872.622	872.414	906.995	981.821	1085.88	1155.73	1130.42	1085.16	1206.01	1348.26	1433.69	1459.36	1442.01	1395.38	1351.64	1303.94	1232.96	1157.01	1081.12	998.227	916.494	835.289	739.747	632.488	528.704	423.225	319.473	236.493	181.645	155.353	148.417	159.188	196.721	263.423	359.237	484.838	652.927	852.026	1078.71	1334.19	1629.02	1930.25
0.62	1476.75	1474.32	1454.98	1394.47	1272.38	1106.79	928.175	761.817	671.358	682.235	756.668	834.273	958.13	1086.16	1123.25	1098.59	1146.34	1208.44	1244.78	1238.89	1164.39	1066.35	968.773	874.015	774.173	674.673	581.997	497.289	432.427	375.967	325.299	287.263	268.928	275.972	295.544	316.147	345.265	383.204	446.176	534.4	658.103	812.377	1003.4	1255.71	1526.47	1810.64	2067.26	2333.79	2578.82
0.619	1504.2	1504.38	1487.84	1439.87	1335.62	1155.78	917.777	690.318	551.115	503.597	542.683	639.422	770.349	875.811	939.211	974.713	964.644	933.19	898.386	848.694	765.666	652.574	536.594	438.529	360.194	302.264	258.281	232.13	220.269	223.718	249.371	289.227	355.698	460.086	590.761	728.585	858.903	972.105	1073.75	1197.02	1362.89	1552.08	1758.88	1987.89	2207.45	2417.92	2613.87	2798.43	2957.93
0.618	1509.44	1509.58	1494.76	1436.93	1323.24	1139.78	878.416	617.875	430.656	326.325	316.579	373.22	444.533	495.192	531.766	566.899	579.028	557.332	504.504	431.241	350.546	268.865	209.398	172.815	157.589	157.772	169.673	200.742	247.225	309.596	391.921	489.291	601.662	743.898	903.478	1090.08	1290.93	1474.88	1647.94	1815.49	1980.74	2142.22	2297.78	2443.77	2577.94	2709.07	2808.58	2879.7	2927.7
0.617	1508.95	1506.08	1490.16	1433.51	1315.52	1121.11	855.514	605.244	427.964	314.319	262.353	279.408	327.253	336.952	308.033	259.616	225.368	207.219	196.402	186.489	168.756	158.381	159.688	183.082	232.307	302.555	386.198	451.755	512.146	595.06	704.486	825.678	952.54	1117.31	1293.68	1477.32	1679.06	1874.7	2034.93	2165	2274.05	2363.31	2434.69	2486.73	2530.03	2568.31	2589.91	2567.07	2520.02
0.616	1512.31	1510.35	1490.47	1430.97	1317.8	1102.24	837.991	590.539	425.423	342.608	337.112	359.836	431.825	511.068	529.224	504.657	454.127	415.701	388.682	379.492	387.998	405.716	420.274	450.33	510.673	616.282	781.573	977.026	1133.01	1248.5	1339.43	1436.93	1543.29	1657.49	1779.83	1909.89	2037.22	2153.48	2229.47	2272.97	2294.13	2304.06	2296.94	2269.8	2227.27	2172.99	2085.04	1960.61	1822.19
0.615	1519.58	1517.11	1495.92	1438.73	1316.99	1116.47	848.284	596.094	430.46	349.365	370.726	478.962	574.508	664.529	752.043	812.768	852.091	842.33	801.378	768.722	760.066	772.513	800.896	888.829	1021.53	1181.44	1350.58	1507.54	1651.17	1809.21	1948.82	2023.89	2077.24	2149.21	2216.56	2256.04	2274.49	2285.23	2293.11	2282.92	2251.08	2208.54	2157.95	2085.77	1986.52	1864.77	1701.86	1489.81	1264.49
0.614	1528.99	1524.19	1507.78	1443.55	1325.77	1122.48	854.705	598.012	425.357	356.896	412.872	593.789	842.518	1088.91	1227.36	1282.47	1315.03	1338.43	1342.72	1325.01	1294.18	1274.94	1295.91	1370.7	1502.23	1600.71	1644.14	1706.82	1883.1	2067.45	2232.63	2350.38	2436.81	2452.06	2452.7	2440.07	2402.59	2320.52	2232.44	2157.42	2069.29	1978.98	1880.68	1761.75	1598.22	1401.41	1209.49	1019.62	854.726
0.613	1528.33	1526.42	1507.81	1444.87	1319.25	1116.91	852.462	597.508	431.235	357.757	417.103	598.619	876.659	1177.69	1472.16	1755.69	1978.78	2120.54	2110.29	1994.23	1844.01	1694.31	1585.58	1543.31	1585.96	1729.47	1862.91	2019.12	2138.9	2099.34	2176.01	2307.69	2399.83	2388.14	2317.33	2209.79	2088.27	1973.72	1844.56	1716.7	1584.56	1456.19	1318.8	1175.96	1017.42	889.916	811.788	826.603	935.93
0.612	1532.08	1527.94	1509.82	1451.64	1315.63	1113.21	849.71	600.825	436.656	365.978	428.136	627.172	899.65	1206.68	1513.85	1825.37	2100.31	2324.61	2434.52	2432.56	2307.94	2057.44	1747.13	1442.57	1249.15	1226.09	1366.12	1581.21	1757.06	1835.82	1775.1	1809.91	1901.89	1934.15	1891.33	1717.95	1485.45	1292.29	1146.17	1014.95	890.515	781.608	689.813	617.162	579.217	600.038	715.008	940.385	1271.2
0.611	1531.22	1527.42	1507.81	1450.67	1320.84	1106.79	845.704	598.497	434.754	372.375	435.943	637.146	920.846	1221.04	1542.5	1861.91	2142.92	2369.85	2491.86	2496.76	2374.75	2132.48	1768.48	1315.08	965.317	849.074	925.823	1067.98	1181.61	1286.05	1341.39	1331.99	1274.04	1208.93	1116.74	969.197	787.466	624.869	501.656	423.637	379.631	371.006	402.557	475.539	605.758	803.896	1075.27	1434.51	1884.03
0.61	1531.41	1530.57	1511.92	1452.64	1323.7	1111.27	854.439	605.244	441.175	378.32	448.802	650.334	932.179	1253.68	1576.71	1887.57	2173.6	2399.24	2519.12	2520.01	2375.9	2097.16	1741.77	1357.05	1082.84	902.912	760.634	743.099	802.906	767.784	614.77	478.991	411.416	385.212	368.416	355.473	347.348	363.065	425.341	549.811	741.369	954.83	1136.55	1322.35	1560.41	1873.24	2245.71	2708.87	3225.4
0.609	1529.67	1528.73	1504.44	1435.27	1306.5	1106.8	853.335	602.959	439.37	378.452	452.17	661.232	961.938	1292.77	1616.81	1940.57	2237.38	2457.45	2568.22	2549.17	2408.67	2137.06	1770.17	1382.07	1105.04	982.413	986.397	976.695	1030.29	1125.93	1192.73	1140.94	956.838	836.471	803.332	836.938	903.361	978.187	1080.76	1265.16	1540.21	1899.6	2255.22	2627.9	2988.91	3371.51	3723.18	4058.38	4349.41
0.608	1534.76	1527.99	1503.78	1434.46	1311.47	1111.36	847.729	607.519	443.127	383.45	458.661	660.623	960.382	1291.6	1617.03	1936.98	2227.5	2464.63	2587.22	2568.76	2422.89	2174.19	1807.68	1402.57	1106.02	992.691	1109.44	1398.76	1606.98	1726.6	1854.89	2006.27	2133.45	2196.86	2136.92	2092.4	2123.67	2226.74	2419.5	2646.97	2893.87	3244.38	3590.81	3933.97	4298.52	4633.1	4846.67	5005.69	5123.8
0.607	1537.3	1532.38	1504.79	1434.58	1314.34	1109.02	843.073	605.777	442.772	388.405	467.96	682.769	978.231	1306.96	1630.07	1942.17	2235.59	2470.54	2591.13	2575.17	2428.43	2169.09	1805.33	1414.82	1141.62	1034.04	1197.83	1615.88	2144.5	2723.72	3239.13	3545.65	3606.73	3598.63	3570.24	3538.83	3518.82	3488.48	3516.91	3722.75	4069.55	4335.76	4564.22	4635.46	4716.32	4878	5031.42	5105.63	5072.8
0.606	1531.75	1529.27	1509.23	1448.06	1321.09	1101.69	835.92	598.362	443.6	384.301	452.527	663.138	971.512	1290.7	1612.26	1938.97	2241.9	2472.71	2587.02	2578.71	2435.89	2153.76	1794.4	1416.25	1165.6	1090.3	1252.85	1697.19	2318.43	3009.56	3785.47	4564.35	5220.57	5640.02	5715.73	5422.37	4847.14	4103.99	3408.88	3033.24	3062.01	3507.27	4042.91	4319.94	4283.77	4255.66	4334.08	4469.29	4465.58
0.605	1534.26	1531.51	1510.53	1450.83	1316.68	1104.77	839.87	602.516	445.333	379.919	454.164	674.032	983.078	1309.08	1634.27	1962.34	2251.7	2483.55	2595.36	2577.53	2436.94	2180.11	1832.75	1451.57	1183.79	1099.36	1304.16	1816.9	2445.19	3154.35	4009.49	4856.34	5642.14	6222.84	6577.22	6698.73	6262.83	5061.36	3503.83	2509.62	2199.72	2342.48	2617.98	2788.64	2958.47	3064.73	3038.57	3014.92	2922.37
0.604	1536.29	1532.38	1502.57	1433.09	1313.89	1114.66	853.895	602.185	438.013	381.015	450.829	651.026	949.096	1280.96	1617.65	1950.62	2246.64	2481.43	2594.99	2578.71	2441.68	2175.73	1829.5	1443.99	1182.87	1116.99	1306.91	1783.22	2453	3182.97	4057.45	4965.37	5793.98	6423.79	6770.19	6800.53	6408.71	5546.93	4419.88	3434.87	2590.35	2086.97	2038.98	2008.76	1756.04	1571.79	1534.6	1555.62	1579.36
0.603	1532.68	1529.93	1507.55	1441.66	1322.14	1106.84	840.402	597.325	439.752	388.672	459.602	668.384	963.71	1300.77	1639.83	1954.51	2246.33	2474.79	2591.59	2577.06	2424.06	2179.35	1834.18	1462.14	1201.66	1115.74	1317.08	1825.37	2489.76	3247.9	4170.29	5140.54	5974.74	6664.77	7100.44	7220.46	6727.8	5693.91	4580.2	3747.2	3208.06	2927.94	2808.53	2923.82	3123.82	3237.73	3281.76	3527.4	3943.17
0.602	1534.22	1526.85	1503.91	1444.46	1316.41	1118.42	846.248	595.959	438.013	383.494	470.656	679.392	971.446	1311.38	1655.01	1976.02	2265.79	2491.04	2604.72	2586.89	2434.67	2169.69	1835.4	1472	1206.54	1130	1318.13	1808.94	2496.35	3293.74	4226.27	5164.21	6011.16	6740.14	7238.46	7372.03	6981.48	5988.03	4833.85	4014.4	3710.06	4125.13	4648.61	4760.47	4957.35	5466.52	6337.99	7472.22	8564.46
0.601	1534.44	1533.25	1511.2	1446.43	1310.57	1091.37	833.174	592.896	432.859	382.287	460.414	664.584	962.565	1289.67	1627.98	1967.74	2261.77	2491.46	2602.59	2575.07	2435.02	2164.01	1799.35	1436.14	1172.71	1110.7	1334.64	1835.52	2492.39	3251.01	4185.45	5175.27	6075.9	6809.02	7305.76	7462.01	7076.68	6113.56	5042.67	4241.94	3968.71	4647.79	6240.34	8359.02	10639.5	12454.8	13428.5	14096.9	14377.2
0.6	1537.35	1531.96	1509.37	1441.42	1313.86	1106.41	838.908	595.806	439.458	379.945	463.265	682.938	991.508	1321.38	1659.41	1991.44	2274.21	2503.68	2612.01	2583.43	2439.81	2166.75	1807.95	1432.45	1189.93	1123.87	1318.75	1810.44	2476.19	3275.25	4205.56	5191.3	6113.99	6853.98	7363.16	7554.58	7266.56	6353.28	5287.72	4530.49	4389	5176.81	6852.79	9104.96	11868.7	14966.3	18305.5	21577.1	24055.2
0.599	1535.45	1533.84	1510.51	1445.33	1313.7	1085.31	823.002	583.686	428.113	382.218	467.168	670.919	984.311	1323.18	1652.37	1969.33	2258.45	2479.96	2594.25	2569.4	2430.51	2175.68	1819.62	1439.85	1187.8	1129.69	1337.67	1826.33	2493.4	3288.39	4245.79	5223.45	6115.35	6857.57	7369.02	7560.8	7262.75	6338.85	5269.87	4443.58	4271.88	5126.11	6896.03	9314	12126.5	15523.9	18900.9	22240.4	24710.5
0.598	1535.17	1530.68	1507.97	1441.51	1312.66	1097.78	834.518	591.831	433.858	383.183	458.925	669.305	972.353	1312.85	1638.82	1963.74	2251.47	2487.52	2596.97	2569.45	2424.56	2166.23	1818.83	1437.28	1184.35	1116.67	1337.48	1841.72	2515.45	3304.75	4255.88	5233.13	6146.98	6884.63	7359.99	7546.76	7181.79	6207.37	5163.13	4404.02	4238.8	5022.54	6665.31	8935.42	11849.7	15119.9	18630.5	22097	24721.8
0.597	1536.31	1532.46	1509.58	1446.71	1316.5	1104.27	841.489	593.823	439.154	381.628	458.797	682.722	987.195	1315.64	1636.92	1968.35	2257.89	2487.73	2599.48	2583.66	2439.4	2175.41	1816.17	1435.38	1184.35	1129.36	1355.28	1861.78	2517.66	3325.31	4271.75	5241.8	6128.79	6879.51	7369.15	7561.81	7207.78	6300.71	5248.27	4557.38	4438.22	5341.68	7292.93	10122.5	13788.1	17857.9	22021.8	25887.7	28545.4
0.596	1534.62	1530.36	1506.98	1438.77	1312.38	1109.5	844.872	596.378	438.413	384.213	467.061	680.638	980.931	1303.84	1635.88	1960.51	2251.86	2485.7	2610.48	2587.86	2432.89	2169.69	1826.15	1447.98	1183.8	1115.48	1309.52	1799.09	2480.68	3277.27	4227.74	5223.34	6174.79	6914.51	7382.74	7552	7202.33	6276.84	5259.07	4551.2	4373.02	5231.13	7319.73	10021.9	13610.8	18011	22452.7	26977.3	31084.1
0.595	1535.59	1531.28	1505.42	1440.94	1309.07	1090.84	825.508	587.917	434.448	381.871	459.816	677.139	974.847	1315.64	1656.64	1981.25	2267.55	2494.13	2605.09	2584.69	2443.72	2152.12	1784.13	1393.83	1139.09	1095.62	1322.17	1882.71	2580.69	3369.16	4327.14	5318.36	6265.45	6978.94	7468.25	7653.83	7228.28	6269.79	5271.11	4529.49	4429.06	5380.3	7327.15	10107.3	13994.6	18695.4	23549.4	28580.6	32874.9
0.594	1536.84	1531.4	1498.99	1427.13	1288.74	1092.94	835.574	591.743	437.257	377.073	462.642	684.093	991.085	1318.61	1648.9	1965.21	2263.85	2492.19	2601.76	2585.24	2437.33	2183.38	1835.55	1450.14	1197.46	1122.81	1307.35	1813.88	2483.85	3282.44	4190.69	5173.03	6078.8	6819.14	7316.51	7554.67	7187.91	6264.88	5283.63	4584.63	4442.93	5326.76	7171.79	10028.3	13687.8	18022.8	22452.8	27100.4	31580.8
0.593	1536.98	1532.95	1509.11	1437.8	1309.38	1108.93	843.365	596.395	434.742	381.038	462.105	674.415	970.335	1311.86	1632.26	1948.93	2245.92	2478.64	2595.36	2581.94	2426.17	2167.98	1824.88	1454.25	1198.02	1118.38	1331.04	1842.85	2522.57	3292.48	4227.78	5225.52	6129.46	6909.38	7399.91	7579.76	7251.19	6333.3	5290.14	4571.35	4392.31	5270.78	7242.09	10023.6	13715.9	18120.2	22927.8	27835	32432
0.592	1535.51	1532.6	1509.8	1446.19	1309.08	1105.41	850.582	610.714	443.687	386.977	464.76	666.556	979.263	1331.42	1656.15	1984.97	2275.06	2498.51	2609.28	2592.55	2434.23	2154.82	1804.5	1433.99	1181.71	1115.28	1310.92	1812.63	2500.75	3286.47	4215.22	5191.39	6083.9	6839.9	7332.35	7537.57	7211.18	6232.89	5206.52	4543.75	4396.36	5312	7330.73	10058.7	13610	18114.2	22794.3	27576.3	32116.6
0.591	1537.71	1535.4	1512.82	1442.67	1313.26	1109.18	843.354	594.868	433.334	375.094	454.686	673.327	979.722	1311.87	1643.45	1961.45	2258.08	2487.64	2600.52	2581.57	2432.17	2160.69	1810.88	1435.25	1187.81	1129.57	1332.19	1828.34	2534.59	3336.03	4231.17	5227.76	6136.14	6881.96	7371.19	7513.74	7167.59	6264.38	5256.32	4580.55	4444.87	5272.4	7218.2	10114.5	13684.4	17867.3	22328.7	27341.2	31922.7
0.59	1537.16	1533.67	1510.16	1438.24	1309.67	1106.92	842.883	595.782	431.021	373.117	454.846	672.129	969.839	1320.4	1658.93	1969.85	2263.41	2487.5	2602.1	2581.52	2433.26	2174.79	1833.17	1463.06	1200.82	1107.68	1296.99	1824.2	2543.83	3355.35	4335.05	5254.7	6200.63	6967.73	7456.55	7630.65	7221.95	6323.08	5207.95	4503.92	4416.24	5368.74	7646.15	10632.9	14562.8	19210.1	23809.7	28693.3	33026.7
0.589	1537.56	1532.32	1505.93	1436.74	1296.11	1097.08	838.813	596.311	436.555	377.681	460.964	683.154	983.152	1309.74	1647.32	1977.04	2279.33	2503.52	2611.97	2594.96	2433.49	2158.93	1812.34	1445.04	1193.92	1125.31	1334.14	1878.15	2569.04	3309.2	4227.74	5207.37	6144.11	6907.77	7407.56	7569.22	7200.29	6338.85	5355.18	4631.21	4496.71	5377.54	7343.93	10143.7	13861.7	18144.8	22793.6	27740	32463.2
0.588	1536.63	1532.06	1504.13	1440.54	1293.45	1091.17	834.98	600.582	438.903	381.955	460.817	668.03	976.716	1320.87	1652.01	1976.21	2264.79	2490.42	2613.5	2585.93	2431.52	2173.71	1821.56	1439.91	1181.29	1115.44	1335.5	1856.18	2520.43	3299.3	4239.87	5217.03	6136.03	6890.77	7413.88	7607.59	7217.77	6312.1	5288.66	4593.13	4400.96	5310.71	7349.7	10193.7	13921.1	18424.2	23096.1	28013.9	32388.5
0.587	1537.26	1533.06	1507.49	1439.79	1308.63	1099.87	833.492	597.128	439.76	383.537	455.587	671.868	978.926	1304.52	1648.84	1980.69	2274.91	2495.84	2596.92	2577.76	2432.8	2168.83	1814.61	1443.98	1187.39	1135.1	1374.15	1936.77	2611.98	3411.56	4400.81	5406.58	6305.05	6978.18	7436.3	7635.95	7246.6	6294.18	5264.24	4530.74	4426.15	5429.38	7586.28	10622	14450.4	18631.2	23106.7	28553.7	33381.1
0.586	1538	1535.99	1510.27	1444.39	1315.93	1098.53	824.963	589.535	431.581	381.081	458.971	659.529	972.762	1309.57	1636.17	1956.75	2252.82	2482.08	2601.31	2587.29	2431.17	2181.01	1830.01	1448.26	1183.61	1115.51	1324.76	1832.16	2506.19	3333.97	4344.95	5391.5	6298.43	7006.2	7457.83	7653.97	7308.1	6395.7	5381.57	4601.32	4404.47	5341.68	7251.52	10274.2	14044.6	18410.4	23020.6	27676.9	32185.7
0.585	1536.08	1531.95	1505.9	1432.85	1289.12	1093.77	835.776	595.368	434.792	380.049	461.406	669.354	976.599	1304.67	1625.03	1948.32	2241.8	2486.43	2602.47	2592.15	2438.87	2170.05	1825.62	1453.57	1202.6	1139.34	1352.74	1853.33	2532.38	3333.47	4328.07	5309.43	6239.05	7018.15	7492.04	7618.21	7195.48	6242.18	5169.53	4504.32	4385.82	5387.86	7559.14	10427.4	14329.8	18589.2	23290.9	28382	32926.5
0.584	1537.26	1534.76	1506.01	1429.33	1290.15	1083.11	818.898	584.692	428.431	377.681	447.911	665.253	993.481	1319.77	1643.72	1973.06	2271.22	2496.19	2605.95	2588.81	2436.58	2157.62	1817.38	1439.19	1181.69	1135.07	1376.14	1915.04	2625.06	3411.51	4335.23	5359.67	6274.31	6980.63	7458.05	7630.92	7157.87	6199.5	5109.7	4446.69	4332.97	5354.68	7525.43	10423.9	14315.1	18646.6	23414.1	33589.8	35528.9
0.583	1536.26	1532.92	1506.54	1432.2	1294.16	1092.38	832.756	598.117	436.706	382.902	454.789	668.645	974.002	1295.68	1632.58	1962.93	2277.26	2500.39	2610.85	2596.46	2439.8	2168.24	1818.36	1446.2	1190.87	1134.64	1372.62	1881.97	2547.83	3311.68	4276.24	5319.31	6222.69	6988.83	7471	7642.95	7286.45	6294.73	5193.33	4525.81	4401.08	5294.01	7273.58	10113.1	13880	18515	23508.9	28492.6	33381.8
0.582	1537.82	1533.72	1505.25	1429.44	1289.83	1089.13	831.569	592.507	434.853	379.497	446.537	657.451	972.864	1319.74	1645.89	1976.19	2266.33	2492.53	2611.19	2598.76	2438.6	2165.71	1825.89	1459.41	1192.64	1123.04	1337.85	1854.52	2546.72	3360.61	4342.16	5340.29	6221.37	6926.43	7426.54	7583.98	7192.44	6306.16	5303.35	4582.11	4385.72	5210.42	7217.77	10130	14192.7	18765.7	23541.8	28354.9	33046.3
0.581	1534.99	1531.72	1508.41	1430.42	1289.83	1091.61	833.027	596.516	437.206	377.593	446.512	664.078	974.202	1315.48	1646.22	1954.57	2257.11	2485.5	2606.67	2593.82	2429.98	2161.38	1819.93	1453.99	1186.46	1109.58	1317.36	1905.44	2616.97	3427.74	4319.23	5337.73	6274.26	6990.49	7470.35	7633.3	7168.74	6153.63	5149.13	4462.14	4347.35	5311.16	7527.6	10697.4	14651.5	18739	23525.1	28487.2	33083
0.58	1538.05	1532.82	1505.17	1429.93	1283.97	1084.93	832.182	600.596	439.817	383.45	457.272	677.62	976.664	1315.15	1642.38	1954.29	2255.4	2482.46	2605.13	2588.18	2431.76	2167.51	1823.96	1442.21	1187.03	1130.14	1367.56	1896.84	2546.17	3386.64	4367.05	5384.7	6312.45	7003.73	7444.28	7582.43	7147.91	6232.51	5282.1	4595.31	4469.49	5421.92	7547.41	10375.8	14199.8	18910.6	23429.9	28566	33180.6
0.579	1538.72	1533.66	1510.49	1426.78	1288.02	1080.98	830.933	598.633	436.202	375.569	456.007	666.885	965.391	1282.07	1621.46	1949.22	2255.15	2481.13	2601.37	2587	2431.87	2169.31	1821.82	1451.08	1199.25	1122.31	1321.28	1817.82	2515.88	3350.46	4275.24	5327.59	6219.38	6990.49	7463.1	7617.04	7162.08	6166.99	5131.84	4447.85	4389.58	5382.98	7603.58	10591.9	14429.2	18750.1	23383.5	28659	33445.6
0.578	1534.48	1532.46	1503.38	1428.63	1292.25	1081.08	822.406	589.996	437.056	382.048	453.838	669.225	971.607	1313.5	1658.13	1988.78	2274.6	2490.12	2601.71	2584.8	2428.09	2171.59	1823.22	1451.29	1198.81	1123.09	1366.94	1898.83	2603.96	3408.59	4430.66	5384.82	6340.7	7044.94	7471.43	7606.91	7185.31	6244.5	5224.16	4518.86	4386.63	5295.57	7417.15	10594.7	14648.9	19277.1	23949.4	28979	33290.8
0.577	1533.31	1531.54	1502.04	1429.77	1288.99	1088.03	826.642	594.079	439.117	380.4	463.983	680.825	978.363	1320.4	1647.97	1964.5	2251.15	2478.3	2604.39	2588.14	2425.11	2156.35	1811.38	1433.13	1179.32	1107.13	1318.16	1844.68	2591.54	3346.64	4306.48	5249.29	6226.7	6957.24	7420.59	7573.51	7138.15	6089.75	5086.53	4419.75	4403.02	5440.92	7531.25	10537	14544.6	19015	23339.4	28548.9	33043.6
0.576	1536.72	1531.33	1505.52	1441.93	1303.39	1095.1	832.467	596.229	437.86	385.861	456.805	677.54	997.066	1333.76	1659.36	1980.48	2274.87	2487.4	2599.85	2578.78	2433.61	2169.26	1807.05	1430.71	1178.56	1118.25	1345.45	1873.43	2592.06	3341.83	4284.34	5287.24	6282.53	7020.13	7507.5	7658.97	7224.65	6293.13	5286.44	4553.7	4392.04	5264.91	7316.27	10413	14348	19268.5	24058.9	29204	33768.5
0.575	1532.99	1531.1	1500.68	1433.56	1284.85	1082.65	833.316	592.082	437.206	374.533	461.286	683.992	991.03	1336.13	1669.48	1991.36	2283.3	2499.57	2602.95	2579.09	2438.59	2182.55	1827.42	1454.04	1196.85	1137.72	1361.37	1852.42	2554.82	3341.23	4286.36	5306.07	6270.71	7018.39	7492.8	7606.36	7179.68	6261.59	5271.03	4560.09	4378.32	5343.74	7534.94	10684.1	14494.3	18978.5	23756.1	28647.8	33285.2
0.574	1535.83	1532.4	1507.29	1423.87	1279.75	1072.58	820.673	588.109	435.053	379.149	458.28	676.183	977.288	1316.46	1669.21	1981.12	2277.12	2492.99	2610.83	2588.19	2426.19	2168.68	1813.06	1430.16	1173.61	1115.91	1373.94	1938.09	2665.32	3407.83	4313.03	5349.97	6271.24	7018.81	7470.39	7595.4	7170.4	6275	5253.65	4546.25	4416.22	5448.56	7528.84	10699.7	14738.1	19420.5	23880.9	28850.1	33245
0.573	1537.35	1531.92	1503.77	1435.3	1302.98	1095.19	840.012	601.758	441.96	381.891	465.763	692.036	999.068	1320.59	1647.92	1969.14	2259.85	2489.12	2602.13	2582.51	2426.93	2156.04	1804.08	1427.44	1176.81	1114.76	1322.65	1835.55	2557.13	3345.65	4387.99	5389.45	6325.29	7037.59	7471.38	7614.54	7192.28	6257.91	5214.75	4522.15	4393.82	5371.77	7449.24	10337.4	14054.8	18671.7	23540	28564.1	32930.3
0.572	1535.54	1535.57	1507.07	1430.9	1294.92	1097.33	835.557	600.279	438.658	377.757	455.533	670.364	978.975	1315.14	1640.35	1963.56	2264.97	2493.42	2608.19	2581.33	2429.27	2169.74	1825.93	1449.83	1190	1120.09	1358.97	1900.18	2630.9	3375.55	4327.53	5314.26	6266.45	7001.11	7446.09	7586.19	7127.6	6174.4	5153.65	4493.12	4358.16	5337.18	7448.14	10685.5	14759	19134.9	23460.7	28085.6	32756.7
0.571	1535.13	1532.81	1503.53	1425.98	1280.84	1064.78	812.762	587.394	435.498	384.597	458.546	680.093	981.084	1314.81	1656.5	1983.12	2277.69	2492.19	2606.69	2595.41	2440.3	2169.95	1815.82	1443.01	1202.26	1140.87	1383.39	1915.91	2621.88	3419.35	4433.38	5378.49	6298.93	7055.57	7471.4	7611.68	7226.13	6273.13	5261.6	4561.13	4366.54	5316.06	7358.83	10550.4	14556.9	19240.7	23684.6	28613.1	33372.2
0.57	1534.26	1531.63	1501.83	1431.01	1297.09	1095.24	836.471	603.84	442.314	389.832	471.257	682.688	986.934	1327.1	1661.5	1986.03	2275.45	2500.06	2612.32	2593.39	2426.41	2155.66	1812.03	1438.83	1182.89	1121.87	1365.89	1906.51	2621.43	3472.82	4406.73	5392.55	6307.98	7033.98	7445.96	7585.06	7147.03	6167.15	5096.19	4483.34	4412.09	5431.2	7525.82	10449.1	14113.3	18454.5	23064.4	28009	32928.6
0.569	1534.16	1530.82	1505.56	1435.48	1293.47	1093.56	840.913	606.95	443.008	385.78	466.843	680.234	985.861	1312.52	1646.34	1969.39	2263.58	2503.87	2616.16	2591.21	2434.31	2179.79	1825.08	1437.24	1186.6	1110.86	1331.35	1888.81	2581.63	3333.29	4296.96	5261.1	6261.87	6983.12	7451.85	7598.62	7120.82	6100.33	5088.01	4466.42	4367.21	5326.89	7512.97	10540.6	14425.7	19048.8	23757.4	28214.6	32690.6
0.568	1535.77	1530.9	1500.86	1424.67	1283.97	1093.39	838.094	599.116	433.943	378.395	453.954	662.765	972.777	1306.64	1643.96	1973.18	2263.54	2479.51	2598.03	2576.54	2429.81	2176.76	1817	1451.92	1191.77	1128.13	1376.35	1915.79	2587.16	3391.44	4401.78	5395.74	6314.02	7035.46	7479.48	7624.56	7261.68	6266.13	5193.31	4513.39	4426.19	5359.39	7369.34	10518.2	14532.4	19108.6	23612.3	28634.7	33835.9
0.567	1533.44	1531.96	1500.86	1430.15	1293.29	1096.95	837.432	592.584	432.836	376.257	463.681	679.308	985.391	1319.21	1656.72	1975.86	2273.33	2485.56	2606.31	2590.52	2439.45	2182.36	1821.76	1454.7	1194.66	1117.66	1335.02	1893.66	2639.26	3457.64	4404.31	5302.25	6227.42	6985.62	7470.06	7605.08	7196.13	6177.57	5114.75	4436.6	4359.23	5366.82	7504.31	10420.3	14258.3	18757.3	23222.8	28439.3	33055.1
0.566	1535.3	1532.29	1507.06	1439.08	1307.75	1100.95	835.175	599.767	437.206	383.624	453.733	665.237	977.873	1317.13	1649.61	1977.21	2267.47	2498.51	2605.98	2581.94	2429.31	2169.04	1813.58	1435.38	1192.58	1139.34	1346.06	1839.84	2511.91	3277.85	4201.91	5192.37	6124.19	6892.8	7387.45	7584.04	7226.87	6305.06	5268.53	4560.93	4417.12	5313.82	7299.78	10137.5	13771.9	18202.7	22960.7	27664.9	32193.1
0.565	1536.35	1532.77	1505.95	1435.41	1303.7	1098.59	842.687	600.414	437.056	377.429	455.585	670.382	971.723	1308.11	1645.12	1966.27	2259.38	2488.77	2614.62	2587.45	2424.62	2152.83	1809.11	1440.2	1187.81	1117.39	1313.9	1826	2512.13	3300.31	4245.62	5236.41	6141.39	6907.93	7409.59	7587.58	7269.37	6401.88	5299.83	4571.77	4394.36	5278.28	7314.91	10157.7	13827.8	18207.1	22827.4	27846.9	32546.1
0.564	1534.44	1531.93	1505.06	1438.15	1304.62	1092.24	832.507	598.222	437.708	383.521	455.478	671.093	974.708	1310.4	1642.31	1966.52	2269.06	2496.53	2615.01	2581.27	2416.12	2162.11	1814.88	1441.69	1188.54	1112.92	1314.31	1834.21	2508.7	3319.24	4275.19	5271.08	6155.53	6893.22	7389.29	7592.59	7212.21	6321.87	5341.24	4641.32	4427.38	5282.58	7318.43	10221.5	13941.5	18406.5	22973.3	27912.9	32576.4
0.563	1537.85	1533.5	1508.91	1443.12	1306.56	1091.87	829.311	598.325	439.062	377.898	459.912	679.537	976.34	1317.61	1668.5	1991.72	2280.78	2504.75	2611.18	2586.62	2430.96	2161.24	1794.3	1424.21	1181.93	1127.97	1347.76	1853.81	2535.25	3330.22	4247.18	5193.52	6122.26	6869.46	7387.71	7574.82	7237.93	6339.61	5305.89	4618.4	4475.94	5407.33	7405.16	10197.8	13794.7	18250.5	22908	27902.7	32353.5
0.562	1536.38	1532.67	1504.31	1428.01	1300.4	1103.12	841.99	595.451	433.936	383.096	468.656	681.527	983.396	1316.47	1647.67	1975.82	2262.21	2490.48	2609.34	2580.2	2427.01	2166.62	1820.3	1443.99	1182.46	1118.55	1347.94	1868.72	2530.61	3333.55	4286.77	5281.03	6177.61	6926.72	7430.77	7623.84	7241.21	6304.52	5305.01	4629.33	4438.87	5235.54	7249.31	10168.9	13836.3	18217.7	22679.1	27676.1	32352.3
0.561	1535.63	1532.98	1511.13	1438.52	1301.27	1096.09	838.381	594.797	435.3	377.464	458.011	676.181	982.922	1326.75	1665.36	1985.81	2274.51	2497.6	2612.69	2592.95	2431.97	2148.49	1808.9	1426.05	1187.1	1127.02	1320.53	1830.02	2505.04	3315.76	4256.46	5242.88	6112.08	6844.24	7345.14	7567	7209.82	6310.97	5288.47	4582.78	4399.6	5222.26	7274.87	10202.2	13857.3	18277.5	23016.8	27889.9	32494.9
0.56	1537.9	1534.76	1506.28	1433.37	1310.72	1096.04	830.261	590.184	434.55	379.876	457.704	712.627	1034.86	1374.84	1696.01	2017.61	2313.58	2531.09	2625.64	2592.29	2420.88	2149.11	1758.31	1364.72	1125.6	1089.46	1354.19	1898.08	2605.01	3406.83	4354.33	5350.98	6291.45	7034.51	7483.9	7638.21	7218.17	6227.46	5218.56	4567.92	4375.57	5228.23	7324.41	10421.4	14284.3	18514.4	23491.2	28352.1	33392.1
[truncated: 91 more columns]

## Sheet: fig2b
	-0.16	-0.1575	-0.155	-0.1525	-0.15	-0.1475	-0.145	-0.1425	-0.14	-0.1375	-0.135	-0.1325	-0.13	-0.1275	-0.125	-0.1225	-0.12	-0.1175	-0.115	-0.1125	-0.11	-0.1075	-0.105	-0.1025	-0.1	-0.0975	-0.095	-0.0925	-0.09	-0.0875	-0.085	-0.0825	-0.08	-0.0775	-0.075	-0.0725	-0.07	-0.0675	-0.065	-0.0625	-0.06	-0.0575	-0.055	-0.0525	-0.05	-0.0475	-0.045	-0.0425	-0.04
0.7	9.63662	9.63228	9.61981	9.60322	9.58202	9.55309	9.52666	9.49978	9.46677	9.43772	9.41087	9.37476	9.34446	9.31006	9.27256	9.2336	9.20162	9.16354	9.12281	9.08637	9.05098	9.01172	8.97911	8.94485	8.90687	8.87624	8.84446	8.8112	8.78313	8.75547	8.72676	8.69514	8.66158	8.6271	8.59468	8.55912	8.51914	8.48149	8.45036	8.41451	8.37808	8.34671	8.31086	8.27149	8.23373	8.19498	8.15262	8.11278	8.07683
0.699	9.58517	9.58433	9.56861	9.54694	9.52212	9.50173	9.47232	9.44286	9.41844	9.38788	9.35371	9.32202	9.28311	9.24383	9.21035	9.17616	9.13462	9.10056	9.06126	9.0273	8.99354	8.95604	8.92301	8.89073	8.85677	8.82581	8.79469	8.76489	8.73448	8.70444	8.67196	8.63459	8.59745	8.5643	8.52931	8.49186	8.45259	8.41461	8.38524	8.35287	8.31318	8.27438	8.23722	8.19939	8.15552	8.11772	8.08104	8.04228	8.00326
0.698	9.53214	9.53227	9.51776	9.4976	9.46952	9.4444	9.42011	9.39469	9.36258	9.32711	9.29489	9.2586	9.22001	9.18364	9.14251	9.10619	9.07638	9.03803	9.00075	8.96915	8.93538	8.90012	8.86908	8.83666	8.80391	8.77871	8.74555	8.70911	8.67487	8.64248	8.60845	8.57816	8.54509	8.50895	8.46823	8.43074	8.39231	8.35275	8.32036	8.28239	8.24386	8.20933	8.17105	8.12835	8.08629	8.04893	8.01541	7.9839	7.95574
0.697	9.48236	9.47857	9.46159	9.44263	9.42412	9.39785	9.36798	9.33318	9.30054	9.26694	9.22483	9.18811	9.15373	9.11433	9.08255	9.04787	9.01626	8.98355	8.94433	8.91137	8.88127	8.84816	8.81862	8.7923	8.75667	8.72246	8.69182	8.66224	8.62748	8.59173	8.55148	8.5144	8.47755	8.44241	8.40677	8.36967	8.33406	8.29874	8.26423	8.22706	8.18603	8.14264	8.10221	8.06321	8.02552	7.99012	7.96164	7.93333	7.9072
0.696	9.42691	9.42564	9.40867	9.38947	9.36313	9.33405	9.30198	9.27185	9.23605	9.19385	9.15338	9.11838	9.08899	9.05428	9.02363	8.99145	8.9548	8.92273	8.89337	8.86037	8.83269	8.80338	8.7711	8.74185	8.70474	8.6736	8.63615	8.59916	8.56226	8.52834	8.49398	8.45982	8.42055	8.38368	8.34606	8.31081	8.27164	8.2323	8.19203	8.1515	8.11313	8.07561	8.03784	8.00452	7.97582	7.94889	7.92179	7.8956	7.87392
0.695	9.37331	9.3703	9.35778	9.33341	9.30401	9.27382	9.23778	9.19811	9.16184	9.12739	9.08863	9.05368	9.02656	8.99629	8.96069	8.93205	8.89983	8.87021	8.84348	8.81195	8.78332	8.75161	8.71849	8.68454	8.65498	8.62175	8.58078	8.53879	8.50827	8.4686	8.43206	8.39589	8.3606	8.31983	8.28057	8.24481	8.20064	8.16519	8.12416	8.08466	8.04928	8.01586	7.98092	7.95432	7.92786	7.90156	7.87737	7.85703	7.83429
0.694	9.31876	9.31641	9.29424	9.27124	9.2413	9.20394	9.16968	9.13509	9.09563	9.0613	9.03296	9.00063	8.96867	8.93654	8.90305	8.87686	8.8451	8.81853	8.79205	8.7615	8.73067	8.70234	8.66814	8.63614	8.59846	8.56437	8.52404	8.48587	8.44873	8.41214	8.37702	8.34008	8.29891	8.25726	8.21874	8.18042	8.13679	8.10066	8.05897	8.02438	7.99284	7.96024	7.93609	7.90912	7.88312	7.85982	7.84261	7.82605	7.80578
0.693	9.25317	9.24772	9.22695	9.20092	9.17055	9.13673	9.10323	9.06854	9.03357	9.00409	8.97108	8.93737	8.9091	8.87494	8.84564	8.82161	8.79241	8.7623	8.73567	8.70533	8.67372	8.64321	8.60861	8.57211	8.54035	8.50213	8.46443	8.42764	8.3913	8.35559	8.3183	8.28176	8.23874	8.1973	8.1568	8.11508	8.07437	8.03573	8.00226	7.97229	7.94618	7.92565	7.89728	7.86896	7.84961	7.8312	7.81124	7.79345	7.76773
0.692	9.17753	9.17648	9.15844	9.13402	9.10939	9.08384	9.04562	9.01205	8.98215	8.94183	8.90883	8.88028	8.84856	8.81763	8.79045	8.76005	8.73154	8.70712	8.67795	8.64546	8.61366	8.58076	8.54637	8.50994	8.47711	8.44474	8.40599	8.36897	8.32855	8.29118	8.25646	8.22091	8.17512	8.13083	8.09006	8.05255	8.01772	7.98363	7.95513	7.92805	7.90487	7.88012	7.85742	7.83557	7.81604	7.79786	7.77785	7.75275	7.72625
0.691	9.10308	9.10485	9.09211	9.06587	9.04333	9.0186	8.98751	8.95133	8.91712	8.88873	8.85263	8.82393	8.79777	8.76701	8.73844	8.71322	8.68285	8.65003	8.62077	8.58788	8.5511	8.51963	8.48316	8.44998	8.41619	8.37836	8.33953	8.30394	8.26996	8.23337	8.19258	8.15353	8.10756	8.07223	8.03176	7.99553	7.96534	7.93538	7.90725	7.88476	7.86311	7.84075	7.82066	7.80302	7.7812	7.75821	7.73342	7.70371	7.67528
0.69	9.0393	9.03938	9.02724	9.00498	8.97666	8.94947	8.92638	8.89472	8.86079	8.83388	8.80224	8.77424	8.74759	8.71539	8.68357	8.65607	8.62272	8.58707	8.55495	8.51726	8.48074	8.4492	8.41831	8.38203	8.34652	8.31462	8.27547	8.23748	8.20077	8.16015	8.11531	8.07921	8.04179	8.00691	7.97178	7.94267	7.91785	7.8938	7.86802	7.84701	7.82824	7.81016	7.78532	7.76505	7.74046	7.71435	7.68771	7.6565	7.62302
0.689	8.98232	8.98305	8.96831	8.94223	8.91283	8.88364	8.85843	8.83206	8.80635	8.78281	8.75728	8.72786	8.69359	8.65726	8.6225	8.5922	8.55876	8.52001	8.48199	8.44908	8.41423	8.3811	8.34606	8.31085	8.27813	8.2401	8.20109	8.15702	8.12327	8.08717	8.05204	8.01562	7.98399	7.95377	7.92521	7.89584	7.87247	7.85119	7.83532	7.81843	7.79346	7.77437	7.74868	7.72127	7.6929	7.66579	7.63526	7.59866	7.56421
0.688	8.9188	8.91705	8.90384	8.87874	8.84914	8.81973	8.79209	8.77453	8.75222	8.73087	8.70799	8.67415	8.63872	8.60106	8.56333	8.52901	8.49305	8.45714	8.42152	8.38762	8.35283	8.31594	8.28033	8.24147	8.20242	8.16731	8.13069	8.08799	8.05263	8.01928	7.98414	7.95412	7.93009	7.90894	7.88419	7.85782	7.83954	7.82356	7.80231	7.77971	7.75627	7.73066	7.70348	7.67372	7.64187	7.60949	7.57793	7.54517	7.50994
0.687	8.84877	8.84973	8.83106	8.8096	8.78366	8.7675	8.74119	8.72029	8.69629	8.67058	8.64114	8.60881	8.57558	8.53712	8.50012	8.46716	8.43239	8.39623	8.35604	8.31859	8.28508	8.25167	8.21242	8.17172	8.12944	8.08931	8.05836	8.02886	7.99456	7.96376	7.93893	7.91333	7.88892	7.8652	7.84983	7.83079	7.81528	7.79155	7.76668	7.74199	7.71603	7.68686	7.6546	7.62129	7.58936	7.55766	7.52621	7.49019	7.45242
0.686	8.78614	8.78286	8.77251	8.75653	8.73712	8.70863	8.68064	8.65716	8.63347	8.5996	8.56799	8.53664	8.50207	8.46725	8.43714	8.40038	8.36379	8.3329	8.29679	8.25745	8.2194	8.18208	8.14185	8.10328	8.0734	8.03695	8.00211	7.97359	7.94798	7.92242	7.89986	7.87579	7.85505	7.83887	7.82159	7.79952	7.7778	7.75604	7.7285	7.6978	7.67036	7.63697	7.60429	7.56975	7.53843	7.50093	7.46406	7.42953	7.39376
0.685	8.73371	8.72986	8.71797	8.69767	8.67365	8.65192	8.62204	8.58818	8.55767	8.52717	8.49099	8.45089	8.41794	8.39011	8.35561	8.32584	8.29546	8.25805	8.22323	8.18972	8.15338	8.11719	8.0848	8.04578	8.00961	7.98088	7.95316	7.92784	7.90353	7.88282	7.86103	7.84214	7.82649	7.80914	7.78684	7.76533	7.74236	7.71325	7.68585	7.65241	7.61995	7.58642	7.55139	7.51484	7.48042	7.44534	7.40581	7.36727	7.3276
0.684	8.68123	8.67974	8.66351	8.64068	8.61674	8.5821	8.54815	8.51583	8.48247	8.44353	8.41069	8.37174	8.33854	8.3066	8.27408	8.25007	8.21627	8.18379	8.15489	8.1236	8.08869	8.05685	8.02827	7.99277	7.96005	7.9379	7.91113	7.88707	7.86522	7.8448	7.82734	7.81265	7.79283	7.76983	7.74838	7.72421	7.69431	7.66604	7.63491	7.60017	7.56761	7.53266	7.4946	7.45481	7.42157	7.3834	7.34749	7.31439	7.27437
0.683	8.62385	8.62194	8.60616	8.57893	8.54925	8.51539	8.47601	8.43885	8.40727	8.36971	8.33105	8.29755	8.2641	8.23038	8.2028	8.17721	8.14827	8.11979	8.09524	8.06555	8.04011	8.00635	7.97353	7.94701	7.91612	7.88846	7.86782	7.84871	7.82888	7.81338	7.79335	7.77188	7.75293	7.72563	7.69857	7.67394	7.64035	7.60752	7.5792	7.54349	7.50919	7.4725	7.43212	7.39652	7.35785	7.31956	7.28576	7.25163	7.21298
0.682	8.55815	8.55364	8.53928	8.5126	8.48024	8.44052	8.40457	8.36919	8.3328	8.29748	8.26588	8.23248	8.20343	8.17051	8.1411	8.11468	8.08883	8.06844	8.04079	8.01366	7.97899	7.95137	7.92636	7.90153	7.8732	7.85127	7.83066	7.81233	7.79032	7.77064	7.75104	7.72708	7.70089	7.67386	7.64649	7.61857	7.58478	7.55057	7.51595	7.48053	7.44437	7.40515	7.36863	7.33567	7.29788	7.25834	7.2214	7.1865	7.14759
0.681	8.49073	8.48886	8.47323	8.44735	8.41426	8.3762	8.33844	8.30511	8.275	8.23854	8.20552	8.17671	8.1458	8.11122	8.08394	8.06141	8.03293	8.00549	7.97709	7.94663	7.92604	7.90453	7.88026	7.85854	7.83635	7.81325	7.79332	7.77503	7.75258	7.72787	7.7039	7.67714	7.64717	7.61668	7.58877	7.55402	7.52031	7.48671	7.456	7.42087	7.38101	7.34655	7.31321	7.27572	7.23626	7.19849	7.16022	7.11949	7.08422
0.68	8.42434	8.42364	8.41124	8.38515	8.35797	8.32398	8.28862	8.2553	8.22538	8.1893	8.15705	8.12385	8.09127	8.06577	8.04085	8.00733	7.97472	7.94932	7.9291	7.91087	7.8925	7.87473	7.85005	7.82612	7.80331	7.78233	7.75466	7.73068	7.70566	7.67868	7.65179	7.62064	7.59172	7.56062	7.52544	7.49256	7.46066	7.42547	7.38933	7.35881	7.32287	7.28762	7.25518	7.21547	7.1764	7.14058	7.10364	7.06393	7.02782
0.679	8.35364	8.35111	8.33647	8.31702	8.29301	8.26603	8.23759	8.20598	8.17375	8.13886	8.10562	8.0718	8.04691	8.02025	7.98629	7.95592	7.93696	7.91747	7.90082	7.88129	7.85585	7.83612	7.8173	7.7942	7.76794	7.74341	7.71525	7.6812	7.65124	7.62289	7.59067	7.55819	7.52886	7.49535	7.46155	7.42672	7.3911	7.35863	7.32353	7.28936	7.25737	7.22453	7.18842	7.1497	7.11368	7.0779	7.04123	7.00802	6.97892
0.678	8.28472	8.28407	8.27014	8.25294	8.23138	8.2088	8.18162	8.15286	8.12172	8.09098	8.06134	8.03533	8.00587	7.97473	7.94858	7.92506	7.90058	7.87726	7.85384	7.83156	7.81467	7.79559	7.77459	7.75368	7.72736	7.69592	7.66675	7.63343	7.5979	7.56673	7.53256	7.49938	7.46161	7.42807	7.39629	7.35835	7.32509	7.29133	7.25644	7.22791	7.19045	7.15329	7.11972	7.08421	7.04551	7.01617	6.98809	6.95788	6.92971
0.677	8.20818	8.20991	8.20075	8.18542	8.16397	8.14379	8.12022	8.09896	8.07334	8.05055	8.02486	7.99391	7.96003	7.93475	7.90892	7.88573	7.85757	7.83317	7.81542	7.7962	7.77294	7.75169	7.73275	7.70472	7.67813	7.65162	7.61642	7.58352	7.55076	7.514	7.47625	7.44013	7.40007	7.36492	7.33201	7.29479	7.26102	7.228	7.19174	7.15718	7.12441	7.08904	7.05183	7.02175	6.98932	6.96019	6.93486	6.90968	6.88565
0.676	8.13472	8.13421	8.12804	8.11581	8.09964	8.08776	8.0723	8.05299	8.03034	8.00268	7.96974	7.93843	7.90569	7.88165	7.85672	7.83605	7.81514	7.79393	7.775	7.75063	7.72684	7.7054	7.68379	7.65404	7.62784	7.59612	7.56371	7.53287	7.49523	7.45857	7.42068	7.38132	7.34623	7.30681	7.26887	7.23853	7.19977	7.16073	7.12755	7.09513	7.05711	7.02132	6.99295	6.96712	6.93628	6.9081	6.88795	6.87358	6.85972
0.675	8.06852	8.06992	8.06392	8.05563	8.04504	8.02754	8.00869	7.98303	7.95698	7.9348	7.90963	7.8851	7.85787	7.83517	7.81341	7.79004	7.77247	7.7489	7.72553	7.7039	7.67941	7.65098	7.62489	7.59824	7.56474	7.53211	7.50014	7.46665	7.43188	7.39773	7.36191	7.32152	7.28159	7.24129	7.20538	7.16657	7.12714	7.09109	7.05621	7.02011	6.98882	6.96019	6.93067	6.90625	6.88274	6.86642	6.85532	6.84882	6.84284
0.674	8.02816	8.03017	8.02005	7.99969	7.97537	7.95585	7.93841	7.92236	7.91245	7.8965	7.87421	7.8453	7.81737	7.79198	7.76877	7.74871	7.72567	7.69907	7.6758	7.65175	7.62112	7.59211	7.56442	7.5357	7.50178	7.47273	7.4413	7.40635	7.37541	7.34124	7.30476	7.27101	7.23322	7.19024	7.15169	7.11436	7.07268	7.03537	6.99692	6.96387	6.93501	6.90849	6.88429	6.86901	6.85771	6.84859	6.84321	6.83799	6.83011
0.673	7.96493	7.966	7.95967	7.94959	7.93635	7.92098	7.90925	7.89399	7.87842	7.86119	7.8394	7.81504	7.79131	7.76304	7.73351	7.70706	7.6806	7.65164	7.62539	7.59475	7.56249	7.53429	7.50496	7.47329	7.44062	7.4101	7.37399	7.34251	7.31581	7.27993	7.24336	7.20826	7.16948	7.13213	7.09631	7.05701	7.02098	6.98389	6.95045	6.92145	6.89628	6.87642	6.86251	6.84963	6.83923	6.83654	6.83255	6.81839	6.80252
0.672	7.93546	7.93662	7.93056	7.92171	7.90348	7.88969	7.87372	7.8542	7.83789	7.8233	7.80316	7.77769	7.75428	7.72585	7.69347	7.66079	7.63144	7.59617	7.56418	7.53454	7.50459	7.47049	7.43864	7.40651	7.37117	7.34088	7.31122	7.27635	7.24257	7.21316	7.17738	7.14173	7.10399	7.06919	7.03676	7.00418	6.97203	6.94232	6.91139	6.88435	6.86742	6.853	6.83982	6.83069	6.82306	6.81565	6.80445	6.78223	6.71807
0.671	7.90437	7.90069	7.8947	7.88497	7.87127	7.85366	7.83817	7.8224	7.80109	7.78471	7.76224	7.73833	7.71351	7.68715	7.65009	7.61638	7.58412	7.5452	7.51007	7.47501	7.4413	7.40497	7.37134	7.34155	7.3093	7.27409	7.23833	7.20641	7.1737	7.13763	7.10571	7.07474	7.04464	7.0183	6.98982	6.95971	6.93065	6.90693	6.88118	6.86117	6.85025	6.83736	6.82535	6.81668	6.80495	6.78452	6.7577	6.72636	6.69097
0.67	7.86444	7.86324	7.85594	7.84459	7.82867	7.81222	7.79618	7.77869	7.75654	7.7373	7.71526	7.68771	7.66003	7.6337	7.60262	7.56698	7.53298	7.4953	7.45613	7.41712	7.38453	7.34657	7.3105	7.27819	7.24886	7.21643	7.17942	7.14325	7.11163	7.07664	7.04323	7.01729	6.99098	6.96256	6.93636	6.91345	6.89092	6.87442	6.8595	6.84415	6.83146	6.8197	6.8045	6.78387	6.76137	6.73231	6.69649	6.65814	6.62051
0.669	7.82649	7.8281	7.81598	7.80429	7.78934	7.76985	7.75191	7.73295	7.70833	7.68635	7.66014	7.63311	7.60907	7.57851	7.54607	7.51459	7.48198	7.44144	7.40143	7.36535	7.32941	7.29	7.25472	7.21926	7.18408	7.15231	7.11737	7.07857	7.04619	7.01313	6.98342	6.95919	6.93642	6.90846	6.88801	6.87457	6.86447	6.85775	6.85219	6.84287	6.82412	6.79892	6.77651	6.74357	6.707	6.6735	6.62963	6.58364	6.53466
0.668	7.78635	7.7857	7.77562	7.76009	7.74088	7.71917	7.69891	7.67624	7.65314	7.627	7.59805	7.56966	7.54312	7.51793	7.489	7.4548	7.42239	7.38554	7.34907	7.31499	7.27775	7.23776	7.20471	7.16725	7.13172	7.09423	7.05199	7.01428	6.98637	6.95943	6.92988	6.90496	6.88747	6.87031	6.86164	6.85845	6.85092	6.84362	6.83654	6.82344	6.79684	6.765	6.72662	6.68799	6.64463	6.59823	6.55234	6.50186	6.44892
0.667	7.73942	7.73669	7.72709	7.71003	7.69303	7.66935	7.64279	7.61675	7.5943	7.566	7.53487	7.50964	7.481	7.4472	7.41799	7.39224	7.36092	7.32701	7.29682	7.26272	7.22492	7.19	7.15186	7.1127	7.07516	7.03479	6.99823	6.9639	6.93267	6.90821	6.88714	6.86984	6.86157	6.85612	6.84945	6.84616	6.84365	6.83356	6.81815	6.79553	6.76077	6.71746	6.67641	6.62943	6.58112	6.5319	6.48137	6.4251	6.37397
0.666	7.68816	7.68487	7.67553	7.6605	7.63733	7.6102	7.58206	7.55446	7.52454	7.49729	7.47053	7.43912	7.40887	7.38132	7.35223	7.32156	7.29242	7.2658	7.23082	7.19315	7.16239	7.12764	7.09298	7.05963	7.02391	6.98513	6.94937	6.92044	6.89352	6.87396	6.86166	6.85376	6.84243	6.83715	6.83215	6.82618	6.81759	6.80336	6.7774	6.74748	6.70609	6.65478	6.60948	6.55591	6.50157	6.44974	6.40309	6.35663	6.31379
0.665	7.63436	7.63323	7.62278	7.60573	7.57959	7.55188	7.52382	7.49563	7.46336	7.43019	7.40145	7.37423	7.34253	7.31174	7.28584	7.2567	7.22425	7.19392	7.16238	7.12835	7.09802	7.07232	7.0434	7.01372	6.98489	6.95088	6.91634	6.89261	6.87698	6.86108	6.85065	6.83904	6.83268	6.82509	6.81179	6.79406	6.77075	6.74019	6.70535	6.66621	6.61454	6.56388	6.51082	6.45624	6.40487	6.36506	6.3276	6.29013	6.25792
0.664	7.57984	7.57954	7.56695	7.54671	7.5214	7.49562	7.46552	7.43125	7.40077	7.36681	7.33433	7.30644	7.27782	7.246	7.21375	7.18606	7.15257	7.11921	7.09315	7.06656	7.04437	7.02045	6.99393	6.9673	6.94198	6.91317	6.89107	6.87425	6.85985	6.8477	6.83483	6.82213	6.80902	6.79082	6.76036	6.73311	6.70142	6.66141	6.61354	6.56157	6.5074	6.44931	6.39909	6.35189	6.31107	6.27687	6.24348	6.216	6.19602
0.663	7.51937	7.51897	7.50632	7.48647	7.46085	7.43131	7.39699	7.36406	7.33563	7.30364	7.26839	7.23633	7.20387	7.17323	7.14763	7.11818	7.08648	7.05998	7.03651	7.01188	6.98986	6.96527	6.94005	6.92103	6.9009	6.88649	6.87174	6.85831	6.84637	6.83737	6.81776	6.79471	6.77203	6.73897	6.70617	6.6678	6.60985	6.56117	6.5088	6.45496	6.39547	6.34172	6.29767	6.25336	6.21119	6.18455	6.15765	6.14316	6.13445
0.662	7.44869	7.44869	7.43903	7.41873	7.39525	7.3691	7.34008	7.30696	7.27392	7.24139	7.20851	7.1784	7.14589	7.11481	7.08241	7.05423	7.02827	6.99982	6.97668	6.95414	6.92883	6.90835	6.89518	6.88109	6.87391	6.87195	6.8614	6.84803	6.82958	6.80745	6.78021	6.75156	6.71488	6.67106	6.62665	6.57961	6.51858	6.45473	6.40056	6.34689	6.29681	6.24785	6.20962	6.17533	6.14267	6.12488	6.10995	6.11143	6.11438
0.661	7.37796	7.37675	7.36962	7.35538	7.33259	7.31013	7.28329	7.25737	7.22402	7.19178	7.16064	7.12308	7.08956	7.05704	7.0215	6.99397	6.97192	6.94471	6.92169	6.90547	6.89019	6.87694	6.87339	6.86907	6.86341	6.8615	6.85217	6.83225	6.80813	6.77623	6.73477	6.69862	6.65556	6.60241	6.55015	6.48953	6.42852	6.37237	6.3221	6.27209	6.23065	6.19427	6.15879	6.13908	6.12345	6.11023	6.10229	6.10333	6.09027
0.66	7.29833	7.29813	7.28442	7.2684	7.24644	7.22506	7.20038	7.17422	7.14478	7.11967	7.09094	7.06268	7.02988	7.00374	6.97506	6.94597	6.9221	6.90347	6.88443	6.87618	6.87365	6.86686	6.86163	6.8591	6.85487	6.84785	6.83364	6.81076	6.7787	6.73947	6.69175	6.64059	6.58544	6.52991	6.47259	6.41746	6.3656	6.31424	6.26584	6.22528	6.19286	6.163	6.13417	6.1248	6.11562	6.10664	6.08337	6.05589	6.02261
0.659	7.18255	7.18253	7.16952	7.15094	7.13157	7.1125	7.09475	7.07367	7.05134	7.03543	7.01433	6.99152	6.9697	6.94145	6.9166	6.89747	6.87957	6.86791	6.86011	6.8489	6.84421	6.84713	6.84718	6.83949	6.83051	6.81173	6.78189	6.74292	6.69211	6.63962	6.58429	6.5277	6.47235	6.41688	6.36673	6.32007	6.28024	6.24241	6.2095	6.18184	6.16146	6.13291	6.11747	6.0868	6.05209	6.01487	5.97654	5.9402	5.91112
0.658	7.11705	7.11507	7.10237	7.09022	7.07142	7.05346	7.03645	7.01765	6.99643	6.9766	6.941	6.93242	6.92037	6.90592	6.89203	6.88128	6.8664	6.85582	6.84512	6.83605	6.83144	6.82421	6.81217	6.7952	6.77199	6.73884	6.69346	6.64241	6.58549	6.52729	6.47072	6.41788	6.36819	6.32191	6.27935	6.24307	6.21652	6.19859	6.18702	6.17299	6.15059	6.11459	6.07377	6.02416	5.9846	5.94492	5.91672	5.89684	5.88117
0.657	7.04956	7.05032	7.04216	7.02659	7.01199	6.99577	6.97758	6.95968	6.94056	6.92412	6.91017	6.89949	6.89362	6.89027	6.8816	6.86943	6.85776	6.84342	6.8326	6.81859	6.80017	6.78104	6.75346	6.718	6.67946	6.63483	6.57593	6.51484	6.45941	6.40822	6.35732	6.30596	6.26003	6.2207	6.1939	6.17435	6.15752	6.15308	6.1455	6.1363	6.11404	6.06483	6.01158	5.96415	5.92807	5.90733	5.89658	5.88213	5.86002
0.656	6.99964	6.99749	6.99039	6.97717	6.96175	6.94475	6.92674	6.91	6.90289	6.89868	6.89173	6.88823	6.89	6.88629	6.88071	6.87298	6.85537	6.83243	6.80956	6.77817	6.74548	6.7108	6.66793	6.61643	6.56431	6.50593	6.44805	6.39491	6.34664	6.2963	6.25176	6.2087	6.17172	6.13943	6.11645	6.09875	6.09691	6.09308	6.08485	6.06343	6.02315	5.98312	5.94723	5.91955	5.90402	5.89439	5.88096	5.86107	5.82411
0.655	6.95162	6.95148	6.94397	6.9308	6.91705	6.90662	6.89628	6.88962	6.88937	6.88902	6.88497	6.88691	6.88561	6.88466	6.8809	6.86275	6.83961	6.80644	6.76598	6.72314	6.67272	6.61981	6.56545	6.50964	6.46001	6.39875	6.34293	6.29274	6.24928	6.20215	6.16142	6.13315	6.10527	6.08821	6.07948	6.07118	6.05945	6.04643	6.02609	5.99749	5.9649	5.93341	5.91579	5.90371	5.89257	5.88142	5.86325	5.8238	5.73103
0.654	6.91518	6.9137	6.90821	6.90378	6.8999	6.89922	6.89288	6.88744	6.88341	6.8781	6.88002	6.8872	6.88582	6.88298	6.86564	6.83385	6.79294	6.74688	6.69745	6.64321	6.58616	6.52518	6.46719	6.41789	6.36711	6.31476	6.26547	6.22395	6.18272	6.14971	6.11595	6.08717	6.07044	6.05771	6.04367	6.02446	6.00654	5.98224	5.95415	5.93231	5.92005	5.90987	5.90496	5.8925	5.87775	5.86234	5.82467	5.74418	5.55479
0.653	6.90757	6.90554	6.90347	6.90348	6.90105	6.89526	6.88634	6.8782	6.87645	6.8798	6.88225	6.87944	6.87162	6.85043	6.81085	6.76147	6.70389	6.64345	6.58792	6.52962	6.47478	6.42577	6.37344	6.32673	6.28706	6.24437	6.20337	6.16689	6.13672	6.11098	6.08647	6.06514	6.0452	6.02694	6.00205	5.97377	5.94801	5.93015	5.91755	5.90786	5.90357	5.90107	5.89209	5.87985	5.86051	5.82475	5.76914	5.66743	5.4513
0.652	6.9194	6.91811	6.91348	6.91023	6.90472	6.8942	6.88894	6.88609	6.88058	6.87126	6.85341	6.82503	6.79168	6.74605	6.69187	6.63377	6.56803	6.50365	6.44586	6.39382	6.34792	6.30554	6.26917	6.23327	6.20519	6.17551	6.14994	6.1313	6.11448	6.09197	6.06614	6.03394	6.00164	5.97403	5.94799	5.92558	5.91029	5.90179	5.90128	5.90216	5.89951	5.89623	5.8869	5.86489	5.83356	5.78815	5.72423	5.61258	5.39976
0.651	6.93927	6.93476	6.9311	6.92515	6.91432	6.90165	6.88382	6.86458	6.83824	6.79927	6.75773	6.70399	6.65025	6.59213	6.53292	6.4743	6.41466	6.35501	6.3012	6.25392	6.20942	6.17662	6.14952	6.12687	6.11433	6.10597	6.10213	6.09175	6.07555	6.05362	6.02211	5.98646	5.95188	5.9258	5.90984	5.9024	5.89808	5.8976	5.90005	5.89807	5.89459	5.89001	5.8688	5.83314	5.78801	5.72802	5.66008	5.564	5.39294
0.65	6.95232	6.95093	6.93913	6.92414	6.89876	6.86757	6.82887	6.78475	6.73504	6.67798	6.6158	6.55275	6.49466	6.43704	6.38461	6.3312	6.27736	6.22344	6.17257	6.12752	6.09299	6.07056	6.05124	6.04529	6.04466	6.04934	6.05405	6.04889	6.02848	5.99478	5.96357	5.93797	5.91578	5.90388	5.89801	5.89507	5.89126	5.89163	5.89334	5.88877	5.87543	5.85518	5.82242	5.76713	5.70718	5.64009	5.57186	5.48918	5.3799
0.649	6.93864	6.93558	6.90925	6.87303	6.821	6.76989	6.71061	6.64912	6.59298	6.53471	6.47567	6.4184	6.36378	6.30713	6.25783	6.20793	6.15937	6.1174	6.07873	6.04383	6.01918	6.00578	5.99735	5.9933	5.99576	6.00238	5.99588	5.98319	5.96364	5.9437	5.92488	5.91278	5.90671	5.89712	5.88979	5.88698	5.88187	5.87741	5.8683	5.84507	5.81254	5.77129	5.71882	5.65243	5.58204	5.51361	5.44687	5.37782	5.30058
0.648	6.82721	6.82219	6.78717	6.73338	6.67449	6.61234	6.54759	6.48433	6.43031	6.37738	6.3301	6.28677	6.24071	6.19972	6.15641	6.11522	6.08357	6.04946	6.02614	6.0082	5.99258	5.98121	5.97278	5.97029	5.96532	5.95883	5.94758	5.93163	5.92146	5.91712	5.91379	5.90905	5.89944	5.89005	5.8825	5.87126	5.85123	5.82283	5.78932	5.75081	5.69706	5.63774	5.57159	5.49671	5.42588	5.36164	5.2966	5.23825	5.18595
0.647	6.60914	6.60591	6.56688	6.51969	6.46578	6.41292	6.35832	6.30864	6.25963	6.21608	6.17514	6.14129	6.11738	6.09738	6.07538	6.05361	6.03585	6.01703	6.00411	5.99172	5.97715	5.96877	5.95646	5.94613	5.93695	5.92355	5.91656	5.91424	5.91056	5.90834	5.90882	5.90539	5.89315	5.87547	5.85271	5.82264	5.77837	5.72979	5.68062	5.62051	5.55183	5.48222	5.41533	5.34597	5.28663	5.22821	5.17705	5.13078	5.09201
0.646	6.37724	6.37446	6.34725	6.30672	6.25764	6.21405	6.17251	6.13126	6.09389	6.06171	6.04165	6.02822	6.01888	6.01819	6.01988	6.01704	6.0105	6.00286	5.98882	5.97238	5.95683	5.94024	5.92503	5.91596	5.91133	5.9049	5.90502	5.90729	5.90819	5.91103	5.90764	5.90045	5.87957	5.84291	5.8001	5.74914	5.69013	5.63034	5.5666	5.49857	5.43002	5.3644	5.29883	5.23668	5.18246	5.13314	5.09215	5.0591	5.0376
0.645	6.17261	6.16688	6.14886	6.11689	6.08044	6.04605	6.01573	5.98726	5.96653	5.95676	5.94927	5.94839	5.95551	5.96639	5.97501	5.98247	5.98474	5.97513	5.95663	5.93811	5.9233	5.91256	5.90652	5.90099	5.90027	5.90712	5.91179	5.91399	5.92005	5.91976	5.90573	5.88056	5.84207	5.78855	5.72754	5.66313	5.59404	5.52357	5.45851	5.39557	5.32759	5.26053	5.20946	5.15764	5.10831	5.06849	5.04361	5.03075	5.03225
0.644	6.01947	6.01639	6.01197	5.99741	5.98124	5.96421	5.94655	5.92974	5.92021	5.91395	5.91233	5.91993	5.9273	5.93522	5.94611	5.94982	5.94373	5.93407	5.92493	5.91515	5.90833	5.90657	5.90461	5.90359	5.907	5.91129	5.92047	5.92649	5.92383	5.91018	5.87828	5.8277	5.76439	5.70352	5.62989	5.56249	5.49258	5.42295	5.36193	5.3048	5.25197	5.2035	5.16254	5.12396	5.09392	5.06561	5.04764	5.0528	5.05266
0.643	5.93868	5.93684	5.93753	5.93559	5.93051	5.9262	5.92018	5.9126	5.90771	5.90525	5.90653	5.91358	5.92342	5.92719	5.92846	5.92553	5.92021	5.91926	5.91667	5.91355	5.91533	5.91476	5.91605	5.91924	5.91839	5.91874	5.91404	5.89785	5.8678	5.82583	5.77313	5.70809	5.63132	5.55964	5.49513	5.43472	5.37595	5.32217	5.27218	5.22625	5.19065	5.15683	5.13291	5.11685	5.10357	5.08815	5.07078	5.0591	5.04329
0.642	5.88909	5.88989	5.90121	5.90481	5.90865	5.91162	5.91033	5.90681	5.9082	5.91406	5.91727	5.92285	5.92616	5.92195	5.91958	5.91999	5.91893	5.92236	5.93013	5.93002	5.93065	5.93101	5.92815	5.91603	5.90174	5.87236	5.83176	5.78609	5.73594	5.67304	5.60353	5.53788	5.47103	5.40486	5.34655	5.29336	5.24284	5.20191	5.16595	5.13751	5.11787	5.10967	5.11492	5.11496	5.10156	5.07973	5.05027	5.01474	4.98166
0.641	5.88203	5.88477	5.89189	5.90405	5.91279	5.92062	5.92325	5.92038	5.91866	5.9196	5.91834	5.91739	5.92182	5.93058	5.93762	5.94005	5.94346	5.94493	5.94639	5.9483	5.94317	5.92604	5.89795	5.86337	5.81686	5.76034	5.69267	5.62505	5.56394	5.49674	5.43464	5.37374	5.31468	5.25629	5.20442	5.15952	5.11671	5.08741	5.06669	5.05577	5.05802	5.06248	5.07507	5.07712	5.05611	5.02132	4.98871	4.95924	4.93132
0.64	5.92883	5.93195	5.94146	5.94965	5.94926	5.94554	5.93952	5.93181	5.92458	5.92503	5.93198	5.94068	5.95022	5.96589	5.97698	5.98345	5.98366	5.97895	5.96546	5.94274	5.90838	5.85699	5.80207	5.7425	5.67993	5.61046	5.54379	5.47477	5.40876	5.34568	5.28691	5.22873	5.17576	5.12878	5.08777	5.05137	5.03011	5.0122	5.00393	5.00278	5.01814	5.02201	5.01954	5.00855	4.98894	4.96375	4.94269	4.92653	4.91376
0.639	5.98697	5.99027	6.00253	6.01107	6.01007	5.99885	5.98406	5.97455	5.96827	5.96156	5.96584	5.97855	5.99102	6.00202	6.01361	6.01571	6.00033	5.97186	5.92804	5.86637	5.79751	5.72474	5.64957	5.57817	5.51768	5.452	5.39224	5.34059	5.289	5.23278	5.18058	5.12981	5.08288	5.04595	5.01367	4.99343	4.98609	4.98417	4.98533	4.99063	4.99563	4.9904	4.9765	4.96051	4.94799	4.93727	4.92698	4.9149	4.90246
0.638	6.00522	6.00688	6.01872	6.03851	6.04961	6.0502	6.04105	6.02573	6.01189	6.0076	6.00811	6.00969	6.00496	5.99739	5.98177	5.95299	5.91012	5.84977	5.77759	5.69994	5.62148	5.54412	5.4717	5.40484	5.34663	5.28981	5.24348	5.20647	5.17114	5.13445	5.10398	5.07097	5.04043	5.01342	4.99801	4.98833	4.98723	4.98514	4.9857	4.97972	4.9672	4.95514	4.94388	4.9344	4.92832	4.92792	4.92343	4.90633	4.87501
0.637	5.96171	5.96304	5.95938	5.95649	5.96324	5.97701	5.98793	5.98581	5.97393	5.95829	5.94287	5.92449	5.8968	5.86112	5.81344	5.75106	5.68448	5.61028	5.53204	5.45825	5.38494	5.31826	5.26177	5.20882	5.16088	5.12271	5.09136	5.06839	5.05261	5.04678	5.04155	5.03877	5.02862	5.02245	5.00829	4.99437	4.98297	4.97125	4.95627	4.94263	4.93222	4.92901	4.92887	4.92689	4.93051	4.93116	4.91919	4.89093	4.8323
0.636	5.83879	5.83779	5.81758	5.78835	5.7581	5.7396	5.73151	5.72904	5.72211	5.69727	5.66469	5.63233	5.60217	5.56798	5.52811	5.48275	5.42515	5.35872	5.29279	5.23031	5.17006	5.11499	5.06803	5.0284	4.9969	4.97725	4.96818	4.96323	4.96912	4.98277	5.00254	5.01664	5.0175	5.00617	4.99079	4.96838	4.94943	4.93724	4.93086	4.92495	4.92557	4.92569	4.93213	4.93977	4.94077	4.93539	4.9081	4.84971	4.76801
0.635	5.65191	5.64725	5.62487	5.5812	5.51571	5.44709	5.38989	5.35565	5.33634	5.313	5.28997	5.27013	5.25154	5.23471	5.22036	5.20722	5.18207	5.15118	5.11394	5.07025	5.02764	4.98676	4.95255	4.92626	4.91073	4.90252	4.90557	4.91748	4.93402	4.95522	4.97455	4.98362	4.98175	4.97062	4.95311	4.93923	4.92913	4.92349	4.92496	4.92626	4.9257	4.93254	4.93847	4.93531	4.91704	4.88355	4.82564	4.7392	4.63973
0.634	5.37875	5.37793	5.36767	5.34214	5.28766	5.20385	5.11435	5.05445	5.02634	5.00692	4.99334	4.98532	4.98457	4.98799	4.99762	5.00112	5.00088	5.00006	4.98694	4.97051	4.95113	4.93099	4.91249	4.90261	4.89612	4.89754	4.90989	4.92456	4.9374	4.94975	4.95572	4.95808	4.95249	4.94683	4.94435	4.93709	4.93019	4.92719	4.92373	4.92682	4.92338	4.91069	4.88993	4.84906	4.79034	4.726	4.64733	4.55186	4.45585
0.633	5.13265	5.13253	5.12317	5.10022	5.0622	5.01587	4.95545	4.89718	4.86295	4.85157	4.84943	4.85083	4.85323	4.85918	4.87023	4.88236	4.89239	4.90759	4.92127	4.92602	4.92426	4.92287	4.92126	4.91963	4.92172	4.93104	4.93894	4.94441	4.9494	4.94984	4.94501	4.94407	4.947	4.94899	4.95084	4.94886	4.93991	4.93271	4.92012	4.89873	4.86156	4.81112	4.7499	4.6714	4.58203	4.50432	4.41669	4.33211	4.25008
0.632	4.892	4.88991	4.88981	4.90593	4.90929	4.89643	4.86754	4.83336	4.79394	4.76744	4.75269	4.75105	4.76621	4.78939	4.81025	4.8329	4.85563	4.87625	4.89928	4.92076	4.93214	4.94003	4.94466	4.94472	4.94499	4.94424	4.94097	4.9426	4.94782	4.9537	4.9613	4.96611	4.96847	4.96925	4.96519	4.9523	4.93411	4.90371	4.85886	4.80174	4.72896	4.64953	4.55962	4.46766	4.38469	4.30402	4.22943	4.15829	4.09216
0.631	4.82099	4.817	4.79172	4.79063	4.80804	4.8257	4.83097	4.82011	4.79917	4.77711	4.75355	4.74334	4.74737	4.76604	4.80175	4.84816	4.89307	4.92901	4.95685	4.97086	4.9715	4.96758	4.95868	4.94799	4.94401	4.944	4.94796	4.96082	4.97393	4.98597	4.99636	4.99762	4.99465	4.98055	4.95753	4.92331	4.86804	4.80072	4.72876	4.64816	4.56292	4.47612	4.39964	4.31239	4.23532	4.16603	4.0953	4.03435	3.98043
0.63	4.82754	4.81936	4.78846	4.77022	4.77349	4.79487	4.81492	4.82671	4.83209	4.81718	4.79693	4.78386	4.78151	4.79306	4.81672	4.8536	4.90615	4.95997	4.99662	5.01292	5.01128	5.00236	4.9928	4.98076	4.9766	4.97762	4.98369	4.9901	5.00026	5.00553	5.00662	5.00165	4.97999	4.93804	4.88355	4.81302	4.72312	4.64104	4.55706	4.46874	4.38565	4.31192	4.2491	4.18517	4.12371	4.06992	4.0195	3.97499	3.93838
0.629	4.88456	4.87887	4.85376	4.83006	4.81792	4.82459	4.84289	4.86987	4.88215	4.87834	4.87081	4.85799	4.85235	4.85918	4.87265	4.88984	4.91679	4.95281	4.99136	5.02891	5.04863	5.04814	5.03928	5.02345	5.00888	5.00181	4.99421	4.98638	4.97701	4.95577	4.92857	4.88516	4.83204	4.76091	4.67812	4.59438	4.50592	4.4209	4.35079	4.28694	4.22001	4.15767	4.11096	4.0721	4.04234	4.01683	3.99305	3.97348	3.96145
0.628	5.01157	5.00289	4.96205	4.93416	4.92242	4.91996	4.92664	4.93923	4.95118	4.94321	4.92737	4.91011	4.90859	4.91432	4.91737	4.91838	4.922	4.9287	4.93421	4.94252	4.95788	4.9715	4.97086	4.96112	4.94445	4.92101	4.89672	4.86962	4.83086	4.77949	4.71776	4.64204	4.562	4.47722	4.39801	4.3228	4.25233	4.19097	4.13855	4.09824	4.05725	4.02329	3.99819	3.98448	3.98304	3.98806	3.99909	4.00752	4.00569
0.627	5.09876	5.09324	5.07335	5.0563	5.04955	5.04084	5.03339	5.02141	5.0043	4.98303	4.94616	4.90953	4.88537	4.87509	4.87031	4.87251	4.86317	4.84373	4.80988	4.76831	4.7339	4.71021	4.70006	4.69275	4.67505	4.64298	4.60007	4.55098	4.50182	4.45314	4.39792	4.33619	4.27513	4.20976	4.14935	4.0914	4.04365	4.00484	3.9706	3.9487	3.93607	3.92619	3.92509	3.93714	3.95316	3.97519	3.99683	4.00612	4.00027
0.626	5.21734	5.21142	5.18273	5.15674	5.13356	5.10523	5.06709	5.02463	4.98312	4.94129	4.88748	4.82876	4.7767	4.73318	4.70283	4.68357	4.66907	4.64656	4.60519	4.53836	4.46125	4.39409	4.34255	4.30874	4.28209	4.25285	4.22312	4.19529	4.16772	4.14157	4.11282	4.08221	4.05318	4.01944	3.98336	3.9525	3.92641	3.90114	3.8859	3.88122	3.88385	3.89522	3.91025	3.93239	3.9571	3.97352	3.98359	3.98524	3.9814
0.625	5.21429	5.20652	5.1729	5.14165	5.10871	5.06028	4.99737	4.92305	4.8489	4.76604	4.6743	4.59103	4.52439	4.4789	4.44089	4.40613	4.36941	4.34402	4.32753	4.28138	4.20911	4.12635	4.05441	4.00512	3.97721	3.9578	3.9444	3.93255	3.92666	3.92235	3.91978	3.91829	3.91214	3.90699	3.89932	3.89154	3.88539	3.88281	3.88839	3.89866	3.91166	3.93151	3.94894	3.96352	3.97193	3.97494	3.97518	3.97807	3.98001
0.624	5.13211	5.12431	5.08623	5.04573	5.00454	4.95359	4.8815	4.78795	4.68046	4.57321	4.46681	4.34906	4.24466	4.16654	4.11897	4.09968	4.09088	4.09048	4.08471	4.06171	4.01444	3.95658	3.90379	3.86185	3.84008	3.83075	3.82604	3.82505	3.82701	3.8305	3.83937	3.85094	3.86462	3.88346	3.89733	3.90899	3.92041	3.92948	3.93752	3.94902	3.95899	3.96584	3.97338	3.97886	3.98282	3.98681	3.99216	3.99675	4.00121
0.623	5.01717	5.00943	4.97441	4.92665	4.87403	4.80766	4.73165	4.63309	4.51466	4.38647	4.25859	4.13681	4.03808	3.96232	3.90015	3.85076	3.81624	3.81727	3.85123	3.87604	3.87674	3.86144	3.83398	3.80581	3.77976	3.76474	3.76078	3.76723	3.78282	3.80678	3.83974	3.87625	3.90855	3.93823	3.96298	3.97676	3.98047	3.98083	3.97841	3.97432	3.9726	3.97724	3.98383	3.99061	4.00303	4.01305	4.02166	4.02051	4.00705
0.622	4.87449	4.86706	4.82033	4.76876	4.72019	4.65664	4.56471	4.45032	4.33397	4.21254	4.1022	4.01906	3.94926	3.88104	3.82472	3.7711	3.73612	3.72322	3.73902	3.76907	3.79981	3.81785	3.82139	3.8189	3.80791	3.79284	3.78175	3.77962	3.78697	3.80858	3.84589	3.89362	3.94717	3.99976	4.03392	4.04343	4.03403	4.02401	4.00994	4.00158	3.99763	3.99878	4.00084	4.00341	4.00384	3.99911	3.98704	3.95785	3.90675
0.621	4.66213	4.66129	4.63726	4.60261	4.55534	4.49545	4.4102	4.30831	4.20567	4.11485	4.0315	3.95699	3.8986	3.87173	3.85495	3.80759	3.76294	3.74114	3.73783	3.75894	3.7937	3.82928	3.84984	3.86814	3.86834	3.85917	3.85331	3.85666	3.86496	3.87559	3.89548	3.92245	3.95428	3.99218	4.0311	4.05721	4.06508	4.05546	4.0391	4.0192	4.00134	3.98386	3.96825	3.94464	3.91135	3.86411	3.8041	3.71701	3.61446
0.62	4.5043	4.49921	4.45992	4.42516	4.40456	4.38838	4.34889	4.28415	4.20148	4.12024	4.05208	3.99518	3.93244	3.88056	3.85596	3.84478	3.82725	3.81612	3.82283	3.83469	3.86655	3.90381	3.94264	3.9639	3.96083	3.9496	3.93623	3.92801	3.92891	3.93737	3.94742	3.96092	3.97201	3.97372	3.97632	3.97393	3.97126	3.96945	3.94905	3.9173	3.87795	3.83789	3.79408	3.73215	3.65639	3.56665	3.47457	3.37494	3.27754
0.619	4.48876	4.48104	4.43469	4.39068	4.35957	4.34079	4.31364	4.26522	4.20184	4.1406	4.08306	4.02813	3.96858	3.92592	3.90838	3.90418	3.91657	3.9408	3.96765	3.9801	3.99446	4.01245	4.02618	4.03615	4.02824	4.00407	3.97051	3.94773	3.93821	3.9369	3.93492	3.92568	3.91102	3.8813	3.8368	3.78853	3.74172	3.7023	3.66989	3.62887	3.5707	3.50781	3.43875	3.35966	3.28271	3.21177	3.14127	3.06906	3.00376
0.618	4.48284	4.47515	4.43045	4.39409	4.37025	4.34404	4.31448	4.26847	4.20773	4.15571	4.11119	4.05808	4.00497	3.97545	3.98529	4.01152	4.05087	4.09097	4.12201	4.13643	4.12881	4.10894	4.08195	4.05304	4.00716	3.96683	3.91706	3.86079	3.81454	3.78407	3.76703	3.75976	3.73671	3.68182	3.59932	3.49449	3.39077	3.30651	3.24454	3.1981	3.15285	3.10982	3.06832	3.02884	2.99337	2.95669	2.92449	2.89079	2.86212
0.617	4.48363	4.47713	4.43746	4.40081	4.37057	4.35264	4.32862	4.27972	4.20596	4.15084	4.10523	4.05583	4.00814	3.98625	3.99397	4.02433	4.07281	4.13521	4.18561	4.19515	4.17736	4.12979	4.06168	3.98678	3.92106	3.85277	3.77179	3.69845	3.63469	3.57111	3.50761	3.46331	3.44695	3.41146	3.34645	3.26143	3.15621	3.05833	2.97939	2.93256	2.89788	2.8738	2.85459	2.84027	2.82928	2.82486	2.82941	2.838	2.8462
0.616	4.4803	4.47438	4.43453	4.40102	4.37198	4.35736	4.32736	4.27715	4.21157	4.15714	4.10764	4.0566	4.00432	3.97147	3.9579	3.95668	3.97637	4.01415	4.06182	4.08482	4.0778	4.03366	3.95245	3.8594	3.75169	3.64106	3.5246	3.4132	3.31605	3.24994	3.20283	3.1703	3.14947	3.12746	3.09336	3.03993	2.9797	2.92276	2.86721	2.82591	2.80201	2.79119	2.78959	2.79637	2.8091	2.83134	2.86609	2.90529	2.94108
0.615	4.47672	4.47075	4.42535	4.39185	4.36248	4.34366	4.31447	4.25774	4.1933	4.14178	4.09389	4.03748	3.98866	3.95011	3.92355	3.89799	3.87729	3.87408	3.88526	3.88692	3.86995	3.82145	3.74417	3.63023	3.47658	3.33272	3.22144	3.12592	3.05112	2.97543	2.90367	2.86966	2.87429	2.89907	2.90078	2.88858	2.86802	2.84711	2.82029	2.79793	2.78486	2.78223	2.78804	2.80179	2.8249	2.85866	2.90487	2.96523	3.02547
0.614	4.47113	4.46676	4.425	4.38854	4.36447	4.34453	4.31537	4.26313	4.1974	4.14076	4.08527	4.02593	3.95244	3.87609	3.82131	3.77862	3.73922	3.70986	3.6838	3.65636	3.62672	3.58211	3.50416	3.398	3.24935	3.11652	3.02631	2.95411	2.89059	2.84127	2.79191	2.75501	2.7352	2.7447	2.77897	2.80839	2.82307	2.83376	2.83896	2.83543	2.83046	2.8321	2.84201	2.86123	2.88626	2.91503	2.94825	2.97883	3.01301
0.613	4.47046	4.46507	4.4221	4.38403	4.35917	4.34133	4.30981	4.25778	4.19426	4.13868	4.0893	4.02951	3.94897	3.85862	3.75962	3.64389	3.53818	3.46425	3.43543	3.42821	3.41515	3.38698	3.33267	3.25158	3.14271	3.0416	2.95763	2.88084	2.83105	2.82152	2.80033	2.7708	2.75269	2.75891	2.78992	2.83452	2.87876	2.9139	2.92918	2.93615	2.93381	2.92894	2.93171	2.9435	2.96293	2.97651	2.98405	2.97078	2.94316
0.612	4.46767	4.46313	4.42474	4.39051	4.36406	4.34735	4.31969	4.26186	4.1952	4.14138	4.08825	4.02161	3.9413	3.85217	3.74724	3.61835	3.49537	3.38852	3.31461	3.26749	3.24722	3.25015	3.25049	3.22904	3.1729	3.09275	3.02035	2.9415	2.89309	2.87706	2.88286	2.87921	2.87262	2.87065	2.88263	2.93019	2.98472	3.02781	3.04552	3.04323	3.02187	3.00668	2.99496	2.9766	2.95608	2.93752	2.91665	2.87688	2.80364
0.611	4.46882	4.46391	4.4185	4.38703	4.36639	4.35235	4.31677	4.26268	4.19986	4.14257	4.08677	4.01709	3.93713	3.84709	3.73708	3.60763	3.48099	3.36998	3.29441	3.24561	3.22738	3.22394	3.23273	3.23928	3.21427	3.14733	3.07356	3.00517	2.9663	2.96609	2.98859	3.02182	3.0535	3.07065	3.08122	3.08407	3.09405	3.09868	3.08929	3.06826	3.01568	2.95606	2.89407	2.84072	2.8041	2.77929	2.74951	2.69041	2.5987
0.61	4.46871	4.46245	4.42054	4.38151	4.36208	4.34396	4.31514	4.26447	4.19929	4.14053	4.08359	4.01545	3.93522	3.83891	3.72557	3.59944	3.4699	3.35882	3.2803	3.23846	3.22305	3.22951	3.23774	3.23587	3.18636	3.13087	3.07613	3.02039	2.99215	2.99749	3.02991	3.09088	3.16812	3.22758	3.24018	3.22111	3.17387	3.10186	3.00776	2.91411	2.8131	2.71566	2.63107	2.54227	2.45171	2.37537	2.31822	2.26198	2.19013
0.609	4.46875	4.4628	4.42287	4.39171	4.36798	4.34424	4.31414	4.26447	4.20003	4.1402	4.08242	4.0139	3.929	3.82807	3.7134	3.57942	3.44649	3.33847	3.26419	3.22484	3.21046	3.21858	3.23163	3.23122	3.19225	3.12833	3.0716	3.01514	2.97881	2.96201	2.95758	2.98052	3.03322	3.07558	3.10298	3.0979	3.04425	2.95161	2.82901	2.67444	2.52815	2.3972	2.27557	2.16693	2.07571	2.00857	1.97641	1.95552	1.92857
0.608	4.46624	4.46388	4.42715	4.38904	4.36458	4.34398	4.31687	4.26232	4.20174	4.14255	4.08417	4.01256	3.92846	3.82746	3.71597	3.58221	3.44775	3.33305	3.25417	3.21822	3.20688	3.20973	3.22261	3.22787	3.19411	3.13557	3.05322	2.96477	2.90531	2.8702	2.83943	2.80321	2.78124	2.77085	2.78423	2.7826	2.74352	2.65661	2.52382	2.36969	2.21638	2.08534	1.98136	1.90201	1.82716	1.767	1.73556	1.73618	1.75827
0.607	4.46583	4.46161	4.42773	4.39388	4.36383	4.34692	4.32191	4.26031	4.20042	4.13879	4.08451	4.0119	3.92555	3.82545	3.71036	3.58014	3.44456	3.3313	3.25308	3.21491	3.20561	3.21039	3.22279	3.22357	3.19086	3.1309	3.04456	2.94401	2.83156	2.70676	2.58024	2.4927	2.45542	2.43041	2.40665	2.38597	2.36572	2.33123	2.25867	2.13466	1.9952	1.89072	1.81762	1.78313	1.75419	1.7218	1.69264	1.68457	1.71252
0.606	4.46748	4.4616	4.4224	4.38878	4.36445	4.36044	4.33593	4.28724	4.22171	4.1605	4.10369	4.0292	3.93558	3.83441	3.71744	3.58254	3.44384	3.33113	3.2578	3.21687	3.20536	3.21692	3.22792	3.2269	3.19132	3.13174	3.04955	2.93609	2.80298	2.65049	2.46422	2.27283	2.11425	2.00804	1.97399	2.0073	2.08412	2.17074	2.21144	2.17269	2.07627	1.9614	1.8637	1.81972	1.81706	1.81206	1.78991	1.76889	1.78442
0.605	4.46615	4.45976	4.42821	4.39061	4.37602	4.36294	4.33946	4.28567	4.22128	4.1612	4.10227	4.02606	3.9327	3.82871	3.71097	3.57395	3.44155	3.32776	3.25305	3.21269	3.20414	3.20762	3.21764	3.21928	3.18532	3.12795	3.04195	2.92412	2.7842	2.62125	2.41404	2.20706	2.02583	1.8957	1.8118	1.77395	1.82955	1.99705	2.18081	2.22595	2.16744	2.07131	1.99314	1.95658	1.95133	1.95849	1.97076	1.96972	1.96724
0.604	4.46527	4.46057	4.42717	4.38853	4.37193	4.35434	4.32745	4.28191	4.21878	4.15909	4.09962	4.03366	3.94058	3.83549	3.71641	3.57691	3.44457	3.32871	3.25276	3.21265	3.20225	3.20033	3.20646	3.2087	3.17073	3.10827	3.02227	2.91277	2.77278	2.60943	2.39813	2.18266	1.99343	1.85399	1.77473	1.75423	1.80255	1.91736	2.05097	2.12043	2.12266	2.06773	2.01086	1.99467	2.01167	2.04593	2.07825	2.08463	2.07037
0.603	4.46601	4.45812	4.4202	4.38994	4.36966	4.36245	4.33721	4.28351	4.22188	4.16114	4.10188	4.0311	3.93682	3.83302	3.70947	3.5773	3.44169	3.32768	3.25436	3.21614	3.20707	3.20941	3.22146	3.2192	3.18547	3.12663	3.04105	2.9217	2.77398	2.59862	2.37537	2.14483	1.9561	1.80963	1.71867	1.68613	1.75167	1.89455	2.02795	2.07809	2.06185	2.00639	1.96298	1.92934	1.91681	1.91336	1.91768	1.89999	1.84258
0.602	4.46615	4.46202	4.42384	4.38972	4.37221	4.36077	4.33842	4.2867	4.22071	4.15628	4.10153	4.03006	3.93593	3.8303	3.70689	3.56988	3.43608	3.32455	3.24974	3.21112	3.20485	3.21546	3.22288	3.21838	3.18408	3.12848	3.04188	2.92188	2.77198	2.59014	2.36186	2.13871	1.95012	1.79445	1.69477	1.66063	1.71065	1.84904	1.99023	2.04506	2.00756	1.90001	1.80553	1.76783	1.72937	1.65737	1.54792	1.41729	1.30936
0.601	4.46582	4.45995	4.41765	4.38471	4.36969	4.36121	4.33504	4.2882	4.22508	4.1626	4.10484	4.03125	3.93911	3.83652	3.71147	3.5709	3.43821	3.32367	3.25213	3.21535	3.20295	3.21242	3.22559	3.21924	3.18489	3.11755	3.02757	2.90913	2.76781	2.59716	2.37177	2.13644	1.93584	1.78203	1.68226	1.6449	1.69252	1.82475	1.95525	2.01294	1.97613	1.84531	1.64265	1.40694	1.18314	1.03039	0.958544	0.912524	0.891689
0.6	4.46486	4.46102	4.42731	4.39615	4.37592	4.36541	4.34179	4.28797	4.22183	4.16189	4.10482	4.03207	3.93758	3.83066	3.70837	3.56703	3.43522	3.32038	3.24514	3.20976	3.20048	3.20757	3.21385	3.20462	3.1703	3.11453	3.02993	2.91528	2.77117	2.59221	2.36785	2.13655	1.92889	1.77489	1.67367	1.63121	1.66351	1.78696	1.91736	1.97169	1.93315	1.79649	1.58314	1.33484	1.07957	0.859907	0.689892	0.571806	0.50617
0.599	4.46724	4.45978	4.41894	4.38734	4.36473	4.36472	4.34211	4.29	4.22779	4.16511	4.10697	4.03803	3.9452	3.83739	3.71495	3.57805	3.44173	3.32738	3.25248	3.21755	3.20569	3.20268	3.20596	3.20392	3.16932	3.10982	3.02373	2.90979	2.76727	2.58904	2.35847	2.12778	1.92802	1.77376	1.67359	1.63106	1.66493	1.79025	1.92386	1.99084	1.95101	1.7996	1.57609	1.31271	1.05845	0.827402	0.665333	0.551971	0.49149
0.598	4.46731	4.46186	4.42028	4.38954	4.36988	4.35667	4.3275	4.26393	4.20157	4.14504	4.08897	4.023	3.94117	3.83846	3.71855	3.57861	3.44046	3.32657	3.25194	3.21594	3.20517	3.21238	3.22426	3.22356	3.18149	3.11975	3.02979	2.90978	2.76539	2.58627	2.35728	2.125	1.92182	1.76822	1.67373	1.63195	1.67595	1.81022	1.93611	1.98384	1.94029	1.80298	1.59545	1.34788	1.07948	0.851413	0.678961	0.560622	0.495666
0.597	4.46492	4.45836	4.41944	4.38983	4.36648	4.35094	4.31936	4.27039	4.2029	4.1413	4.09486	4.02643	3.93752	3.83528	3.71642	3.57518	3.43774	3.32849	3.24969	3.21013	3.2027	3.21212	3.22626	3.2254	3.18615	3.11632	3.02604	2.90185	2.76278	2.58243	2.35283	2.12239	1.92491	1.76888	1.67238	1.629	1.67257	1.7962	1.9248	1.96973	1.92091	1.76966	1.5319	1.23548	0.9354	0.705296	0.549832	0.454326	0.409739
0.596	4.46777	4.46031	4.42213	4.39072	4.36783	4.35364	4.33085	4.27483	4.20615	4.14989	4.09493	4.02282	3.93461	3.83527	3.71202	3.57626	3.43822	3.32327	3.2475	3.21171	3.20296	3.21181	3.22121	3.22018	3.18813	3.12358	3.0329	2.91566	2.77217	2.59175	2.36017	2.12516	1.91804	1.76378	1.67017	1.63119	1.67317	1.7981	1.91999	1.96776	1.93062	1.78391	1.5295	1.24472	0.947729	0.697482	0.536589	0.429613	0.36355
0.595	4.46531	4.45844	4.42455	4.39331	4.37379	4.36072	4.32837	4.2726	4.2097	4.14998	4.09612	4.02114	3.92968	3.8299	3.70777	3.56622	3.43219	3.32274	3.25082	3.21271	3.203	3.21552	3.22946	3.22879	3.1888	3.1202	3.03335	2.90466	2.75477	2.57349	2.3417	2.10604	1.89841	1.75192	1.65615	1.61527	1.66917	1.80072	1.92283	1.97373	1.93028	1.77146	1.52993	1.23713	0.921232	0.666265	0.502581	0.394356	0.333068
0.594	4.46737	4.46171	4.43405	4.40657	4.38897	4.37075	4.34435	4.28967	4.22577	4.16903	4.1123	4.04171	3.9469	3.83989	3.71399	3.5751	3.44082	3.3234	3.24963	3.2085	3.20337	3.20883	3.21981	3.21939	3.18564	3.12471	3.04039	2.91587	2.77039	2.59049	2.36928	2.13481	1.93351	1.77974	1.68103	1.6301	1.67519	1.80124	1.92143	1.97051	1.92604	1.77313	1.54492	1.24447	0.942328	0.697123	0.53677	0.426701	0.355438
0.593	4.46502	4.4589	4.42012	4.39223	4.37326	4.36122	4.33433	4.28392	4.21867	4.15897	4.10286	4.03371	3.9436	3.83746	3.71616	3.57855	3.44364	3.3264	3.25086	3.2127	3.20784	3.2153	3.22545	3.22003	3.18661	3.12237	3.032	2.91061	2.76351	2.58676	2.36107	2.1245	1.92298	1.76353	1.66726	1.62744	1.6667	1.79063	1.92019	1.96777	1.92815	1.78009	1.53709	1.24429	0.940426	0.693151	0.521561	0.410165	0.341564
0.592	4.46464	4.45936	4.423	4.38646	4.36778	4.36216	4.33363	4.27832	4.21435	4.15653	4.10099	4.0287	3.93699	3.82923	3.70764	3.5666	3.4327	3.31883	3.24466	3.20961	3.20311	3.21452	3.22538	3.21938	3.18566	3.12047	3.03218	2.9081	2.76402	2.58766	2.3655	2.13421	1.93308	1.77715	1.67823	1.63345	1.67172	1.80668	1.93003	1.96933	1.92251	1.77345	1.52763	1.241	0.947811	0.693037	0.52497	0.413649	0.344218
0.591	4.46364	4.4602	4.42441	4.39118	4.36638	4.35393	4.33542	4.28922	4.22431	4.16729	4.10739	4.03422	3.94559	3.83985	3.71599	3.57716	3.43583	3.32226	3.24877	3.21277	3.20392	3.21225	3.22465	3.22144	3.18656	3.11978	3.02518	2.90913	2.75982	2.57907	2.36076	2.12503	1.92502	1.76932	1.67116	1.63774	1.6795	1.80174	1.92263	1.96734	1.92458	1.7817	1.54127	1.23635	0.9426	0.704707	0.540448	0.420715	0.349346
0.59	4.46457	4.45903	4.42231	4.39386	4.37191	4.3586	4.33541	4.28698	4.22283	4.16303	4.10462	4.03161	3.94083	3.83255	3.70732	3.57115	3.43651	3.32723	3.25141	3.21188	3.20528	3.2108	3.22216	3.21843	3.18308	3.11431	3.0279	2.91015	2.75921	2.57505	2.33941	2.1193	1.91047	1.75406	1.65782	1.61873	1.66956	1.79239	1.93042	1.97313	1.92725	1.77364	1.49614	1.18947	0.883211	0.643832	0.495518	0.392997	0.332621
0.589	4.46375	4.45785	4.42216	4.39156	4.3722	4.36089	4.33431	4.28554	4.22628	4.16312	4.10535	4.03373	3.9415	3.83607	3.71167	3.57197	3.43129	3.31988	3.24429	3.20783	3.20512	3.21346	3.22386	3.22135	3.18711	3.11928	3.02705	2.90388	2.75538	2.58489	2.36105	2.12885	1.92078	1.76414	1.66513	1.62814	1.67348	1.79047	1.91008	1.95669	1.91321	1.77041	1.52868	1.23397	0.930281	0.691216	0.525679	0.412799	0.340251
0.588	4.4638	4.46022	4.42873	4.39286	4.37358	4.35965	4.33244	4.28276	4.22226	4.16224	4.10473	4.03498	3.94117	3.83342	3.70892	3.56753	3.43471	3.3221	3.24501	3.20933	3.20321	3.20927	3.2231	3.22131	3.18545	3.12278	3.0284	2.90852	2.76199	2.58698	2.35759	2.12705	1.9223	1.76615	1.66477	1.6228	1.67007	1.79294	1.91911	1.96576	1.93007	1.78027	1.52842	1.22959	0.926207	0.678395	0.515105	0.405471	0.340947
0.587	4.46464	4.46017	4.42509	4.39063	4.36787	4.36217	4.33796	4.28555	4.22235	4.16022	4.10268	4.03708	3.94529	3.83907	3.71129	3.56704	3.43254	3.32282	3.24987	3.21389	3.20546	3.21025	3.22162	3.22	3.18403	3.11222	3.01908	2.89118	2.74414	2.56462	2.32669	2.09011	1.89204	1.75214	1.66085	1.61802	1.66681	1.79644	1.92013	1.96902	1.92837	1.76807	1.50283	1.1903	0.890696	0.669514	0.51633	0.395724	0.326343
0.586	4.46483	4.45916	4.42261	4.39162	4.36839	4.35949	4.3369	4.28492	4.22132	4.15701	4.1036	4.03693	3.94347	3.83674	3.71624	3.57629	3.44004	3.32448	3.24853	3.21123	3.2039	3.20771	3.21986	3.22231	3.18849	3.11626	3.02709	2.90711	2.76255	2.57734	2.33791	2.09422	1.89177	1.74742	1.65751	1.61547	1.65775	1.78239	1.90557	1.96671	1.93211	1.77464	1.53757	1.22178	0.917771	0.679668	0.518147	0.413562	0.345157
0.585	4.46527	4.45983	4.42043	4.39005	4.37548	4.36262	4.33697	4.28111	4.21935	4.16417	4.10563	4.03373	3.94057	3.8372	3.71776	3.57891	3.44071	3.32327	3.24717	3.20717	3.20375	3.21162	3.22067	3.21831	3.18239	3.11116	3.02409	2.90717	2.76168	2.57943	2.34004	2.10749	1.90265	1.74573	1.65232	1.62115	1.67405	1.8041	1.93538	1.97414	1.92517	1.76674	1.50391	1.20732	0.898856	0.671466	0.508665	0.397405	0.333114
0.584	4.46517	4.46039	4.42488	4.39307	4.3748	4.3637	4.34262	4.2901	4.21987	4.16296	4.10819	4.03556	3.93897	3.83484	3.71001	3.56903	3.43275	3.32181	3.24874	3.20916	3.20363	3.21535	3.22038	3.21971	3.18521	3.11894	3.02616	2.89548	2.74157	2.56156	2.33782	2.09812	1.89814	1.75215	1.65753	1.61842	1.67886	1.81015	1.9435	1.98216	1.93255	1.77211	1.50787	1.20796	0.899646	0.668732	0.505723	0.306829	0.295303
0.583	4.46612	4.46065	4.42703	4.39304	4.37233	4.36206	4.3363	4.28538	4.22386	4.16317	4.10397	4.03402	3.94196	3.839	3.71496	3.57369	3.43247	3.32061	3.2447	3.2071	3.20281	3.21282	3.22365	3.22295	3.18518	3.11441	3.02259	2.90308	2.75953	2.58589	2.35106	2.10674	1.90661	1.74988	1.656	1.61742	1.66133	1.79693	1.9315	1.97128	1.92354	1.77627	1.53426	1.236	0.929108	0.675109	0.504032	0.396553	0.326166
0.582	4.46393	4.45975	4.42443	4.39223	4.37345	4.36274	4.33674	4.28119	4.21555	4.16122	4.10421	4.02972	3.93663	3.82935	3.70809	3.56838	3.43484	3.3205	3.24795	3.20708	3.20191	3.21477	3.22359	3.22018	3.18667	3.11912	3.03025	2.90858	2.75861	2.5737	2.33786	2.10268	1.90606	1.76154	1.66321	1.6261	1.67411	1.79442	1.91831	1.97157	1.93439	1.79567	1.54284	1.23507	0.907841	0.664096	0.502931	0.400364	0.331771
0.581	4.46553	4.45892	4.42372	4.39485	4.37351	4.3611	4.33914	4.28669	4.21929	4.15868	4.10717	4.03333	3.94062	3.83284	3.70632	3.57393	3.43401	3.32216	3.24687	3.20766	3.20177	3.21332	3.22326	3.21598	3.18319	3.11484	3.02781	2.89797	2.7453	2.55966	2.34075	2.10257	1.89633	1.74982	1.6559	1.61785	1.67757	1.81731	1.93977	1.98074	1.9391	1.78145	1.50854	1.18322	0.877754	0.664056	0.50181	0.396045	0.331344
0.58	4.464	4.46017	4.42756	4.39525	4.37751	4.3617	4.33653	4.28725	4.22399	4.15845	4.10118	4.03176	3.93973	3.83102	3.71153	3.57626	3.4364	3.32506	3.24725	3.20881	3.20378	3.20999	3.22041	3.22227	3.18821	3.12604	3.03929	2.91212	2.76498	2.57132	2.33288	2.09333	1.88928	1.74765	1.65963	1.62593	1.68161	1.80662	1.9215	1.96424	1.92445	1.76712	1.50704	1.21305	0.907281	0.655527	0.505542	0.394049	0.329912
0.579	4.46244	4.45607	4.41916	4.39497	4.37567	4.3695	4.34144	4.28642	4.21854	4.15755	4.10257	4.03257	3.94031	3.83835	3.71469	3.57678	3.43764	3.32568	3.24892	3.20913	3.20555	3.21087	3.22441	3.22122	3.1832	3.12328	3.03626	2.91544	2.76488	2.57574	2.35161	2.10474	1.90681	1.75019	1.65731	1.62137	1.67882	1.81436	1.93957	1.98445	1.93468	1.77694	1.50279	1.19296	0.892049	0.663184	0.506971	0.392921	0.325081
0.578	4.46421	4.45986	4.42266	4.39572	4.37568	4.36383	4.33337	4.28083	4.21896	4.16047	4.10253	4.03308	3.94159	3.83263	3.70773	3.56547	3.43084	3.32065	3.24901	3.20998	3.20591	3.21019	3.22311	3.21875	3.18495	3.12501	3.02652	2.9024	2.74751	2.56442	2.32037	2.09323	1.88419	1.74242	1.65602	1.623	1.67681	1.80535	1.92761	1.97224	1.92925	1.78183	1.52236	1.19326	0.877677	0.64134	0.48978	0.386789	0.326751
0.577	4.46568	4.45962	4.42423	4.39656	4.37951	4.36727	4.34139	4.2879	4.22075	4.159	4.09625	4.02613	3.93543	3.82698	3.70615	3.57085	3.43642	3.32682	3.24884	3.20893	3.20519	3.21735	3.22588	3.22241	3.19027	3.12136	3.03541	2.91054	2.75197	2.57684	2.3461	2.12182	1.90731	1.75581	1.66314	1.62635	1.68228	1.8264	1.94432	1.98328	1.92462	1.76201	1.50937	1.19825	0.88451	0.652632	0.508997	0.395856	0.331887
0.576	4.46424	4.46067	4.42069	4.39099	4.37553	4.36603	4.33948	4.28327	4.21854	4.16054	4.10433	4.02794	3.93518	3.82588	3.70502	3.56686	3.42889	3.32234	3.24886	3.21185	3.20157	3.21207	3.22842	3.22269	3.18908	3.11991	3.02701	2.90569	2.75263	2.57912	2.34826	2.11187	1.89442	1.74455	1.64995	1.6156	1.67027	1.79682	1.91979	1.97222	1.92805	1.7826	1.53078	1.20911	0.897349	0.641573	0.486612	0.381499	0.319951
0.575	4.46558	4.46014	4.4261	4.3918	4.37759	4.36421	4.33742	4.28765	4.21592	4.15871	4.10209	4.02657	3.93126	3.82185	3.70139	3.56308	3.42924	3.31943	3.24867	3.21122	3.20234	3.21026	3.22485	3.22218	3.18862	3.12343	3.0293	2.91282	2.76036	2.58122	2.34898	2.1114	1.89828	1.74611	1.65187	1.62276	1.67701	1.80247	1.9221	1.96763	1.93097	1.77486	1.50773	1.1847	0.88769	0.653324	0.496513	0.394392	0.328065
0.574	4.46459	4.4589	4.42335	4.39579	4.37859	4.3658	4.33892	4.28993	4.22108	4.16198	4.10344	4.02607	3.93419	3.82875	3.70185	3.56594	3.42742	3.31993	3.24447	3.21046	3.20483	3.21028	3.22452	3.22174	3.18521	3.11928	3.03138	2.89813	2.73875	2.56547	2.34431	2.10053	1.89666	1.74566	1.65665	1.62527	1.67929	1.80131	1.92528	1.97015	1.92515	1.76295	1.50888	1.18319	0.872059	0.633638	0.492344	0.388403	0.327117
0.573	4.46364	4.4599	4.42668	4.3955	4.37575	4.36657	4.33726	4.28117	4.21891	4.1583	4.10163	4.02792	3.93019	3.82683	3.70553	3.57039	3.43205	3.32143	3.25164	3.21168	3.20434	3.21472	3.22942	3.2234	3.18432	3.11539	3.02783	2.90994	2.75815	2.5788	2.32829	2.09366	1.89018	1.74373	1.65709	1.62279	1.67699	1.80759	1.93643	1.97807	1.93679	1.77331	1.51713	1.21632	0.917038	0.666016	0.499157	0.390055	0.328037
0.572	4.46516	4.45875	4.42628	4.3953	4.37779	4.35916	4.33328	4.27936	4.21701	4.16085	4.10118	4.03	3.93684	3.82738	3.70802	3.57213	3.43178	3.32081	3.24822	3.21334	3.2044	3.21422	3.22434	3.22281	3.18431	3.12109	3.0278	2.89883	2.74079	2.56895	2.34113	2.10733	1.89762	1.74912	1.65977	1.62531	1.68474	1.81508	1.94061	1.97941	1.93591	1.78058	1.51942	1.18481	0.870688	0.647287	0.504903	0.404363	0.334468
0.571	4.46469	4.45989	4.42264	4.39885	4.3775	4.37066	4.34233	4.28683	4.22276	4.15993	4.10612	4.03158	3.93934	3.83044	3.70265	3.5644	3.42935	3.31946	3.2469	3.20862	3.20044	3.21231	3.22412	3.2176	3.18295	3.11722	3.02653	2.901	2.7482	2.56316	2.31936	2.0961	1.8925	1.73978	1.65615	1.62199	1.66941	1.79976	1.92212	1.97084	1.93552	1.78025	1.52927	1.1974	0.883593	0.641782	0.497719	0.39407	0.327247
0.57	4.46448	4.46036	4.42702	4.39407	4.37085	4.36097	4.33406	4.28158	4.21999	4.15916	4.09871	4.02529	3.93084	3.82422	3.70124	3.56397	3.42865	3.31558	3.24699	3.20987	3.20503	3.21598	3.22812	3.22558	3.18814	3.12332	3.02824	2.89843	2.74614	2.55084	2.32369	2.09176	1.89093	1.74349	1.65974	1.62591	1.6814	1.81484	1.94871	1.98066	1.92908	1.76783	1.50973	1.20597	0.913194	0.677873	0.516978	0.405936	0.332328
0.569	4.46471	4.45829	4.42062	4.39211	4.37694	4.36721	4.33704	4.2841	4.22193	4.16431	4.10518	4.03126	3.93462	3.82938	3.70541	3.56804	3.43184	3.31498	3.24339	3.20766	3.20242	3.21013	3.22385	3.22156	3.18754	3.12097	3.02882	2.90056	2.75042	2.57789	2.34458	2.11824	1.89929	1.75183	1.65821	1.62318	1.68416	1.82438	1.94548	1.98164	1.93675	1.77883	1.51211	1.19756	0.892308	0.650538	0.495465	0.402122	0.337386
0.568	4.46475	4.46064	4.43233	4.40312	4.38309	4.36291	4.3363	4.28614	4.22063	4.15917	4.10364	4.03125	3.93761	3.82986	3.70701	3.5691	3.43498	3.32748	3.24812	3.21245	3.20524	3.21113	3.22633	3.22304	3.19075	3.12817	3.03634	2.90604	2.75797	2.57018	2.32581	2.09069	1.88937	1.7421	1.65414	1.61929	1.66391	1.80058	1.93067	1.97249	1.92047	1.76944	1.5249	1.19968	0.885353	0.647839	0.500166	0.392495	0.319715
0.567	4.46388	4.45823	4.42803	4.39796	4.38357	4.36888	4.34198	4.28641	4.22159	4.16145	4.10496	4.03106	3.93834	3.82909	3.70552	3.56594	3.42811	3.32147	3.2475	3.20976	3.20274	3.21072	3.22508	3.22488	3.18934	3.12791	3.03553	2.90426	2.74319	2.55397	2.32414	2.10754	1.90534	1.75059	1.65574	1.62269	1.6748	1.81537	1.94461	1.98321	1.92988	1.76884	1.50937	1.20834	0.903469	0.663469	0.511661	0.397818	0.33144
0.566	4.46512	4.4592	4.42347	4.39233	4.37673	4.36714	4.34008	4.2879	4.22222	4.16264	4.10378	4.02831	3.93399	3.82787	3.70583	3.56657	3.43121	3.31851	3.24793	3.20961	3.20359	3.21242	3.22363	3.22079	3.18342	3.12353	3.02912	2.90548	2.76104	2.58682	2.36404	2.13054	1.92533	1.76587	1.66944	1.62603	1.66897	1.79374	1.92031	1.96789	1.93175	1.78113	1.53426	1.23467	0.936517	0.688986	0.519517	0.412927	0.343787
0.565	4.46353	4.45756	4.41931	4.39158	4.37314	4.36245	4.33375	4.28357	4.21973	4.16044	4.10044	4.02991	3.9357	3.82751	3.70686	3.56968	3.42998	3.32033	3.24517	3.20794	3.20391	3.21515	3.22674	3.22189	3.1853	3.11172	3.02924	2.91138	2.76496	2.58694	2.35705	2.12267	1.92005	1.76397	1.66535	1.62577	1.664	1.7809	1.91875	1.96878	1.93119	1.78019	1.52953	1.232	0.932706	0.688556	0.524604	0.408831	0.337705
0.564	4.46522	4.45914	4.42176	4.38878	4.3713	4.36302	4.33656	4.28261	4.2198	4.15855	4.09774	4.02631	3.93343	3.82847	3.70595	3.56994	3.43223	3.32003	3.24345	3.2094	3.20704	3.21345	3.22557	3.22174	3.18654	3.11637	3.03022	2.91152	2.76555	2.58243	2.3523	2.11621	1.91767	1.76522	1.66842	1.62517	1.67189	1.79382	1.91112	1.95904	1.92258	1.7746	1.52794	1.22594	0.924892	0.679765	0.51966	0.408705	0.339221
0.563	4.4639	4.45786	4.41746	4.38485	4.37292	4.36463	4.34008	4.28634	4.22236	4.16344	4.10231	4.02922	3.93487	3.82777	3.70048	3.56163	3.42772	3.31598	3.24355	3.21131	3.20568	3.21784	3.23075	3.22443	3.18769	3.12107	3.02494	2.90555	2.75895	2.57972	2.35573	2.13157	1.92523	1.77059	1.66926	1.62702	1.66646	1.78922	1.91666	1.95875	1.91514	1.76297	1.52134	1.2282	0.934985	0.687302	0.522542	0.409521	0.34347
0.562	4.46379	4.4585	4.42527	4.39802	4.37523	4.36313	4.33834	4.28436	4.21983	4.15898	4.10248	4.02588	3.93497	3.82531	3.70334	3.56682	3.43264	3.32168	3.24478	3.21055	3.20614	3.2139	3.22485	3.22124	3.18586	3.11925	3.02378	2.90129	2.75804	2.57755	2.34751	2.11488	1.91607	1.75996	1.66121	1.61887	1.66623	1.79463	1.91706	1.95851	1.92724	1.78321	1.53795	1.23112	0.932086	0.688141	0.527578	0.410026	0.338073
0.561	4.4625	4.45838	4.42222	4.39225	4.37154	4.36314	4.33663	4.28434	4.21967	4.16007	4.10236	4.02648	3.9342	3.82533	3.70014	3.56221	3.42863	3.31697	3.24404	3.20701	3.20231	3.21539	3.22626	3.22369	3.18704	3.12316	3.034	2.9084	2.76228	2.58255	2.35399	2.12262	1.92653	1.77439	1.67515	1.62807	1.67149	1.79271	1.91779	1.9679	1.92605	1.78712	1.53454	1.22788	0.930684	0.685923	0.518689	0.408749	0.34003
0.56	4.46189	4.45693	4.42152	4.39153	4.36736	4.35904	4.33623	4.28427	4.21788	4.15754	4.09935	4.02311	3.92355	3.81346	3.69178	3.55395	3.41742	3.30672	3.24161	3.20885	3.20781	3.21661	3.23632	3.231	3.19075	3.1235	3.02562	2.90098	2.74747	2.56532	2.33262	2.09911	1.89364	1.74233	1.6531	1.61737	1.67043	1.80554	1.92723	1.96433	1.93129	1.78253	1.52735	1.20761	0.901805	0.67505	0.503972	0.40016	0.326669
[truncated: 91 more columns]

## Sheet: fig2c
vb	rxx	sigma xy	sigma xx
0.7	0.06566	8.01937	0.30152
0.6995	0.06513	8.01504	0.29774
0.699	0.06007	8.00789	0.27306
0.6985	0.04756	7.99999	0.23443
0.698	0.03556	7.98457	0.19544
0.6975	0.02662	7.97249	0.16689
0.697	0.02044	7.95332	0.1454
0.6965	0.01586	7.92868	0.13003
0.696	0.013	7.90998	0.12016
0.6955	0.01187	7.89245	0.11728
0.695	0.01192	7.86545	0.11846
0.6945	0.01342	7.83693	0.12235
0.694	0.01604	7.81077	0.13075
0.6935	0.01925	7.77779	0.13956
0.693	0.02242	7.74458	0.14719
0.6925	0.02539	7.70982	0.15539
0.692	0.02872	7.6737	0.16446
0.6915	0.03198	7.64271	0.17216
0.691	0.03545	7.61296	0.17788
0.6905	0.0381	7.58207	0.18464
0.69	0.04048	7.54792	0.19108
0.6895	0.04289	7.51456	0.19677
0.689	0.04473	7.48207	0.20108
0.6885	0.04612	7.44764	0.20338
0.688	0.04728	7.40681	0.20554
0.6875	0.0492	7.3641	0.20659
0.687	0.05082	7.33403	0.20618
0.6865	0.05227	7.296	0.20326
0.686	0.05373	7.25524	0.19802
0.6855	0.05498	7.22795	0.19351
0.685	0.0558	7.19016	0.19097
0.6845	0.05491	7.15349	0.19082
0.684	0.05024	7.11996	0.19417
0.6835	0.04444	7.07722	0.20004
0.683	0.04397	7.03944	0.20945
0.6825	0.04805	6.99679	0.21961
0.682	0.05366	6.95798	0.22666
0.6815	0.05779	6.91811	0.22885
0.681	0.0616	6.88186	0.22741
0.6805	0.06094	6.86398	0.21804
0.68	0.05294	6.86187	0.19832
0.6795	0.03955	6.87807	0.17462
0.679	0.02571	6.89439	0.15107
0.6785	0.01625	6.91145	0.13421
0.678	0.01227	6.92871	0.135
0.6775	0.01415	6.94324	0.15928
0.677	0.02202	6.96428	0.20328
0.6765	0.03734	6.98942	0.27814
0.676	0.05935	7.01627	0.37263
0.6755	0.08446	7.03428	0.47895
0.675	0.10998	7.04008	0.59251
0.6745	0.13625	7.04736	0.7161
0.674	0.1625	7.03429	0.8417
0.6735	0.18705	7.0142	0.9511
0.673	0.20909	6.97969	1.05384
0.6725	0.22889	6.94084	1.14021
0.672	0.24443	6.89812	1.21217
0.6715	0.25734	6.8443	1.26708
0.671	0.26688	6.79355	1.30828
0.6705	0.27414	6.72491	1.33027
0.67	0.27823	6.65588	1.33534
0.6695	0.27991	6.58219	1.32053
0.669	0.27739	6.51298	1.28286
0.6685	0.26998	6.4422	1.22426
0.668	0.25917	6.37396	1.146
0.6675	0.24525	6.3092	1.04759
0.667	0.22702	6.24514	0.93045
0.6665	0.20251	6.18046	0.78505
0.666	0.17027	6.10898	0.61979
0.6655	0.13449	6.05014	0.45742
0.665	0.10254	5.9988	0.32692
0.6645	0.07753	5.95955	0.22535
0.664	0.0543	5.94039	0.15095
0.6635	0.03481	5.94062	0.10075
0.663	0.02088	5.93877	0.07111
0.6625	0.01253	5.93682	0.05462
0.662	0.01046	5.93988	0.04838
0.6615	0.01491	5.95624	0.05611
0.661	0.0259	5.99107	0.08485
0.6605	0.04586	6.05242	0.14197
0.66	0.083	6.12912	0.2448
0.6595	0.13968	6.21598	0.40923
0.659	0.2261	6.31517	0.67762
0.6585	0.34926	6.32365	1.11833
0.658	0.48733	6.18497	1.59758
0.6575	0.64089	5.8646	2.02279
0.657	0.82045	5.28018	2.37186
0.6565	1.02596	4.40834	2.64544
0.656	1.21467	3.5376	2.81116
0.6555	1.37669	2.76133	2.86928
0.655	1.50424	2.12056	2.85939
0.6545	1.57209	1.70895	2.84383
0.654	1.59379	1.5026	2.8523
0.6535	1.6039	1.40031	2.86034
0.653	1.58603	1.41027	2.88299
0.6525	1.54871	1.49142	2.90223
0.652	1.49456	1.70557	2.9319
0.6515	1.44652	2.01663	2.94642
0.651	1.41905	2.4588	2.93502
0.6505	1.34646	3.20225	2.88729
0.65	1.2035	4.11478	2.7228
0.6495	1.00899	4.804	2.42022
0.649	0.78334	5.13413	1.97803
0.6485	0.57225	5.17364	1.46873
0.648	0.39364	5.13181	0.96686
0.6475	0.25401	5.1198	0.54651
0.647	0.15487	5.13555	0.29549
0.6465	0.101	5.16743	0.17776
0.646	0.09204	5.20377	0.17032
0.6455	0.12426	5.24357	0.25132
0.645	0.19087	5.2987	0.40752
0.6445	0.29281	5.33551	0.63101
0.644	0.43681	5.31888	0.91781
0.6435	0.63878	5.18792	1.25566
0.643	0.90402	4.801	1.57463
0.6425	1.18911	4.2028	1.81206
0.642	1.47059	3.43281	1.97954
0.6415	1.76314	2.57675	2.06577
0.641	2.04715	1.87797	2.08261
0.6405	2.34429	1.31877	2.043
0.64	2.61367	0.94366	1.98109
0.6395	2.89889	0.66388	1.89761
0.639	3.20431	0.48573	1.80655
0.6385	3.38112	0.40074	1.74717
0.638	3.41407	0.37226	1.71132
0.6375	3.45611	0.3563	1.66873
0.637	3.51365	0.35372	1.63058
0.6365	3.58553	0.36528	1.59223
0.636	3.55849	0.40626	1.5834
0.6355	3.55692	0.43929	1.56427
0.635	3.6357	0.46496	1.52199
0.6345	3.67154	0.52935	1.49477
0.634	3.48764	0.66834	1.50579
0.6335	3.23158	0.81457	1.50634
0.633	2.94158	0.96305	1.50073
0.6325	2.73171	1.06162	1.47891
0.632	2.51025	1.22436	1.46618
0.6315	2.44265	1.26215	1.4385
0.631	2.66002	1.15348	1.40391
0.6305	3.00048	1.01629	1.37384
0.63	3.34221	0.88779	1.34884
0.6295	3.75421	0.70904	1.29539
0.629	4.21772	0.54976	1.21975
0.6285	4.81916	0.38433	1.12696
0.628	5.42526	0.2731	1.03783
0.6275	6.27324	0.19288	0.94284
0.627	7.58658	0.13245	0.83963
0.6265	8.93828	0.09854	0.75405
0.626	10.1279	0.08068	0.69011
0.6255	11.465	0.06492	0.62513
0.625	12.6438	0.05139	0.56366
0.6245	14.1016	0.03929	0.50237
0.624	15.5635	0.03177	0.45208
0.6235	17.0986	0.02527	0.40786
0.623	18.9456	0.02004	0.37251
0.6225	19.6021	0.01562	0.35213
0.622	20.1865	0.0061	0.33658
0.6215	21.1795	-0.00345	0.3234
0.621	22.5452	-0.01743	0.30915
0.6205	22.3384	-0.02984	0.30067
0.62	21.4736	-0.03031	0.29352
0.6195	22.2798	-0.02022	0.27607
0.619	26.1097	-0.01183	0.25318
0.6185	32.3109	0.00132	0.2359
0.618	43.0168	0.01698	0.21974
0.6175	59.5641	0.01675	0.20918
0.617	89.9129	0.01828	0.20051
0.6165	129.129	0.01387	0.19382
0.616	172.1	0.01543	0.19068
0.6155	234.815	0.02311	0.17042
0.615	276.125	0.01043	0.13189
0.6145	251.54	0.000977376	0.09803
0.614	248.838	0.00426	0.06688
0.6135	242.663	0.01564	0.04534
0.613	252.692	0.02638	0.03313
0.6125	357.888	0.02998	0.02245
0.612	377.023	0.03087	0.01407
0.6115	371.244	0.02703	0.00675
0.611	1204.49	0.01662	0.00319
0.6105	--	-0.00175	0.00191
0.61	--	-0.00243	0.00154
0.6095	--	0.000881943	0.000977255
0.609	--	0.00174	--
0.6085	--	0.000814408	0.00204
0.608	--	-0.00214	0.00283
0.6075	--	--	0.00149
0.607	--	--	0.00141
0.6065	--	--	0.000164158
0.606	--	--	--
0.6055	--	--	--
0.605	--	--	--
0.6045	--	--	--
0.604	--	--	--
0.6035	--	--	--
0.603	--	--	--
0.6025	--	--	--
0.602	--	--	--
0.6015	--	--	--
0.601	--	--	--
0.6005	--	--	--
0.6	--	--	--
0.5995	--	--	--
0.599	--	--	--
0.5985	--	--	--
0.598	--	--	--
0.5975	--	--	--
0.597	--	--	--
0.5965	--	--	--
0.596	--	--	--
0.5955	--	--	--
0.595	--	--	--
0.5945	--	--	--
0.594	--	--	--
0.5935	--	--	--
0.593	--	--	--
0.5925	--	--	--
0.592	--	--	--
0.5915	--	--	--
0.591	--	--	--
0.5905	--	--	--
0.59	--	--	--
0.5895	--	--	--
0.589	--	--	--
0.5885	--	--	--
0.588	--	--	--
0.5875	--	--	--
0.587	--	--	--
0.5865	--	--	--
0.586	--	--	--
0.5855	--	--	--
0.585	--	--	--
0.5845	--	--	--
0.584	--	--	--
0.5835	--	--	--
0.583	--	--	--
0.5825	--	--	--
0.582	--	--	--
0.5815	--	--	--
0.581	--	--	--
0.5805	--	--	--
0.58	--	--	--
0.5795	--	--	--
0.579	--	--	--
0.5785	--	--	--
0.578	--	--	--
0.5775	--	--	--
0.577	--	--	--
0.5765	--	--	--
0.576	--	--	--
0.5755	--	--	--
0.575	--	--	--
0.5745	--	--	--
0.574	--	--	--
0.5735	--	--	--
0.573	--	--	--
0.5725	--	--	--
0.572	--	--	--
0.5715	--	--	--
0.571	--	--	--
0.5705	--	--	--
0.57	--	--	--
0.5695	--	--	--
0.569	--	--	--
0.5685	--	--	--
0.568	--	--	--
0.5675	--	--	--
0.567	--	--	--
0.5665	--	--	--
0.566	--	--	--
0.5655	--	--	--
0.565	--	--	--
0.5645	--	--	--
0.564	--	--	--
0.5635	--	--	--
0.563	--	--	--
0.5625	--	--	--
0.562	--	--	--
0.5615	--	--	--
0.561	--	--	--
0.5605	--	--	--
0.56	--	--	--

## Sheet: fig2d
Vb	sigma xy	Rxx	sigma xx
0.7	6.97946	0.01624	0.25356
0.6995	6.98212	0.01696	0.25945
0.699	6.99539	0.02051	0.29919
0.6985	7.0104	0.02856	0.37737
0.698	7.02169	0.04249	0.48634
0.6975	7.03155	0.05991	0.60655
0.697	7.02311	0.07811	0.72214
0.6965	7.01522	0.09748	0.84284
0.696	6.98863	0.11781	0.95673
0.6955	6.95816	0.13771	1.0565
0.695	6.92637	0.15393	1.13952
0.6945	6.87845	0.1685	1.20643
0.694	6.82012	0.18092	1.26107
0.6935	6.76457	0.19169	1.2961
0.693	6.7068	0.20023	1.31224
0.6925	6.6469	0.20615	1.30845
0.692	6.58235	0.20958	1.28292
0.6915	6.51939	0.2108	1.24002
0.691	6.45979	0.20875	1.17986
0.6905	6.39968	0.2042	1.10021
0.69	6.3378	0.19613	0.98959
0.6895	6.2764	0.1845	0.86494
0.689	6.21864	0.16868	0.73183
0.6885	6.16009	0.14768	0.59003
0.688	6.09977	0.12177	0.42486
0.6875	6.0411	0.09366	0.29941
0.687	5.99429	0.06744	0.2058
0.6865	5.95891	0.04706	0.13881
0.686	5.9414	0.03154	0.09458
0.6855	5.93325	0.02161	0.06874
0.685	5.92722	0.01416	0.05434
0.6845	5.92728	0.00829	0.04357
0.684	5.92702	0.00389	0.03606
0.6835	5.92824	0.00213	0.03427
0.683	5.93736	0.00251	0.04298
0.6825	5.94802	0.00446	0.07025
0.682	5.96771	0.00945	0.11987
0.6815	5.98734	0.01731	0.18207
0.681	6.00751	0.02853	0.26683
0.6805	6.03038	0.0451	0.38764
0.68	6.04403	0.06898	0.52554
0.6795	6.04262	0.09458	0.67421
0.679	6.0291	0.12161	0.81652
0.6785	6.00653	0.14999	0.95581
0.678	5.97083	0.17814	1.08988
0.6775	5.92243	0.20445	1.20097
0.677	5.8771	0.22693	1.28295
0.6765	5.81656	0.24662	1.354
0.676	5.74864	0.26496	1.40933
0.6755	5.68291	0.27986	1.44495
0.675	5.62347	0.29127	1.45684
0.6745	5.55673	0.29788	1.44047
0.674	5.48238	0.30093	1.39403
0.6735	5.41896	0.2995	1.32875
0.673	5.35876	0.29341	1.24169
0.6725	5.30058	0.28294	1.12946
0.672	5.23953	0.26538	0.97472
0.6715	5.18268	0.24185	0.81145
0.671	5.1344	0.21376	0.63517
0.6705	5.07863	0.17786	0.45614
0.67	5.0248	0.13618	0.29723
0.6695	4.98017	0.09648	0.18803
0.669	4.95475	0.06264	0.1137
0.6685	4.94702	0.04097	0.07219
0.668	4.94334	0.02484	0.04803
0.6675	4.94024	0.01334	0.03557
0.667	4.93998	0.00616	0.02882
0.6665	4.9437	0.00349	0.03001
0.666	4.94931	0.00491	0.04762
0.6655	4.96297	0.01043	0.08352
0.665	4.98512	0.0207	0.13808
0.6645	5.00701	0.03522	0.21678
0.664	5.03079	0.05774	0.3295
0.6635	5.04113	0.08796	0.46491
0.663	5.03913	0.12186	0.60678
0.6625	5.02092	0.15958	0.75678
0.662	4.99307	0.19863	0.89604
0.6615	4.94869	0.23846	1.02073
0.661	4.88721	0.27647	1.13151
0.6605	4.82191	0.30937	1.21932
0.66	4.74891	0.33932	1.28196
0.6595	4.67951	0.36422	1.31881
0.659	4.60547	0.38284	1.32764
0.6585	4.50958	0.397	1.29244
0.658	4.42475	0.40428	1.23187
0.6575	4.35126	0.40412	1.14285
0.657	4.29184	0.39496	1.02168
0.6565	4.23276	0.37592	0.87787
0.656	4.18054	0.34503	0.72249
0.6555	4.12459	0.30343	0.56338
0.655	4.07414	0.24883	0.40209
0.6545	4.02407	0.18646	0.26794
0.654	3.98364	0.12763	0.16342
0.6535	3.95945	0.08253	0.09664
0.653	3.95301	0.05117	0.05933
0.6525	3.94924	0.03034	0.04056
0.652	3.94864	0.0174	0.03044
0.6515	3.94737	0.01142	0.02599
0.651	3.95422	0.01131	0.02861
0.6505	3.96142	0.01547	0.04483
0.65	3.97701	0.02416	0.08247
0.6495	3.99152	0.03855	0.13476
0.649	4.01094	0.05816	0.20956
0.6485	4.02302	0.08693	0.31559
0.648	4.02443	0.12946	0.45413
0.6475	4.00635	0.18195	0.58658
0.647	3.9717	0.23893	0.71785
0.6465	3.92114	0.29686	0.84555
0.646	3.85267	0.35285	0.95683
0.6455	3.77598	0.40814	1.04468
0.645	3.69395	0.4567	1.10729
0.6445	3.61428	0.49902	1.13602
0.644	3.53195	0.53427	1.13873
0.6435	3.45609	0.55953	1.1149
0.643	3.38932	0.57464	1.06626
0.6425	3.32691	0.57891	0.98399
0.642	3.26638	0.56725	0.859
0.6415	3.21043	0.54064	0.70839
0.641	3.1546	0.49171	0.54939
0.6405	3.09856	0.41582	0.39457
0.64	3.04785	0.31625	0.26137
0.6395	3.00873	0.2164	0.16703
0.639	2.9824	0.1449	0.10534
0.6385	2.97239	0.0928	0.06347
0.638	2.96763	0.0579	0.0392
0.6375	2.96379	0.03707	0.02887
0.637	2.96402	0.02951	0.02871
0.6365	2.97226	0.02854	0.03717
0.636	2.98391	0.03149	0.06013
0.6355	2.99958	0.04102	0.0957
0.635	3.01469	0.06185	0.14901
0.6345	3.02678	0.0994	0.23427
0.634	3.02384	0.15651	0.34626
0.6335	3.00255	0.23227	0.48211
0.633	2.94796	0.32688	0.63243
0.6325	2.86956	0.44486	0.76951
0.632	2.77684	0.56106	0.87308
0.6315	2.67502	0.67845	0.94968
0.631	2.57506	0.78403	0.99201
0.6305	2.47058	0.88277	0.99786
0.63	2.37656	0.96875	0.96432
0.6295	2.30263	1.02598	0.89669
0.629	2.24207	1.04113	0.78514
0.6285	2.19333	1.00727	0.64811
0.628	2.14815	0.91453	0.50227
0.6275	2.10518	0.76537	0.36604
0.627	2.06331	0.59554	0.2578
0.6265	2.03733	0.42487	0.17544
0.626	2.01889	0.28751	0.11815
0.6255	2.01142	0.18498	0.08362
0.625	2.01074	0.12032	0.06794
0.6245	2.01376	0.08501	0.06656
0.624	2.01856	0.07116	0.07727
0.6235	2.02468	0.07227	0.10266
0.623	2.03094	0.08685	0.13958
0.6225	2.03265	0.1224	0.20037
0.622	2.0224	0.18493	0.27848
0.6215	1.9923	0.28391	0.38314
0.621	1.92971	0.42443	0.49514
0.6205	1.82623	0.61241	0.60998
0.62	1.66359	0.88551	0.72261
0.6195	1.48477	1.21548	0.78212
0.619	1.3249	1.57145	0.79151
0.6185	1.1842	1.91336	0.75302
0.618	1.08966	2.14197	0.67844
0.6175	1.03808	2.15685	0.57623
0.617	1.01438	1.95126	0.47739
0.6165	1.0178	1.66099	0.38934
0.616	1.02956	1.46023	0.30638
0.6155	1.04328	1.35836	0.2416
0.615	1.05704	1.22285	0.19228
0.6145	1.07116	1.01176	0.15749
0.614	1.07533	0.82318	0.15084
0.6135	1.06457	0.7317	0.17597
0.613	1.02289	0.9078	0.24721
0.6125	0.90755	4.79548	0.34321
0.612	0.72712	19.0402	0.37712
0.6115	-0.52975	34.1656	0.86082
0.611	-0.14837	52.4986	0.02951
0.6105	-0.07468	241.079	0.01218
0.61	-0.02399	1028.83	0.00295
0.6095	-0.01465	6736.96	0.00589
0.609	0	--	--
0.6085	0	--	--
0.608	0	--	--
0.6075	0	--	--
0.607	0	--	--
0.6065	0	--	--
0.606	0	--	--
0.6055	--	--	--
0.605	--	--	--
0.6045	--	--	--
0.604	--	--	--
0.6035	--	--	--
0.603	--	--	--
0.6025	--	--	--
0.602	--	--	--
0.6015	--	--	--
0.601	--	--	--
0.6005	--	--	--
0.6	--	--	--
0.5995	--	--	--
0.599	--	--	--
0.5985	--	--	--
0.598	--	--	--
0.5975	--	--	--
0.597	--	--	--
0.5965	--	--	--
0.596	--	--	--
0.5955	--	--	--
0.595	--	--	--
0.5945	--	--	--
0.594	--	--	--
0.5935	--	--	--
0.593	--	--	--
0.5925	--	--	--
0.592	--	--	--
0.5915	--	--	--
0.591	--	--	--
0.5905	--	--	--
0.59	--	--	--
0.5895	--	--	--
0.589	--	--	--
0.5885	--	--	--
0.588	--	--	--
0.5875	--	--	--
0.587	--	--	--
0.5865	--	--	--
0.586	--	--	--
0.5855	--	--	--
0.585	--	--	--
0.5845	--	--	--
0.584	--	--	--
0.5835	--	--	--
0.583	--	--	--
0.5825	--	--	--
0.582	--	--	--
0.5815	--	--	--
0.581	--	--	--
0.5805	--	--	--
0.58	--	--	--
0.5795	--	--	--
0.579	--	--	--
0.5785	--	--	--
0.578	--	--	--
0.5775	--	--	--
0.577	--	--	--
0.5765	--	--	--
0.576	--	--	--
0.5755	--	--	--
0.575	--	--	--
0.5745	--	--	--
0.574	--	--	--
0.5735	--	--	--
0.573	--	--	--
0.5725	--	--	--
0.572	--	--	--
0.5715	--	--	--
0.571	--	--	--
0.5705	--	--	--
0.57	--	--	--
0.5695	--	--	--
0.569	--	--	--
0.5685	--	--	--
0.568	--	--	--
0.5675	--	--	--
0.567	--	--	--
0.5665	--	--	--
0.566	--	--	--
0.5655	--	--	--
0.565	--	--	--
0.5645	--	--	--
0.564	--	--	--
0.5635	--	--	--
0.563	--	--	--
0.5625	--	--	--
0.562	--	--	--
0.5615	--	--	--
0.561	--	--	--
0.5605	--	--	--
0.56	--	--	--

## Sheet: fig2e
Vg	Rxx	sigma xy	sigma xx
-0.16	0.14291	5.93023	0.19502
-0.1575	0.1385	5.92936	0.18892
-0.155	0.10844	5.92597	0.1477
-0.1525	0.07824	5.91428	0.10611
-0.15	0.05398	5.89754	0.07278
-0.1475	0.04084	5.89215	0.05496
-0.145	0.0322	5.90057	0.04346
-0.1425	0.02734	5.91346	0.03706
-0.14	0.0265	5.9306	0.03613
-0.1375	0.02646	5.9551	0.03637
-0.135	0.03034	5.98276	0.04209
-0.1325	0.04261	6.00128	0.05949
-0.13	0.06072	6.01948	0.08529
-0.1275	0.0877	6.03777	0.12397
-0.125	0.1203	6.05115	0.17086
-0.1225	0.16037	6.06039	0.22863
-0.12	0.21795	6.07201	0.31228
-0.1175	0.30248	6.06827	0.43394
-0.115	0.40246	6.05539	0.57719
-0.1125	0.51987	6.02638	0.74291
-0.11	0.63964	5.98098	0.90729
-0.1075	0.74854	5.92843	1.05181
-0.105	0.84824	5.86378	1.17592
-0.1025	0.93506	5.79732	1.27719
-0.1	1.00719	5.73691	1.35669
-0.0975	1.07809	5.66906	1.42817
-0.095	1.13239	5.60288	1.47308
-0.0925	1.17034	5.54038	1.49362
-0.09	1.20093	5.47346	1.49912
-0.0875	1.21973	5.40202	1.48368
-0.085	1.22227	5.32855	1.4439
-0.0825	1.21202	5.26431	1.39305
-0.08	1.19368	5.19363	1.3298
-0.0775	1.15197	5.13076	1.24456
-0.075	1.1001	5.07467	1.15494
-0.0725	1.02793	5.03402	1.05392
-0.07	0.93018	5.00508	0.93467
-0.0675	0.807	4.99253	0.79964
-0.065	0.6691	4.98522	0.65568
-0.0625	0.52011	4.98397	0.50592
-0.06	0.36587	4.98225	0.35379
-0.0575	0.23295	4.97674	0.22408
-0.055	0.13082	4.96758	0.12521
-0.0525	0.06354	4.95481	0.06047
-0.05	0.02875	4.94471	0.02725
-0.0475	0.01383	4.93989	0.01308
-0.045	0.01376	4.94538	0.01305
-0.0425	0.03723	4.96812	0.03562
-0.04	0.10979	5.00727	0.10675
-0.0375	0.29501	5.05044	0.29264
-0.035	0.63746	5.0916	0.651
-0.0325	1.22584	5.05719	1.29481
-0.03	2.08609	4.69987	2.16501
-0.0275	3.13688	3.9561	2.9895
-0.025	4.472	2.83669	3.40824
-0.0225	6.38713	1.63144	3.21028
-0.02	9.41889	0.75369	2.51315
-0.0175	13.1536	0.34428	1.89902
-0.015	17.211	0.15779	1.48224
-0.0125	19.6076	0.10206	1.30785
-0.01	17.6671	0.09131	1.45461
-0.0075	13.6181	0.14555	1.8833
-0.005	9.8245	0.42791	2.5544
-0.0025	7.189	1.06691	3.23718
0	5.3216	2.10244	3.6307
0.0025	3.91633	3.29319	3.36238
0.005	2.97415	3.95759	2.56246
0.0075	2.3532	4.1299	1.87702
0.01	1.87676	4.15932	1.40128
0.0125	1.47166	4.13841	1.03842
0.015	1.07791	4.10253	0.72515
0.0175	0.66915	4.05423	0.43112
0.02	0.35363	4.0088	0.22094
0.0225	0.17758	3.97449	0.10881
0.025	0.07448	3.96277	0.04534
0.0275	0.03672	3.95942	0.02231
0.03	0.01601	3.95981	0.00973
0.0325	0.01237	3.96724	0.00755
0.035	0.02091	3.97779	0.01282
0.0375	0.06232	3.9961	0.03858
0.04	0.16673	4.01937	0.10447
0.0425	0.33576	4.04591	0.21363
0.045	0.54637	4.06131	0.35192
0.0475	0.79138	4.05468	0.51234
0.05	1.08952	4.01844	0.70277
0.0525	1.36181	3.96415	0.86935
0.055	1.59213	3.89991	1.00032
0.0575	1.82422	3.81581	1.11786
0.06	2.02608	3.72543	1.20369
0.0625	2.1925	3.63591	1.25789
0.065	2.31221	3.55421	1.27865
0.0675	2.39817	3.46877	1.26785
0.07	2.44017	3.39486	1.23408
0.0725	2.42746	3.32983	1.17259
0.075	2.36155	3.27212	1.08847
0.0775	2.21191	3.21854	0.96853
0.08	1.97497	3.17276	0.82234
0.0825	1.63803	3.13177	0.64948
0.085	1.20395	3.08622	0.45409
0.0875	0.74077	3.04724	0.26868
0.09	0.36916	3.00969	0.12985
0.0925	0.17299	2.98503	0.05977
0.095	0.08197	2.97262	0.02808
0.0975	0.04327	2.96714	0.01476
0.1	0.02077	2.96651	0.00708
0.1025	0.01187	2.97451	0.00407
0.105	0.02972	2.98866	0.01029
0.1075	0.10471	3.00877	0.03675
0.11	0.27385	3.03091	0.09761
0.1125	0.54871	3.04435	0.19794
0.115	0.94627	3.03622	0.34241
0.1175	1.38239	3.00261	0.49627
0.12	1.83343	2.93887	0.64316
0.1225	2.2841	2.85476	0.77462
0.125	2.72218	2.75677	0.88439
0.1275	3.1075	2.65203	0.95757
0.13	3.41754	2.55244	0.99382
0.1325	3.66935	2.45398	0.99817
0.135	3.83619	2.36956	0.97671
0.1375	3.88655	2.29798	0.92415
0.14	3.78902	2.24007	0.84075
0.1425	3.54085	2.1958	0.73608
0.145	3.11443	2.15109	0.60237
0.1475	2.53208	2.11447	0.45952
0.15	1.76558	2.08312	0.30325
0.1525	1.04639	2.04775	0.17126
0.155	0.55209	2.02001	0.08748
0.1575	0.2627	1.99925	0.04071
0.16	0.13597	1.98941	0.02086
0.1625	0.07023	1.98547	0.01073
0.165	0.04397	1.98678	0.00673
0.1675	0.06592	1.99516	0.01017
0.17	0.19551	2.01152	0.03067
0.1725	0.54776	2.02574	0.08729
0.175	1.09866	2.02816	0.17649
0.1775	1.8765	2.00811	0.29983
0.18	2.93373	1.9455	0.45381
0.1825	3.98488	1.85618	0.58501
0.185	5.09904	1.74006	0.69345
0.1875	6.20634	1.60928	0.76305
