# Supplementary material for: Quantum oscillations in a dipolar excitonic insulator
Source: Nat Mater. 2025 Aug 25;25(1):42–8. doi: 10.1038/s41563-025-02334-3 (PMC12747884; doi:10.1038/s41563-025-02334-3)
Supplement: Supplementary file 3 — Rxx, drag ratio along the p–n line versus the B field. [file 41563_2025_2334_MOESM3_ESM.xlsx]

## Sheet: fig3a
	0.75	0.7495	0.749	0.7485	0.748	0.7475	0.747	0.7465	0.746	0.7455	0.745	0.7445	0.744	0.7435	0.743	0.7425	0.742	0.7415	0.741	0.7405	0.74	0.7395	0.739	0.7385	0.738	0.7375	0.737	0.7365	0.736	0.7355	0.735	0.7345	0.734	0.7335	0.733	0.7325	0.732	0.7315	0.731	0.7305	0.73	0.7295	0.729	0.7285	0.728	0.7275	0.727	0.7265	0.726
31.5	549.12	545.958	545.435	538.245	530.394	521.85	511.75	501.156	494.2	488.26	480.135	468.462	453.921	431.294	406.138	378.761	343.741	304.448	263.114	221.769	182.39	150.086	123.7	96.7285	74.3313	57.5026	48.6382	39.7815	31.2028	21.2395	18.0169	14.8291	11.6195	10.0922	10.1656	10.1427	13.454	16.7718	16.7104	15.0202	15.1117	11.8771	10.2517	6.85122	5.10503	1.6823	0	1.67505	5.0607
31.25	596.443	597.396	595.311	591.19	583.553	573.701	564.86	554.335	545.389	539.02	532.068	522.28	513.596	501.889	489.55	473.018	452.017	421.713	390.921	351.713	310.229	269.387	225.077	182.661	150.432	124.77	102.834	80.0189	62.712	49.5288	36.7753	25.6769	17.8855	11.5846	8.38459	5.09349	8.63168	10.4858	12.264	13.981	15.7235	15.8052	15.9064	15.8343	15.6869	11.9641	8.34453	4.89686	1.61096
31	638.033	638.077	636.995	636.647	632.462	626.899	616.905	606.054	596.778	586.222	575.108	563.572	554.169	546.78	540.092	531.583	522.859	509.945	495.327	475.937	450.837	419.091	383.499	343.402	297.724	249.866	205.47	171.508	143.203	116.472	91.9374	71.731	57.4967	46.9161	37.4673	29.2659	22.3981	15.2385	9.90471	8.07964	6.37046	6.3454	6.37338	8.02768	8.04372	9.6569	9.68518	9.80139	6.6545
30.75	654.954	657.079	656.374	655.461	655.769	653.831	652.802	648.08	641.75	633.712	624.835	612.951	600.686	590.908	580.885	571.195	564.185	555.935	546.953	537.388	524.785	511.419	492.297	466.991	435.735	400.677	363.252	321.813	276.951	231.609	185.486	145.096	114.721	96.0079	83.1502	67.3872	51.0897	40.2896	31.4259	22.4757	17.0251	10.0728	4.99244	1.65364	0	0	0	1.70556	3.3951
30.5	651.331	651.771	652.715	653.938	658.001	660.927	662.243	664.829	666.178	663.633	660.184	655.568	648.099	640.378	631.893	621.683	613.688	604.659	594.698	581.984	571.496	562.958	551.356	540.281	527.368	509.553	485.266	457.932	426.332	390.692	351.339	307.583	263.221	218.628	178.066	145.378	118.531	94.8351	72.6835	54.6637	41.9302	32.4837	24.5262	19.6701	13.1257	9.85049	6.5495	4.87862	4.85754
30.25	630.328	630.939	633.902	637.624	643.453	651.15	656.868	665.045	671.85	674.936	678.326	682.685	683.11	678.711	675.703	668.883	659.894	651.331	641.477	628.751	615.07	604.949	595.443	587.472	579.183	569.953	559.396	546.438	529.973	510.093	484.257	450.428	413.422	370.486	324.082	277.702	236.098	199.197	165.825	133.041	106.489	87.5916	67.6925	53.3917	43.2369	32.2094	21.3558	15.0802	10.2135
30	598.781	598.203	598.603	605.615	613.663	625.02	638.458	649.561	657.859	666.706	676.709	681.52	688.833	693.767	695.066	696.448	694.262	690.994	686.566	681.235	670.111	654.947	641.37	631.983	621.505	611.434	599.893	590.3	580.089	568.834	553.601	535.624	514.752	490.486	462.279	428.862	392.006	346.662	298.503	254.432	211.705	169.942	133.96	106.315	90.8008	73.9055	58.0591	45.4457	34.7785
29.75	547.542	546.866	549.586	557.689	570.135	585.755	601.951	617.182	632.911	645.377	657.146	667.639	676.606	685.312	691.88	699.477	701.732	704.013	705.492	707.051	706.293	702.76	697.477	688.825	677.821	665.277	650.295	635.944	623.228	612.261	600.356	589.729	577.518	567.225	552.247	532.123	506.963	482.911	450.413	410.371	366.18	318.959	270.08	219.368	169.993	132.081	104.807	85.2929	72.1579
29.5	489.89	491.663	494.568	503.725	516.6	531.766	549.098	567.133	583.751	599.68	617.365	631.409	644.596	658.136	668.631	677.321	685.312	696.069	703.739	710.384	715.994	717.398	716.023	714.571	710.595	704.28	696.618	684.654	670.622	657.455	645.356	633.927	623.799	615.158	604.743	593.136	583.129	569.419	550.219	523.944	492.023	458.72	421.149	373.439	322.465	271.752	223.546	177.178	140.977
29.25	445.716	446.689	448.437	453.863	463.099	477.737	493.501	510.301	528.162	546.344	566.464	583.494	604.316	622.127	639.107	653.194	666.688	676.958	688.951	697.659	704.172	710.761	716.376	722.927	726.22	726.916	725.835	724.086	718.456	710.617	705.674	697.626	686.153	673.751	661.839	650.181	638.637	629.496	617.83	604.303	585.35	566.041	540.901	512.367	474.155	428.918	376.863	320.975	264.699
29	385.113	384.009	386.765	392.787	404.048	416.921	430.985	446.812	464.997	482.242	502.275	524.137	543.908	564.737	585.78	605.004	622.152	640.152	656.908	671.925	685.256	696.289	704.792	713.056	718.834	723.84	729.526	734.757	736.52	736.251	732.578	728.286	719.535	707.718	695.616	682.239	670.194	656.76	645.129	635.023	625.731	617.377	603.558	591.244	572.012	546.813	513.603	471.234	421.285
28.75	327.046	328.221	330.215	340.36	351.996	367.031	381.566	397.401	412.779	428.857	446.547	465.576	481.257	500.876	522.735	540.935	560.639	583.042	605.468	624.879	642.258	657.49	673.545	687.013	697.006	707.807	716.925	724.461	731.157	736.465	741.663	743.869	744.091	742.251	739.107	733.675	724.224	713.281	700.869	688.611	679.302	668.608	663.174	656.074	647.747	633.982	619.182	596.503	568.332
28.5	240.591	240.855	246.961	256.905	272.488	291.352	312.361	333.112	352.133	369.748	385.783	402.794	418.441	434.106	451.505	469.84	487.162	507.068	530.213	551.414	574.872	599.014	620.634	640.989	659.223	677.413	694.614	706.344	717.463	727.603	733.65	741	745.779	750.512	752.792	756.16	756.387	756.115	750.386	743.109	733.72	722.754	711.401	699.583	691.368	682.392	674.208	662.229	648.021
28.25	129.721	131.47	137.192	149.217	170.853	197.764	221.47	247.237	271.96	295.27	317.618	338.771	358.801	376.699	395.019	413.658	431.638	449.199	466.802	486.206	505.854	528.774	552.128	577.153	599.496	620.341	639.038	658.72	677.042	691.813	707.153	721.5	736.605	748.414	758.257	767.973	772.364	777.227	775.842	774.559	770.655	766.537	759.122	751.306	740.975	728.155	716.062	706.667	696.347
28	34.654	34.5117	37.5575	46.4357	60.8713	79.9556	104.829	130.727	158.787	186.381	215.078	244.781	269.969	296.991	321.467	344.56	366.805	387.242	405.854	422.104	440.9	457.926	475.21	494.82	513.631	535.445	558.986	580.897	600.546	621.77	643.821	666.225	685.172	703.029	720.431	734.972	747.019	757.449	764.689	772.372	777.653	780.517	784.988	784.648	781.452	778.074	773.309	768.524	760.935
27.75	2.89983	1.44632	0	1.45273	7.23159	13.033	23.2694	39.2343	58.1012	80.3901	105.709	133.811	162.502	191.65	223.102	250.621	278.117	305.792	331.999	352.754	375.149	396.718	416.228	433.795	452.979	474.36	494.185	516.06	536.473	555.38	575.543	598.912	621.536	642.317	663.224	684.998	705.312	723.102	740.23	757.325	770.938	783.695	791.754	798.692	802.68	808.166	807.888	803.748	799.531
27.5	10.186	10.1719	10.1945	8.72484	5.80928	4.37575	2.92043	2.9099	5.82059	10.2101	20.3805	34.9573	52.7588	76.356	101.475	130.424	162.121	194.484	224.374	254.054	283.276	310.712	339.097	363.527	387.002	408.495	425.634	441.845	464.144	481.661	500.856	519.5	543.696	568.358	591.049	616.617	640.391	661.908	684.648	704.443	722.881	740.74	758.222	774.497	788.587	801.737	813.372	820.34	825.362
27.25	23.2276	23.2437	24.7307	24.6385	24.6793	23.3504	21.8393	18.8619	16.0133	11.672	8.70917	8.71879	8.75883	13.1182	21.8574	33.7256	54.3609	77.8574	101.804	132.093	165.213	198.52	229.746	263.879	295.415	325.092	351.77	377.132	397.678	418.853	438.65	456.03	473.505	493.639	514.065	537.31	559.382	583.136	606.75	630.619	653.395	675.285	697.642	719.979	741.111	763.539	781.894	797.879	812.038
27	10.1284	10.1719	8.70553	8.6755	8.70314	7.23757	5.76617	5.7805	4.32521	4.311	4.32583	2.88745	1.43641	0	0	1.43799	4.31927	8.69832	21.8241	37.7551	53.9227	79.0272	108.828	140.468	169.052	197.873	227.749	260.895	292.619	322.76	350.788	380.068	406.147	429.808	452.225	470.119	489.465	507.73	525.523	545.15	567.268	592.135	614.666	641.203	668.257	696.799	722.454	743.449	763.528
26.75	28.9182	29.0546	29.0223	29.0625	24.6827	18.8046	14.4691	10.1592	8.69349	5.76695	5.78765	5.81815	5.81013	4.32701	4.32521	2.88785	2.87913	1.43838	0	2.85482	8.49973	14.1508	21.3241	35.6998	56.9569	79.3516	104.872	138.252	175.988	211.596	243.82	272.615	299.814	329.38	359.186	386.277	408.577	432.219	456.231	477.802	498.135	517.284	536.406	561.649	583.987	611.764	639.414	668.071	694.751
26.5	82.451	82.6905	79.6793	70.7814	63.7346	52.2187	41.8565	33.1828	25.9585	18.6528	14.2975	10.0535	8.63146	7.18695	5.77809	5.78129	7.20275	7.22261	5.80367	4.32047	1.43033	1.42702	0	0	4.26426	11.2796	22.254	38.5505	58.8012	81.8236	108.2	141.663	174.324	210.08	244.814	279.95	312.31	343.197	370.36	394.997	420.779	444.154	465.676	487.539	510.636	535.34	561.297	585.717	612.604
26.25	181.409	180.938	178.751	166.05	146.574	126.128	104.959	84.6782	67.2533	54.5986	43.1867	34.4312	28.7123	24.5096	20.1124	17.2227	12.9721	10.0742	8.62437	8.56102	8.43364	8.34302	6.90582	4.1223	2.74569	1.37718	1.37194	2.7243	5.45569	12.4683	26.807	44.2376	64.7714	87.1633	112.813	144.883	179.864	214.671	253.223	291.271	327.587	357.692	388.419	414.094	442.433	467.058	492.098	518.629	543.446
26	264.791	264.25	259.316	248.777	232.574	211.978	187.708	162.946	137.744	115.371	91.993	74.5605	60.42	48.8445	38.6928	31.6269	24.4458	18.6069	14.3463	10.0466	8.58324	5.72292	2.84516	1.4147	1.41699	1.42103	1.41662	1.40109	0	0	1.39087	6.98866	11.3667	20.2652	31.0756	43.6466	65.4029	94.6313	126.703	161.954	204.705	246.939	288.626	325.443	360.651	394.392	426.226	457.711	486.891
25.75	330.848	331.9	330.017	322.05	306.154	286.528	263.028	237.51	211.18	184.828	157.778	131.887	107.156	87.6756	69.2921	57.8313	48.1453	39.649	32.728	27.3068	21.4989	18.3787	13.9587	11.0756	8.21775	6.79042	5.39531	4.0335	2.6835	4.03663	4.05902	4.12447	4.23212	4.29686	5.78528	8.7297	14.5092	25.9407	38.7141	58.8121	90.7418	128.793	169.054	206.366	245.415	287.875	329.477	371.56	412.208
25.5	374.741	374.594	371.865	362.96	351.369	333.783	313.358	289.731	264.476	236.073	209.938	180.934	152.571	124.98	101.601	79.1847	62.6725	48.9469	37.6182	30.5667	26.5924	20.827	16.2759	10.6617	7.93777	3.95589	1.32396	0	0	0	0	0	0	1.4651	1.46327	1.46736	2.94296	8.81408	13.0728	21.4931	32.6927	53.7368	81.7878	115.275	151.683	193.533	239.299	285.403	330.982
25.25	417.317	416.025	413.472	406.501	396.292	382.795	366.9	348.549	327.943	301.819	277.115	247.169	217.611	187.097	158.154	129.868	103.322	78.3355	58.6111	44.6265	33.5812	24.0306	18.6273	13.0349	8.73456	7.28684	4.36907	1.45677	1.46388	0	0	0	0	0	1.39013	1.36215	2.68522	4.00987	8.00137	11.9595	17.312	29.7353	47.9616	69.204	93.9357	120.788	152.447	190.334	229.551
25	446.477	447.321	445.721	442.206	435.257	425.503	412.514	398.555	383.194	362.019	341.336	318.141	290.835	261.537	231.713	198.925	166.871	136.864	108.913	82.9145	62.5	47.8932	36.283	27.5977	23.2836	17.7539	13.7374	8.28593	4.15607	1.39345	1.39885	1.39792	1.38995	1.3817	2.74425	4.10456	4.13478	4.17484	4.1988	5.62544	7.06398	11.3575	19.9892	30.2475	46.649	70.6904	99.8791	132.326	168.235
24.75	487.643	486.845	485.772	481.871	476.822	467.857	459.675	449.679	435.821	421.115	407.259	387.828	368.935	348.612	323.171	298.394	269.497	235.359	201.204	169.288	136.235	108.351	87.1437	66.2017	49.4203	39.7243	29.7892	24.0328	18.1362	15.0118	11.8066	10.1789	10.0797	8.5797	7.11962	5.71979	5.78449	5.84086	4.40207	4.41382	4.39288	5.75352	8.48599	15.3526	26.3567	38.9339	56.051	79.0954	108.13
24.5	523.065	522.631	521.042	519.099	515.553	511.959	502.913	495.117	486.664	476.23	465.231	453.438	440.788	425.887	409.465	391.925	372.157	351.177	325.944	296.671	264.8	232.566	196.855	161.613	132.093	105.415	83.8375	67.6499	52.3675	41.5794	33.8996	29.2642	24.6145	19.8594	16.5131	14.7293	14.5858	13.0782	10.1536	8.67912	8.70189	7.30817	7.34091	7.37395	8.88001	11.7062	20.0848	32.3983	48.9336
24.25	541.137	539.812	541.356	542.616	543.154	541.554	538.989	534.884	529.846	524.29	518.352	508.455	498.418	486.862	475.297	463.105	448.722	433.382	419.896	400.595	379.209	354.461	324.657	293.637	266.107	237.454	207.805	175.14	143.825	118.103	92.9671	73.3898	56.7605	45.9382	39.464	34.5591	29.8944	25.4441	21.2118	18.5589	18.7995	16.049	14.6347	11.6736	8.68511	8.61373	8.54823	12.7997	17.1126
24	532.058	530.43	531.777	535.574	542.007	546.484	551.585	555.138	557.08	558.673	556.739	552.634	546.884	541.054	533.683	525.439	514.819	505.32	495.253	479.893	465.681	448.308	430.237	412.361	392.625	368.491	337.779	308.233	275.942	240.089	205.157	171.64	140.98	115.403	92.3605	71.9981	55.9588	44.5345	34.6637	27.6862	22.0907	19.3794	15.0875	12.2069	10.7373	9.20485	9.18733	7.63378	7.57316
23.75	479.842	480.872	481.751	489.455	498.791	509.397	520.809	531.422	541.788	550.555	556.179	561.838	565.388	566.414	564.686	561.761	559.526	554.062	547.295	538.288	532.172	523.359	514.048	501.118	487.132	471.686	454.114	434.169	411.155	387.698	358.68	326.428	293.104	264.122	231.349	195.732	163.168	134.395	106.021	81.8288	63.8933	49.3586	38.868	29.8052	22.4566	16.7238	13.9087	11.1521	8.36522
23.5	398.663	398.663	401.082	410.212	422.836	437.655	454.519	471.131	486.963	502.589	518.057	529.542	540.548	551.662	559.482	563.493	567.637	570.866	571.847	572.991	570.27	568.28	563.264	555.938	548.876	540.06	529.585	516.128	502.741	488.272	470.749	449.889	426.593	404.542	378.058	345.746	312.757	279.248	240.519	201.896	167.144	134.47	108.705	85.8548	65.5181	48.0156	37.9154	29.3955	21.1662
23.25	308.327	307.456	310.898	321.02	336.161	351.964	371.203	390.717	410.226	428.605	447.404	466.587	482.167	498.596	513.126	528.111	540.633	550.851	561.54	568.802	576.597	581.309	582.776	583.568	583.329	579.595	574.335	568.695	560.054	551.737	542.369	529.901	518.646	504.232	484.247	464.176	441.722	419.789	396.088	369.239	335.469	301.041	265.405	225.451	184.015	146.015	114.45	89.0026	71.4145
23	172.177	173.179	178.698	192.796	216.459	241.293	265.145	292.23	316.943	339.111	359.588	379.861	399.945	418.245	437.754	454.308	473.022	490.282	508.964	523.597	537.624	550.384	563.996	575.861	582.148	588.734	592.204	592.53	592.771	590.401	588.812	582.384	578.447	570.082	560.287	548.032	534.57	519.694	504.523	487.287	465.723	440.831	414.14	378.307	340.11	301.79	268.299	234.678	200.491
22.75	41.7355	41.6152	42.8349	51.791	70.8838	96.1298	121.986	151.151	182.495	213.283	241.98	271.902	300.559	325.677	349.045	371.306	391.339	412.139	431.704	450.16	469.287	487.42	505.703	524.564	542.136	555.732	567.541	576.742	584.652	592.962	596.355	600.055	599.453	597.771	595.286	589.936	584.451	579.405	572.135	561.064	548.809	536.713	520.445	498.9	475.367	449.268	425.507	396.177	365.548
22.5	5.1144	5.10379	5.10628	7.65012	7.6492	14.0697	24.2844	35.7875	52.6215	77.0631	102.764	130.314	162.158	195.46	226.896	257.868	288.057	315.193	339.407	365.037	390.969	414.899	433.513	451.843	470.203	488.81	504.443	522.84	538.864	553.847	568.438	580.564	592.133	598.084	603.287	605.996	608.102	609.51	607.346	603.215	598.657	590.25	583.87	574.679	563.033	547.362	529.206	511.229	488.272
22.25	21.077	22.4564	19.7944	17.1444	15.8476	11.8603	7.87225	7.88505	7.88011	10.4518	15.6543	22.2795	38.1539	59.2344	81.6522	109.861	143.623	175.254	210.011	245.359	278.504	309.412	338.383	363.678	386.095	409.087	430.166	450.181	470.144	490.717	507.566	524.551	540.587	553.309	566.118	578.125	586.778	596.705	604.06	609.571	615.067	615.741	614.247	612.339	607.467	601.926	596.003	585.863	573.568
22	86.7593	87.9258	89.4395	82.8489	65.2284	51.8572	39.9508	30.5437	23.8675	17.2747	13.3	9.28884	6.63573	7.975	9.29117	15.956	26.6408	45.2606	66.6526	91.5617	122.555	157.828	192.767	224.447	258.238	290.479	319.687	347.639	375.166	401.276	423.912	444.262	464.661	484.599	505.931	524.437	540.29	557.372	574.804	588.41	600.935	609.872	618.003	623.198	626.796	628.384	629.458	625.693	620.504
21.75	71.5207	72.4522	72.6162	70.1079	63.5102	59.8277	54.8015	49.3355	46.5918	45.3756	38.6633	34.5408	27.9231	22.5615	17.1919	13.2479	10.6051	10.5717	11.8916	17.1919	29.2638	42.9196	59.1659	79.6729	108.212	138.983	168.603	203.858	241.937	278.406	310.578	339.184	366.83	394.463	419.984	442.807	467.224	489.194	509.39	525.346	542.753	558.554	574.355	585.963	597.414	609.375	618.407	626.511	632.713
21.5	94.3836	95.7903	97.091	96.1389	91.0316	82.8859	78.8895	72.3977	64.2897	60.2178	55.1605	48.6304	44.6148	43.4275	40.8828	34.1684	27.484	22.3409	17.2681	10.678	8.01465	6.71393	6.77638	8.22312	17.9291	29.035	44.3844	65.423	96.0853	128.804	162.805	194.258	225.697	257.51	292.692	323.95	353.596	382.487	413.094	442.025	467.392	488.779	509.554	531.055	551.423	569.644	587.988	605.698	619.609
21.25	100.651	100.49	99.3734	98.276	98.4702	96.4988	94.0076	89.6891	89.4009	88.3672	83.2102	79.507	74.7015	68.3283	61.6733	57.8889	53.9691	47.2509	44.6203	39.6438	31.9363	26.695	19.892	14.3374	8.94579	7.54282	7.48897	9.95446	14.9653	25.0765	37.8181	54.5406	76.7154	105.269	137.094	171.02	204.351	237.787	268.966	304.858	336.701	368.244	399.095	426.949	455.904	479.696	503.888	524.435	546.881
21	87.2547	87.0446	87.3074	88.9157	88.8193	90.0341	91.5674	91.4789	93.7928	95.452	93.2805	89.4579	88.2553	86.3927	81.8281	79.359	77.1875	70.7698	61.8978	54.7248	50.1909	45.1386	38.3493	35.1372	33.1074	31.2968	27.1018	21.7894	16.529	12.6685	10.1471	10.1299	12.6869	16.6807	27.1754	44.1125	63.8422	85.4751	110.461	142.554	176.643	210.32	249.197	289.669	327.112	361.344	390.949	419.273	445.979
20.75	82.3133	80.8859	81.4095	82.955	85.1099	85.3002	88.1574	90.1706	91.1377	91.8064	92.2649	91.8172	94.2314	95.1655	95.5532	95.3019	93.2179	90.3838	84.0211	76.9763	72.2342	71.5839	68.1676	63.3786	53.9393	48.5766	45.7895	39.6188	29.8481	23.3508	16.9905	13.1814	10.6834	8.0423	3.99762	1.3295	1.33169	5.30055	13.1451	26.3131	41.3194	58.3146	81.2743	113.57	151.509	189.404	227.234	266.951	311.486
20.5	71.1149	71.3483	72.0711	72.7247	74.3758	77.1819	78.3249	79.9689	82.9157	84.95	85.6376	87.4633	89.3779	91.85	90.9636	91.6823	91.6165	92.3524	95.7141	95.1734	94.0546	92.7599	91.1363	89.407	84.2827	75.6475	68.8976	64.4041	56.2041	48.6125	46.0698	45.2709	39.7	30.045	21.4175	15.252	10.2941	5.15399	1.28047	1000000	1000000	0	5.09326	15.5057	26.2572	41.5091	61.3444	93.1954	129.758
20.25	66.1679	66.302	67.4082	68.5994	70.1386	73.896	76.2554	77.709	80.3411	84.1469	87.2021	87.7416	90.1972	94.0315	96.7716	99.1377	100.702	102.513	103.959	104.023	105.592	107.09	107.037	110.009	110.593	108.14	104.567	100.115	93.5892	85.9385	77.376	71.5789	63.3577	55.5212	49.0113	46.1571	43.8852	38.2143	32.3885	26.9211	23.0012	16.3034	9.4992	6.71303	3.97842	5.26659	9.21766	21.1781	34.6858
20	65.1523	63.9909	65.2457	67.3438	68.7712	70.7046	73.2561	74.7263	77.9182	79.234	82.4855	85.1567	88.2878	92.0251	96.0822	97.9618	100.391	103.156	105.26	108.478	112.084	113.976	115.842	117.896	120.671	124.664	127.722	129.576	126.776	126.081	122.247	119.707	110.918	98.7264	86.945	78.554	71.081	61.0229	53.4078	52.9131	50.184	44.9637	37.9823	29.826	21.7308	16.4433	12.6532	10.1447	10.152
19.75	50.6978	50.5189	50.5784	50.7455	53.1205	55.6439	58.6005	61.2836	63.6939	66.4449	69.0264	71.0345	72.2212	75.4365	78.2137	79.475	82.6455	85.3119	87.6674	91.5784	96.5426	99.3911	102.372	107.934	111.723	114.716	116.878	118.157	121.238	121.412	121.797	121.537	121.215	116.341	108.46	103.498	99.028	90.6585	79.5168	67.0729	57.976	54.2484	51.6477	44.3815	39.6364	34.2131	28.0095	22.0864	17.407
19.5	35.1787	35.2155	36.4805	38.8136	40.1848	41.6832	44.0527	46.7126	49.6424	50.8835	53.2146	55.9208	58.5519	59.5852	61.0434	62.7288	65.0745	68.7712	71.7508	75.4908	76.4378	77.9513	80.9806	83.4008	86.2402	88.7656	92.6945	95.6592	98.0199	99.6559	100.289	100.414	100.752	101.19	103.667	105.903	103.609	99.6496	96.041	90.0934	80.7008	70.9404	64.2479	61.0742	58.0854	57.7301	53.9846	46.7422	38.2125
19.25	12.0457	13.232	13.2442	15.6055	19.163	21.6349	25.3105	28.9295	32.6318	35.2808	40.2174	43.945	46.5925	50.4004	50.2883	52.8219	54.1835	56.6333	58.6074	59.9185	62.2764	62.9145	64.8905	68.1414	70.6696	72.5344	75.6626	80.84	83.7606	87.6976	89.9232	93.1266	96.6731	97.1608	98.363	100.055	100.776	100.69	97.7814	98.5794	98.4522	99.7003	96.0162	91.5387	87.4366	82.4497	71.9022	58.6097	48.186
19	17.7103	17.6685	17.7523	17.7824	17.7383	17.7905	20.197	23.7288	26.1668	31.044	35.7549	40.4581	45.3929	49.0659	53.7854	56.4137	54.3552	51.856	50.5918	49.6094	49.8107	51.1144	52.5205	55.3047	58.0687	61.1741	64.6798	68.1144	71.1384	72.5571	75.1389	78.0384	81.3153	82.8236	84.9427	86.5736	88.699	91.6413	93.507	93.9028	93.9612	95.5629	97.7513	99.511	99.0843	99.255	98.0825	96.5955	88.7886
18.75	62.6546	62.4992	60.229	54.196	41.1759	26.0045	15.4132	9.45514	4.72438	1.1863	2.36966	4.73238	5.92815	9.49155	14.2147	19.0434	23.9155	31.083	35.7103	39.0114	42.1822	44.0432	46.0609	47.0831	48.385	49.7504	51.0029	52.3591	55.0586	56.7437	60.0765	62.774	65.4571	69.2892	72.6825	76.7851	78.2128	79.9342	81.4991	83.9703	86.0559	88.3456	91.1807	93.2132	94.906	93.3765	91.6929	93.2363	92.5837
18.5	161.635	161.171	158.948	150.398	138.556	122.392	108.051	91.9586	74.8636	58.0123	40.9458	26.3371	15.561	8.39722	5.98842	4.80063	3.62244	6.03114	8.41554	13.2808	18.2487	24.3769	28.2237	33.0395	37.406	40.4442	43.7745	46.1044	48.4468	49.7235	50.8844	54.2446	56.4446	57.0976	59.6194	60.7834	63.1061	65.6648	70.5319	72.2342	76.4041	81.786	82.6266	84.281	86.7982	89.0736	91.7123	94.0909	95.6688
18.25	215.11	215.161	214.887	213.155	212.607	209.837	201.132	188.811	177.62	160.866	144.58	126.187	109.495	93.5346	74.9247	56.487	40.5093	26.9023	15.9023	8.49932	6.01179	7.12994	8.24905	12.9512	15.3853	21.3826	27.2974	32.0992	38.2779	41.0165	43.64	46.4619	48.3099	50.3155	52.13	55.0129	56.9318	58.8942	60.5431	62.8204	64.8069	69.2128	70.9182	74.0019	76.973	78.9516	82.5648	85.0697	86.5974
18	182.464	182.094	184.044	188.417	193.961	200.205	206.751	212.364	214.872	217.377	214.999	208.827	201.255	190.957	176.028	160.502	145.165	126.975	106.148	85.2403	64.249	44.4808	31.3595	22.1662	14.1683	8.34756	7.19929	7.24491	8.50522	13.3824	19.4226	25.5899	32.2296	35.5493	40.1704	43.1246	45.904	48.3757	51.9161	53.9775	57.1256	60.2558	61.1013	63.3991	65.3661	67.1538	69.3127	71.9288	74.8721
17.75	133.348	132.819	134.195	136.569	142.451	148.048	154.34	162.127	169.635	179.334	187.644	195.533	202.376	206.854	210.495	211.545	208.789	202.468	193.46	179.902	165.249	149.452	132.818	112.849	95.6752	77.5155	59.9587	41.1252	25.8327	16.3821	10.4719	6.96191	6.95269	8.22132	13.0983	16.7886	21.7572	25.578	30.5635	36.5483	41.1824	43.7109	46.5216	50.4479	50.8415	52.8121	54.6861	57.5647	61.1488
17.5	86.5835	86.9236	89.0169	92.2397	98.083	103.74	109.392	117.83	124.953	131.543	138.316	144.758	152.034	159.365	168.544	176.398	184.74	193.899	202.369	206.823	210.428	212.135	210.264	206.093	196.483	183.034	167.37	151.027	132.776	115.784	95.9984	75.3929	50.3603	31.8392	20.8925	14.9059	10.2322	7.93858	9.05508	12.4105	14.6953	18.2301	23.2371	28.539	31.445	33.0974	37.1088	42.3114	43.6388
17.25	45.1631	45.3047	46.3522	48.6341	54.495	60.0871	64.6145	70.6491	78.5663	85.9857	91.633	98.8044	106.858	114.174	120.684	127.707	134.669	143.244	151.158	159.197	168.278	177.523	187.414	194.55	202.41	206.933	207.56	204.633	201.54	196.58	186.653	175.668	161.158	145.635	127.933	109.314	92.4171	72.1215	50.2944	34.3794	24.5683	16.0426	12.4608	12.5517	15.0369	18.5064	21.7072	26.0751	30.4376
17	14.9746	14.9698	14.9418	16.1337	20.7776	23.033	27.6942	32.3883	38.2142	43.1514	48.1428	56.1924	61.873	69.0312	76.0011	81.9105	89.3001	97.6348	105.161	112.092	120.724	127.521	136.74	143.046	150.891	158.93	167.948	178.144	185.865	194.18	200.877	203.533	203.667	203.858	201.978	195.168	184.255	169.886	153.428	137.801	119.791	99.8752	79.0238	58.5338	39.8743	25.6689	18.5897	15.1091	12.7974
16.75	10.341	10.3614	10.3195	9.17288	9.20814	9.21927	9.22635	10.39	13.8395	17.2462	20.7502	23.2166	27.9526	32.5752	37.2787	41.9851	47.6677	52.3591	58.3708	65.7341	73.3348	78.8043	86.4309	94.5954	101.641	110.629	118.935	126.451	136.194	145.934	153.677	161.846	169.464	177.764	186.665	194.117	200.74	205.966	206.2	202.083	194.625	185.178	175.197	162.608	147.959	128.747	109.036	90.4286	68.5937
16.5	24.7864	24.7013	23.6623	22.5331	21.3491	18.042	14.6812	12.4092	10.1837	7.92487	6.77083	6.78911	6.82299	10.2234	13.6193	17.0555	22.7087	26.1122	30.7465	37.5264	43.0348	49.4452	55.7101	60.8222	66.3861	72.9482	79.3292	84.1518	92.6364	100.488	109.599	116.312	124.247	133.468	142.046	151.06	160.332	170.389	179.147	188.989	197.445	205.652	209.192	211.669	210.092	205.381	196.791	185.373	168.651
16.25	36.7064	36.586	35.6015	34.6396	31.1909	28.9723	26.9124	23.6521	21.3788	19.1429	16.8998	14.5744	12.2628	11.1729	10.0664	8.9431	7.85618	10.1149	13.5635	14.8701	18.5098	23.3379	27.931	32.5319	37.4744	41.4786	46.3971	52.4108	59.4496	65.5136	71.7953	78.4473	86.4181	93.3652	101.457	108.268	115.852	123.758	131.605	139.582	148.152	158.317	167.417	175.911	185.74	195.394	204.197	209.544	209.18
16	46.6032	45.7067	45.624	45.5806	45.7406	44.5491	43.3433	41.2868	39.0636	37.9919	34.7618	31.2773	28.9047	26.7551	24.625	22.372	20.1649	18.0536	15.7157	14.4111	13.162	13.0015	13.9423	16.0692	18.2867	21.8203	27.6493	31.0229	36.5744	39.9966	44.389	48.433	52.2275	56.2585	60.699	67.012	74.1601	79.2724	85.4881	92.7311	99.4079	107.558	114.156	122.328	131.25	141.797	151.723	162.785	174.279
15.75	45.0128	45.0274	45.0902	46.4271	46.4323	47.4212	47.5905	47.7451	47.6264	46.5528	46.5177	44.0577	41.8165	39.7533	37.498	34.0593	33.0815	30.901	29.6691	26.2086	23.9323	22.6523	19.2566	16.9745	14.6938	13.5358	13.5024	14.5108	16.6001	19.8177	22.0986	26.8349	30.6169	36.4882	39.9218	44.258	48.4929	53.7846	56.7278	61.0349	64.8995	70.6031	75.8839	79.8234	83.8488	88.8719	95.3462	100.436	107.599
15.5	38.0242	38.1587	38.0285	38.0082	40.347	41.4325	41.5078	42.8405	43.9773	45.0516	46.322	46.4323	46.3072	46.3023	46.5379	46.5731	44.3493	43.3343	41.1384	38.5589	36.0103	32.6063	30.5904	27.6972	24.7472	23.9921	24.2894	21.9698	19.4541	18.1205	15.6503	15.5735	15.4167	17.7163	20.1992	21.6798	23.1797	25.7275	30.5956	34.1794	39.1625	44.2281	50.4951	53.7353	55.9207	59.1234	62.7002	65.3461	67.3167
15.25	28.1671	28.2224	28.1991	28.2459	29.4084	30.4629	31.6526	33.9699	35.0182	37.2731	37.4137	38.3934	39.2931	41.6232	44.1319	44.1598	45.3546	45.765	45.5082	46.0191	44.7876	42.6918	40.7278	39.0095	38.3764	36.3575	35.34	35.4865	33.1501	30.7868	28.5527	25.3335	23.2913	19.8861	16.3202	13.7729	11.2799	11.1848	11.082	11.0318	12.207	14.6057	17.0352	21.6436	26.3346	31.1526	35.6971	39.9261	46.2672
15	10.7469	10.7635	9.66925	10.7613	12.9121	13.9566	15.0905	18.379	21.6134	22.7716	26.0705	28.1438	30.24	32.5476	34.9052	35.9923	37.2418	38.5709	40.3513	42.3182	43.7819	44.7767	45.1582	45.4553	45.9565	46.5937	46.3923	46.512	45.6564	45.5196	44.1711	40.8885	37.843	37.0946	36.3058	34.0338	31.7384	28.488	25.312	22.2062	17.8957	14.604	14.6182	14.579	14.517	16.6317	18.7188	20.7769	24.138
14.75	29.2656	29.1031	27.0196	23.8461	19.4883	14.1273	12.0137	12	11.9937	12.0338	14.198	15.1826	17.3551	19.6015	21.775	24.0098	27.4582	29.6299	30.4723	32.3833	34.6459	35.996	36.3898	36.8745	37.4006	38.8828	38.87	39.974	41.355	42.8038	43.9751	45.0329	46.1063	47.0625	46.322	45.2735	43.3609	41.9645	39.7148	37.4913	35.414	33.3599	29.3717	27.6348	22.4079	19.2337	17.0536	14.8393	14.8864
14.5	105.983	106.271	104.563	99.4322	92.0851	82.995	72.2478	61.5709	50.7678	41.7498	32.7817	25.1404	19.6916	16.355	14.1449	13.1085	14.2558	14.2797	17.489	20.4758	21.2434	24.2482	26.5059	29.0762	29.8235	31.6414	33.2444	35.9299	38.5076	39.852	41.3709	42.989	44.1984	46.2555	46.7384	47.8489	48.9937	48.5145	48.8173	48.4462	49.0254	47.8801	46.5074	46.5528	44.407	41.0715	38.8742	37.7103	36.6035
14.25	142.245	142.93	142.101	141.771	140.599	138.892	134.895	130.819	125.047	117.577	108.671	98.4377	88.179	75.0514	63.29	51.7548	43.0405	33.1556	24.8785	19.8135	14.5	11.2605	11.2436	11.1884	11.1455	13.1689	13.9153	15.6956	18.6248	20.7742	21.2048	22.9161	25.747	28.5155	31.2558	31.3943	34.8132	37.7598	38.4134	40.1027	41.6449	42.0119	43.5667	43.2424	44.2438	44.1859	44.2303	44.449	43.8154
14	112.795	112.874	115.321	118.032	122.236	128.47	133.339	139.31	143.114	146.318	147.476	146.922	146.907	144.535	140.382	133.802	127.901	119.572	109.26	97.6389	85.6482	73.8906	61.767	50.6884	39.4032	31.105	24.1456	18.4954	15.0302	14.7405	13.4698	13.376	15.3449	17.32	20.438	22.7076	26.3408	29.1361	29.7108	31.314	31.8543	34.6293	37.1055	39.5075	42.0131	43.2861	44.2438	46.142	47.2019
13.75	45.6548	45.7847	47.8851	50.9634	56.478	63.9696	71.1943	79.76	87.6311	95.1984	101.575	108.599	113.646	118.849	125.448	130.65	134.013	134.683	136.547	137.45	136.178	133.229	128.927	122.257	114.847	105.161	95.0074	82.6335	70.5323	59.7567	49.9668	40.7558	31.7014	24.5394	20.3982	15.2078	13.2619	14.5511	15.6888	17.9359	20.2472	22.3577	24.1102	26.7767	28.5802	30.5799	32.6625	35.0304	36.6485
13.5	10.3922	10.4253	10.3943	11.444	14.6215	20.863	25.0556	31.4289	38.7044	45.9809	52.5495	59.9905	68.2738	75.9611	83.6318	91.9244	99.4713	107.475	114.947	122.113	129.584	133.393	136.499	137.956	140.148	142.065	141.576	139.916	137.318	131.945	123.643	113.941	101.567	90.9854	79.7687	69.2568	57.8069	48.1891	40.4009	33.5784	27.8137	24.0894	22.4463	20.8857	20.6478	21.5445	22.5731	23.9028	25.5344
13.25	6.20827	6.23411	6.21505	5.16847	4.14376	4.13558	3.09315	3.10229	6.2138	8.26709	11.4089	16.6375	22.8267	28.0868	35.6125	42.9444	50.2612	57.7932	66.3851	75.1252	82.7824	91.712	99.617	106.756	113.65	119.06	123.907	128.95	133.669	136.648	138.088	137.661	134.865	131.198	123.362	116.143	106.602	95.2767	85.7774	73.939	63.7462	53.6596	43.347	34.1521	27.1454	22.0846	17.7031	15.4251	14.3263
13	34.3148	34.1288	35.1906	33.1762	31.0842	29.13	27.1625	22.9562	19.8713	15.7522	13.6097	10.4305	8.36521	8.37104	9.38557	10.4586	13.6601	18.8555	23.304	29.1691	35.0806	42.1604	49.3818	57.4654	67.2878	75.888	84.3386	92.509	100.244	107.359	114.064	121.205	126.856	133.224	137.17	140.334	144.392	144.685	145.347	142.722	136.511	127.913	118.589	107.919	96.9665	84.4049	71.2334	59.7626	51.4847
12.75	39.1068	38.931	39.08	39.1721	39.1606	40.334	39.3424	39.2569	38.3562	36.3656	35.2497	35.3231	33.3875	30.2153	27.1111	23.0594	20.9631	15.7035	12.6043	10.5068	7.3349	5.25076	5.26287	6.31927	8.38945	13.4738	18.3585	23.2232	30.2793	38.9653	47.0917	55.2103	62.3258	68.9633	76.8801	86.2797	95.3357	103.363	112.267	119.964	128.035	133.33	137.985	140.103	142.022	140.665	137.902	135.646	129.904
12.5	24.3666	23.4376	23.3785	23.3175	24.3784	26.3512	27.3356	28.4718	30.5707	32.574	33.7263	34.8637	35.7806	36.8568	36.9723	36.9036	36.9652	36.0796	34.9765	33.9445	32.0411	27.8986	25.8396	21.8129	18.658	15.7066	12.8554	9.81711	7.68105	6.58034	7.6086	10.6649	12.544	15.5084	21.5799	27.6885	34.9937	39.5845	45.3518	53.2921	61.339	70.9238	79.6217	89.0604	98.297	109.249	116.262	123.545	128.785
12.25	12.175	12.1457	12.1586	12.1916	13.1718	13.1718	15.2675	18.3229	20.3489	22.4513	25.4681	27.439	28.6189	29.7657	31.7874	33.9612	35.0694	34.9765	36.0831	36.2758	36.3765	37.7336	37.2363	36.7201	36.7845	36.1835	35.3897	33.5984	30.0537	26.8686	23.9491	20.9955	16.9721	13.022	9.09434	8.24756	6.37691	6.53726	5.51997	6.65059	8.86841	13.3435	17.911	24.72	33.6656	40.9471	48.58	56.8673	64.1076
12	55.2731	54.5027	53.3907	48.3912	42.477	37.3016	30.2473	24.2702	20.1571	15.0903	13.0933	13.0607	13.0395	12.085	13.0858	15.0744	16.1599	19.2492	21.2385	25.2523	27.3224	30.2416	31.9202	33.6495	35.5952	36.4636	36.2965	37.1662	38.4275	39.3443	39.6398	39.7676	40.3802	40.473	40.0014	39.4363	36.9664	34.3455	29.8768	26.7809	21.6137	19.3898	17.1816	14.0532	12.063	11.078	12.0365	12.9761	14.9996
11.75	106.987	107.607	106.855	106.342	104.206	102.378	97.7059	93.5505	88.4962	81.7699	73.6583	65.4733	56.614	48.5967	41.3779	33.3556	27.3224	22.1537	17.9773	15.8141	14.6299	15.4075	16.2689	17.2526	19.1854	22.0834	25.1596	26.4965	29.1215	31.0291	32.864	35.4068	36.3348	37.6885	38.9119	40.2834	40.6041	41.2438	42.2537	41.7838	40.9839	39.0827	38.9644	37.3667	36.3784	32.7918	29.2989	25.827	21.2241
11.5	75.1703	74.5887	76.4209	78.3945	82.6607	86.4765	90.4808	94.8755	97.7906	101.705	103.158	103.138	101.96	99.4102	95.4361	90.1763	84.374	77.5966	69.7368	61.7335	54.0759	46.7027	37.8547	31.3271	27.0379	23.6769	20.9883	18.0095	16.9501	17.8152	18.6065	20.4142	21.092	22.7629	24.6329	26.9941	28.6608	31.4227	34.1974	36.9332	38.2693	40.2211	42.1073	44.0127	43.2771	43.5826	42.4525	40.6749	38.9453
11.25	24.4606	24.3402	25.3609	28.2898	32.2399	37.3055	44.1857	51.0112	58.1337	65.0984	71.9891	79.2802	84.4745	90.2239	95.397	98.5183	101.475	103.264	103.096	101.146	98.7213	93.744	86.6995	80.4763	73.3342	66.5368	58.8554	51.3032	43.5267	37.1616	31.7222	27.3198	22.0858	19.9557	19.7788	19.7082	19.8031	20.1185	22.6074	25.0905	27.6697	30.1811	33.5423	36.5395	40.0744	41.3354	42.0004	42.2646	42.9357
11	18.774	18.8825	17.843	15.85	14.9171	12.8878	11.874	10.9062	11.874	12.855	14.8875	19.8313	24.6839	29.713	36.74	42.7706	50.08	58.2766	65.1167	73.2919	79.5747	87.1195	93.1075	99.0823	102.928	103.663	104.738	104.99	104.492	102.03	98.9422	93.8729	87.4885	79.6596	71.3458	62.6229	54.0976	46.8659	40.9081	35.1767	30.3752	28.6176	26.8259	26.9612	27.9678	28.6264	31.0474	34.3398	34.7409
10.75	35.8108	36.7142	36.7514	36.9115	36.867	35.9634	35.2069	34.1811	33.1612	30.3395	28.3134	25.3633	22.5437	19.6069	17.6264	14.7534	14.7506	13.73	14.741	18.7404	20.6085	25.3067	30.2351	36.474	42.6856	48.9614	55.5176	63.612	71.6285	78.4629	85.5507	92.2314	99.1314	105.801	108.792	109.413	108.151	105.707	103.68	100.835	95.9032	89.5229	81.0202	74.1537	65.3085	57.7585	48.9893	42.7949	38.2121
10.5	24.1584	23.158	23.2007	24.2725	26.1732	27.13	30.1566	31.1208	33.0444	34.1365	35.1152	36.0437	37.1731	37.2252	37.2149	37.3718	35.4882	33.4756	31.6461	29.6431	26.3878	25.0303	21.1155	19.4289	17.7825	16.0563	14.2345	13.3839	14.5117	16.6242	20.8651	26.1151	33.4076	40.0808	46.3928	53.7473	61.0896	67.5745	74.9333	82.4582	88.748	94.6383	99.3365	102.999	104.808	104.296	103.779	101.834	99.3047
10.25	29.5293	29.5159	28.5949	25.841	23.8572	21.899	19.1189	19.1328	19.1119	18.2161	19.1995	20.1097	22.0612	23.9993	25.8718	27.9056	29.951	31.8161	32.8314	33.9252	34.9332	36.1174	37.2461	36.9938	36.3227	34.874	33.6262	31.4722	29.5922	26.0886	23.5445	21.0885	18.5884	14.9213	13.0108	12.9564	12.8489	12.7624	14.5878	19.1731	21.796	26.4625	32.7079	40.7119	49.1136	56.207	63.8992	71.7136	79.8877
10	71.9516	71.9451	70.9667	68.6842	66.0083	61.5566	57.6085	51.7672	46.1758	40.4038	35.5677	30.9116	26.1611	24.154	22.2402	21.3519	20.3137	19.3482	20.3588	22.2381	23.2801	25.0509	26.5437	29.0411	29.8607	31.6089	31.5808	33.4979	34.7461	34.7084	35.7504	36.3913	35.4728	34.0122	32.479	30.1901	27.8212	25.4921	20.6154	18.9736	16.4536	14.7368	13.9597	13.1845	13.3891	14.5103	17.6564	20.8734	27.2439
9.75	55.7853	55.9264	56.7306	58.7117	61.6198	65.2759	69.2659	72.2959	74.9388	76.9406	77.1643	76.1426	74.2997	72.7311	67.9095	63.0237	58.446	52.6875	47.0128	41.0869	35.7138	31.3532	26.5299	23.8709	23.3099	22.9343	22.5691	21.9556	24.0085	26.7367	29.2789	31.1179	33.0168	35.0532	37.421	39.61	40.3981	40.3148	39.7903	39.6072	39.261	38.3221	37.2754	35.2045	31.9436	27.5618	24.0682	20.651	19.2736
9.5	18.8136	18.8322	18.8187	18.7497	18.7833	19.7898	20.7042	23.5634	26.4529	31.0843	34.7927	39.6867	45.4584	51.1914	56.2518	61.1636	65.8162	70.7015	73.6415	75.7404	77.4599	78.4708	77.0126	76.0036	73.2632	68.7473	63.804	58.525	52.4881	47.6852	44.1072	39.3841	36.0956	32.9534	31.6763	29.6548	28.9791	30.4681	31.0777	32.7804	34.3796	37.8325	40.1004	42.0661	43.7755	45.1755	46.0417	46.0534	45.9817
9.25	33.5455	33.5545	33.5874	33.7072	32.7271	32.7125	31.8888	30.9343	29.0385	26.3225	25.3574	22.4494	19.6608	18.7497	17.7725	16.8718	16.9277	18.7665	19.6819	22.6985	27.7679	32.8677	38.7608	45.9397	51.7932	58.015	63.6979	67.2642	70.7804	74.4464	77.5479	77.9366	78.3648	77.5516	75.1915	72.4182	68.2501	63.4027	60.1013	54.995	50.6328	46.056	42.7496	39.6978	37.6426	34.9772	33.3794	34.6529	36.2928
9	22.2195	22.3101	23.1822	23.1883	24.1908	25.0279	26.7399	28.6773	30.56	31.4333	33.4327	34.4407	34.34	35.3244	35.4658	34.4957	33.6471	32.9032	31.9688	29.0957	27.4323	25.886	24.0896	21.0961	18.9753	17.752	18.3815	19.8782	21.4909	24.2145	28.8715	32.8564	38.2761	43.8217	49.9779	56.1721	61.3825	67.1977	72.289	75.4984	78.1685	79.3189	80.2601	78.9356	77.4363	74.819	71.2669	67.5367	63.5621
8.75	48.0827	48.2572	47.2123	45.2409	42.6364	38.9013	36.0178	32.4522	30.6901	27.794	25.9893	25.1523	25.0788	26.0147	27.0636	28.9171	30.731	31.8346	32.8354	35.1778	36.3806	36.6979	36.4861	37.0139	35.9544	35.3715	33.81	32.2406	29.5051	27.4422	25.1078	22.9246	20.8916	18.8674	17.932	18.0789	20.1879	23.4622	25.9453	29.2299	34.1524	39.8071	46.4143	52.3995	58.9957	64.3946	69.1369	73.4416	74.9471
8.5	43.8238	43.6527	43.7286	46.4294	49.2458	52.3138	55.9952	57.7801	59.8663	60.803	60.516	60.7072	59.1842	56.3106	52.6316	49.976	46.1399	42.4376	38.3659	36.0583	33.8136	31.834	30.068	29.9846	29.8565	30.7063	31.0624	31.8523	32.7417	34.5337	36.2559	37.7078	39.7829	40.7813	40.7233	40.2016	39.569	38.3112	36.1841	33.0723	32.0435	29.4143	25.9811	24.2882	22.489	20.7014	21.835	23.8901	25.5152
8.25	29.8638	29.8921	28.9913	28.0391	27.144	26.2755	24.4445	24.4465	24.4931	25.3871	27.1839	29.975	31.8385	35.5141	39.2555	43.8849	48.4944	52.2544	56.853	59.5993	61.5674	63.5223	64.5618	63.6172	63.1344	62.297	59.4657	56.0588	52.7868	49.9002	46.2946	44.3372	41.3052	39.924	38.554	38.164	38.6724	39.6734	40.1218	40.6499	42.1577	43.5537	44.6409	45.6367	45.7597	46.6725	45.6408	44.6161	42.3667
8	32.4805	32.6406	32.7254	33.5704	34.3915	35.3056	36.2234	37.1066	37.1547	37.1643	36.2296	35.3759	33.5733	31.7366	30.8752	28.2144	26.4056	25.5172	25.5105	25.4884	26.4746	28.3448	30.8993	34.2878	37.6605	41.7618	45.0448	48.9033	52.7609	55.9586	58.6852	60.7869	62.5169	62.5281	62.5847	60.7321	59.2902	58.0015	54.8236	51.5803	49.4436	47.9793	45.3653	43.8123	42.4337	42.1906	41.791	41.192	42.5543
7.75	41.2084	41.0018	39.9983	38.279	36.6635	34.0797	31.4511	30.639	28.8567	27.9524	27.9572	27.8828	28.6644	30.4871	31.4592	32.3469	33.3197	34.3351	36.1236	36.2766	36.7792	36.7567	36.1703	35.4548	33.3774	31.6286	29.8991	28.2588	26.6971	25.0962	24.4677	25.7478	27.8284	29.6628	31.1885	35.3423	38.7527	43.0257	48.0915	52.4999	57.0412	61.5341	64.5721	66.8698	67.8448	67.4574	68.8261	67.7624	66.8747
7.5	34.7123	33.9692	34.9376	35.7906	37.5225	40.2266	42.9414	46.4921	49.2375	51.1236	52.8949	53.8374	53.0856	52.1636	51.2463	49.5377	47.7691	45.1467	43.2514	41.1522	38.9608	37.0771	36.4212	36.7293	37.1482	37.7881	38.0222	39.2965	41.1101	42.1891	41.9849	41.9536	42.0447	41.512	40.1377	39.5112	38.0707	36.7503	34.3796	32.9357	31.281	29.3003	28.1925	28.0068	27.8112	30.423	31.9494	34.3055	38.1169
7.25	34.484	34.423	34.4316	33.6195	31.8662	31.0126	30.1698	30.1596	29.2602	29.3197	29.3346	29.3147	29.362	30.28	32.9238	35.6386	37.4874	40.9219	43.9072	46.498	50.7317	52.0017	53.2649	54.0408	54.8704	54.3951	52.595	50.7701	49.2991	48.6683	46.3182	43.8473	43.0885	42.5477	42.0857	42.1962	42.7508	42.1583	42.6323	42.3597	43.0898	43.1876	44.2586	44.2625	42.571	42.1223	40.1403	38.9977	38.2523
7	33.3188	34.1271	33.2715	32.4772	31.5942	31.5626	32.4801	32.4828	32.4556	33.4026	33.5066	34.3998	36.1823	36.2158	36.2248	36.2953	36.3936	36.3966	35.563	34.6094	33.3188	31.2568	30.4768	30.8873	30.2414	30.9707	31.589	34.0986	35.7133	38.1901	41.5896	44.0905	47.3458	50.2873	52.9714	54.0918	55.1685	56.8257	58.0771	58.3323	58.2594	57.6549	56.9478	56.1075	55.3195	53.6079	51.9953	51.2958	51.0992
6.67	29.4861	29.5276	29.5913	29.6356	29.6036	30.4895	32.2934	34.8741	35.6955	38.3646	41.0249	42.7385	44.5422	45.4876	46.339	46.3739	45.5332	45.3892	44.0134	42.8901	42.3213	41.4814	40.3437	39.8363	38.6929	37.9376	38.3017	37.9297	38.3125	39.3996	39.5621	40.4466	40.291	39.3376	38.4095	37.2512	36.8364	35.6326	34.6947	33.1488	31.5647	30.8406	31.1532	31.4056	31.5279	34.456	37.2959	38.7405	42.3904
6.33	36.134	36.1668	36.2083	35.3608	35.3115	35.3086	35.3811	35.4337	34.6437	34.6867	35.5156	35.46	35.5098	36.4119	36.3879	36.4179	36.424	35.5891	35.6718	35.0402	34.4461	33.58	33.1856	32.7008	34.0641	34.6093	35.2942	37.779	40.2653	41.1371	44.2114	46.1889	47.4753	49.2458	50.1626	50.4123	50.3823	50.446	49.9158	50.3465	50.0654	48.7908	48.2448	48.5201	48.7414	48.206	48.5085	48.1401	47.9121
6	31.4607	31.3363	31.2756	31.3691	31.4786	31.4965	31.5169	32.3478	33.1666	34.8958	34.9896	36.7443	38.5317	40.3596	41.1914	42.0219	42.9779	43.8232	43.7514	43.9094	43.045	42.4799	42.2608	41.2285	41.3692	41.2578	41.3498	41.0507	40.7077	41.1996	40.8886	40.5322	40.9766	40.0774	39.6861	38.7741	37.8743	37.3548	36.4342	35.4525	34.3351	33.9259	34.3998	35.657	36.0217	37.8983	40.4109	42.1728	44.5196
5.67	40.5605	40.7082	40.728	40.6818	40.6688	40.6359	40.6818	39.8763	39.7765	38.8486	38.0318	37.2286	37.2467	37.2887	37.325	37.3008	37.3159	38.1764	38.164	38.2165	38.2972	37.6478	37.1223	36.7799	36.289	36.332	36.1639	35.6955	35.7964	36.3415	36.8192	38.3934	39.7422	41.6524	42.6071	44.416	46.9856	48.6889	48.6232	49.2205	49.6622	50.3748	49.9153	49.5905	49.0531	49.4739	49.67	49.145	49.2289
5.33	34.2208	34.1312	34.1123	34.1584	34.18	34.1664	34.1991	34.2318	34.27	34.3521	34.3906	34.4044	34.512	34.5343	34.4816	34.465	34.4872	34.4816	34.5259	34.6288	35.4448	36.5676	37.8725	39.6375	40.0189	41.5227	42.2812	43.5094	43.6143	43.9176	44.8184	44.8257	45.2259	45.1231	45.1231	44.8497	44.8001	44.8883	43.9838	43.4872	43.4359	43.2748	42.9923	42.477	41.8168	41.2494	40.2106	40.3007	39.5658
4.99	33.8944	33.9319	33.9132	33.8624	33.8677	33.8731	33.8784	33.9158	33.9801	34.0097	33.9935	34.8502	34.8529	35.68	35.7366	36.6053	37.4224	38.3117	39.2318	40.0061	40.1433	40.6721	40.5769	40.5911	40.5921	40.4137	39.9908	40.5463	40.4986	40.4424	39.9523	40.0585	40.0287	38.8586	38.5821	38.9302	39.2039	38.8975	38.8698	38.778	38.6625	38.7111	38.8056	39.0021	40.1625	40.5932	41.6674	43.2209	44.5379
4.66	34.4711	34.5521	34.6473	34.7705	34.7403	34.6419	35.3944	35.3527	35.3638	35.4304	36.2289	36.1834	37.0958	38.0039	38.0369	38.9436	39.6563	39.2818	39.34	39.5379	39.7032	40.7845	41.1865	41.4925	41.7962	41.3503	41.4867	41.3198	41.0971	40.794	40.6885	40.6491	39.6997	39.7444	39.2566	38.7342	38.971	39.0353	39.6046	39.9734	40.2363	41.1981	42.4194	43.7284	45.5828	46.4427	47.6352	47.3379	48.427
4.32	34.1054	34.1821	33.4123	34.27	34.2832	34.9959	35.7488	35.771	35.7238	35.6549	34.8769	34.9661	35.8264	35.8906	36.7493	37.5453	38.3765	39.1869	39.2175	39.4696	39.6875	40.4028	40.9983	41.2013	41.9128	41.0168	41.1981	40.7577	41.0091	41.2111	41.5551	41.2157	40.8567	40.6548	40.4137	40.5398	40.5246	40.3629	40.5256	41.0468	41.3822	41.5706	42.6117	42.9412	44.1321	43.8803	45.0655	45.4073	46.6224
3.99	36.2244	37.0067	36.9189	36.9302	36.9586	36.9528	36.9953	37.0779	37.092	36.9698	36.9811	37.0636	36.255	36.2607	36.3248	37.1264	37.095	37.1578	37.2496	38.1331	38.1094	38.7256	38.2925	38.6405	39.1202	39.8966	39.557	39.6789	40.5911	41.2593	41.3257	40.8849	41.153	40.5952	40.9725	40.6487	40.3694	40.1632	40.5285	39.7588	39.791	40.3946	40.6524	40.5704	40.96	42.0948	43.1914	44.21	43.897
3.66	35.8637	35.2275	35.3218	35.3002	35.1845	35.9594	36.0144	36.7921	36.7893	37.5949	37.5262	37.5119	37.6063	38.4387	38.4299	38.3831	38.3188	38.3363	38.4564	38.3625	38.185	38.3771	38.9383	38.7903	39.0393	39.1819	39.3384	39.2351	39.7815	39.4016	38.9052	40.2154	40.2462	40.6236	41.2825	42.4794	42.6897	42.902	42.8367	43.3468	43.0355	43.2722	43.2797	43.2997	43.1614	42.2344	41.9229	42.0575	42.0338
3.32	36.9688	36.9273	36.9355	37.0271	37.1025	37.1108	37.1388	37.178	37.9317	37.909	37.8461	37.8461	38.0005	38.081	38.0119	37.9604	37.9461	38.7249	38.7805	38.5035	39.1807	39.3155	39.1168	39.6207	39.9854	39.6048	40.112	40.597	40.5156	41.0247	41.1174	41.0562	41.3249	42.1347	41.9891	42.5686	42.4162	42.3239	42.105	41.6165	41.8483	41.4766	42.259	42.5449	42.7924	43.1414	43.6334	44.0062	44.3788
2.99	37.399	37.4938	37.5358	37.5049	37.4102	37.3769	37.4241	38.2152	38.2152	38.2806	39.0967	39.0998	39.1787	39.2519	39.2402	39.2196	39.202	39.1494	39.986	39.8996	40.1162	39.7884	40.1487	40.0369	40.7415	41.42	41.6816	41.6361	41.5133	42.6578	42.8572	43.0484	42.384	42.1178	42.663	42.7085	42.6643	43.2082	42.5552	42.7051	43.5434	43.4142	44.2817	44.2021	44.4176	43.8169	44.2972	44.4681	45.0689
2.65	37.7768	37.6191	37.5339	37.6026	38.4376	38.4432	38.4742	38.5252	38.5761	38.6615	39.4725	39.5045	39.5719	39.5659	39.5105	39.5572	40.3986	40.3866	39.6893	40.3358	40.6485	41.1115	41.0877	41.1504	41.4972	41.424	42.5864	42.0925	42.0748	42.2295	42.1055	42.3087	42.0011	42.6599	42.4111	42.8118	43.3427	43.7006	44.0444	43.8604	44.48	45.4124	45.2166	45.1257	45.2882	45.0623	44.8904	44.8646	45.0585
2.32	38.9748	38.8728	38.7966	38.8107	39.5976	39.5804	39.6553	39.6956	39.6899	39.6726	39.6697	40.4297	40.4679	41.3004	41.3486	41.4092	41.4698	42.2474	42.1856	42.4308	42.1552	41.7979	41.9241	42.5704	43.0452	43.1544	43.405	43.5156	42.5435	43.0998	43.6446	44.1018	44.193	44.0344	43.6446	44.4046	44.4117	44.4183	45.0634	45.0471	44.7052	44.7802	45.4964	46.6913	46.874	47.0317	46.4545	46.6802	46.7811
1.99	40.1144	40.2307	40.327	40.327	40.2539	40.2598	41.0608	41.052	41.0997	41.8762	41.7792	41.7036	41.6735	41.6614	41.7368	41.8093	41.764	41.7187	42.5046	42.4433	42.4801	42.7181	42.6838	43.061	43.3389	43.011	43.0383	42.965	43.8251	44.6734	44.3205	45.163	45.071	45.5459	45.8029	46.0573	46.1462	46.1402	46.0423	46.8316	46.9972	47.4857	48.1389	47.7711	47.8731	47.9554	48.3253	48.7917	48.7265
1.65	42.701	42.5278	42.5037	42.6037	42.6705	42.6798	43.4443	43.4411	43.4535	43.5531	43.6626	43.6752	44.4056	44.2944	44.9484	44.9677	45.0482	45.0514	45.8025	45.8354	45.6717	46.1698	45.8378	46.022	46.3331	46.6358	46.8245	46.8452	47.0997	47.0485	47.4842	47.7134	48.1238	47.9646	48.3723	48.7473	48.9034	48.3149	48.4507	48.6261	49.0344	49.3098	48.8296	49.2256	49.0708	49.6475	49.568	50.0973	50.5284
1.35	46.0097	46.1141	46.2288	46.219	46.1566	46.7715	46.7351	46.0552	46.0716	46.0683	46.1042	46.1141	46.8344	46.931	46.9778	46.931	47.0044	47.8121	47.7032	47.7711	48.0998	48.4436	48.6791	48.5312	49.5995	49.8685	49.9359	50.1156	49.8636	49.6548	49.8155	50.6206	50.6202	51.3755	50.6701	50.7575	51.5363	51.2858	51.259	52.2246	52.2716	52.6536	52.0983	52.1293	52.4097	52.9317	53.4308	53.7051	53.2611
0.99	48.6238	49.1532	49.0468	49.064	49.16	49.229	49.3084	49.4821	49.5414	49.4961	49.4961	49.4507	49.423	49.4787	50.2526	51.0528	51.1212	51.0924	51.0239	51.3098	52.078	51.9477	52.6542	52.2094	51.6468	51.5886	52.3563	52.0063	53.0636	53.5316	53.2603	53.5286	52.906	53.5684	54.5268	54.9228	55.1846	54.4985	54.3492	54.5833	54.3859	54.4008	54.6695	55.4646	56.6556	56.6635	57.2375	56.6153	57.4322
0.66	52.0697	51.8449	52.4982	51.8739	52.008	52.0369	52.1353	52.234	52.1829	52.1206	52.9102	52.9214	53.63	53.6902	53.7014	53.7051	53.7694	54.422	54.5752	54.4889	54.4991	54.8714	54.9993	54.764	55.4726	56.046	55.7089	55.4803	55.7634	56.3752	56.9259	57.1718	57.1211	57.5459	57.4957	57.8693	57.7158	57.8221	57.8287	58.3938	59.3137	59.3349	58.7957	59.1873	59.7206	59.7815	59.8118	60.2054	60.5746
0.33	55.6817	55.4608	55.3492	55.4763	56.3123	57.0833	57.215	57.3918	57.3837	58.05	58.0704	58.0013	58.6331	58.6331	58.6004	58.67	58.8098	58.8758	58.9049	58.9545	59.0332	59.9482	59.8846	59.9186	60.3552	60.5935	61.0483	61.496	61.3421	61.2384	61.1809	62.1539	61.7527	62.3702	62.7847	62.7801	63.3136	64.0622	64.0914	63.5891	63.9771	64.4649	64.307	64.2465	65.3716	65.8923	65.7689	65.6805	65.3612
0.2	59.3825	59.1755	59.1467	58.588	59.4613	59.4572	60.2887	60.3818	61.0365	60.9254	60.8701	60.8701	60.9425	60.9597	60.8956	61.6852	61.8065	62.5469	62.4679	62.7495	63.0335	62.5793	62.5995	63.1766	63.3764	63.6218	64.5525	63.7585	64.2159	64.3474	64.1796	64.9477	64.8863	65.7323	65.8719	66.2658	66.1259	66.1886	66.2967	66.0763	66.7929	67.1932	67.6178	68.1453	67.7283	68.2462	68.08	68.889	69.089
[truncated: 324 more columns]

## Sheet: fig3b
	1	0.9993	0.9986	0.9979	0.9972	0.9965	0.9958	0.9951	0.9944	0.9937	0.993	0.9923	0.9916	0.9909	0.9902	0.9895	0.9888	0.9881	0.9874	0.9867	0.986	0.9853	0.9846	0.9839	0.9832	0.9825	0.9818	0.9811	0.9804	0.9797	0.979	0.9783	0.9776	0.9769	0.9762	0.9755	0.9748	0.9741	0.9734	0.9727	0.972	0.9713	0.9706	0.9699	0.9692	0.9685	0.9678	0.9671	0.9664
31.5	-0.00381741	-0.00296012	0.00070003	-0.00186008	-0.00326013	-0.000740032	-0.000560153	0.00104377	0.000964638	0.00170903	-0.00120637	-0.00251326	-0.000764035	-0.000241274	-0.0032572	-0.00122647	-0.00382016	-0.00422229	-0.00396091	-0.000623289	0.000361911	-0.00197513	-0.00428448	-0.000429223	0.00122874	0.00210986	0.00254251	0.0015214	0.00531214	0.00858799	0.00842531	0.0064477	0.00836322	0.00913023	0.00922236	0.010619	0.0137074	0.012283	0.0106166	0.0122691	0.0135687	0.0123088	0.0156446	0.0169535	0.0171647	0.0147578	0.0169958	0.0184314	0.0165947
31.25	-0.0036351	-0.00188856	0.000196495	-0.000713736	-0.00323319	0.00163929	-0.00144006	4.00018e-05	-0.00278012	-0.00198008	-2.00199e-05	-0.000120464	-0.00118597	-0.00281486	-0.000160849	0.000764035	-0.00249315	-0.000965095	0.000643398	-0.00343815	-0.00144764	-0.0019503	-0.000643398	0.000542866	-0.0028548	-0.000878239	0.00235395	0.000553069	0.00421971	0.00414892	0.00634004	0.00722874	0.00630354	0.00491238	0.010849	0.0103674	0.00891909	0.012112	0.0107292	0.0111604	0.0112966	0.011965	0.0160457	0.0119921	0.0128155	0.0172914	0.0160668	0.0149478	0.0156868
31	-0.000394748	-0.00341697	0.000924606	-0.000275093	0.000962381	0.00126171	0.00097562	-0.00247714	0.00103979	0.000380016	-0.00214009	-0.0023801	0.000940481	0.000281082	0.000562836	-0.00102541	-0.00285508	0.000201062	-0.00078414	-0.0039207	-0.00128679	0.000341805	-0.00273444	-0.00178945	-0.00410166	-0.00108573	-6.03329e-05	-0.00143752	0.00202199	0.00100299	0.000942494	0.00590808	0.00643984	0.00681516	0.0089197	0.00878944	0.00782144	0.0119141	0.0112094	0.0087976	0.0136688	0.0116677	0.0112208	0.0133189	0.0158768	0.0192337	0.0160035	0.0149478	0.0185159
30.75	-7.85617e-05	-0.00163015	-0.00141411	5.89211e-05	-0.00147303	-0.00255325	0.00149267	-0.00175086	-0.00303528	0.00100401	0.00113383	0.00125855	0.000879826	-0.0040821	-0.000180179	-0.00307111	-0.00238691	0.000981676	-0.00226872	-0.00321546	-0.00315667	4.02124e-05	-0.00158838	-0.00160849	0.000965095	-0.00172912	-0.00279476	0.000603184	-0.00151158	-0.00248752	-0.00237384	0.000471017	0.0019255	0.00129493	0.00545492	0.00706398	0.00650954	0.0118595	0.0122067	0.0136903	0.014568	0.0122799	0.0143198	0.0162031	0.0129146	0.0157712	0.0182414	0.0186003	0.020036
30.5	-0.000333887	9.82024e-05	0.000726695	-0.0024354	9.82024e-05	0.00123734	-0.00159423	-0.00115959	-0.00135551	-0.00290678	-0.0028675	-0.000176888	-0.00089407	-0.00389365	-1.9996e-05	0.000160007	0.000160007	-0.000280278	-0.00302661	-0.00234343	0.000540792	-0.00387491	-0.00106512	0.000201062	-0.00283497	-0.00150796	-0.00152807	-0.00289529	0	-0.00106563	-0.00357889	0.00138933	0.00116108	0.00122755	0.00307186	0.00397781	0.00654271	0.00978006	0.00723053	0.00978489	0.0148295	0.0132775	0.0140257	0.0136024	0.0139383	0.0174902	0.0176148	0.0157423	0.0211339
30.25	-0.00143375	-0.00200332	-0.00212116	-0.00164979	0.000746336	-0.0030639	-0.000235685	-0.000687414	-0.0030639	0.00088382	0.00141411	0.00182656	0.000805256	-0.00247468	0.00166944	-0.0032736	0.000558821	-0.00395731	-0.000880037	-0.000140005	-0.000860036	-0.00118005	-0.00228009	0.000760033	-0.000440226	-0.00308381	0.000761116	-0.000240871	-0.00158763	-0.00235241	-0.00245295	0.00026138	0.000844458	-0.000846486	-0.00138581	0.00186178	0.00432107	0.00690992	0.0076107	0.00936822	0.0135719	0.0124835	0.0132902	0.0174416	0.0158967	0.0178127	0.0187243	0.0199048	0.0213119
30	-0.00198368	-0.00200332	0.000412448	-0.00278894	-0.000805256	0.000982015	-0.00212116	0.000628493	-0.00200332	-0.00304426	-0.00196404	-0.00200332	0.000373168	-0.00141411	-0.00253361	0.000844536	9.82024e-05	-0.00389466	-0.00412934	-0.00301795	0.000360015	-0.00172007	-0.0024001	0.00070003	-0.000340015	-0.00264072	-0.000560153	-0.000580023	0.000200008	0.00114141	-0.00110293	-0.000221009	0.00243225	-0.00255348	4.02124e-05	0.000522759	0.00164079	0.00255427	0.0016584	0.00725136	0.00577437	0.0100453	0.0134484	0.0115565	0.016219	0.0142212	0.016642	0.0179686	0.018624
29.75	-0.0025729	-0.000608851	0.000432089	-0.00249433	0.00123734	0.00123734	0.000471369	-5.89211e-05	-0.00337815	0.000392808	-0.00263182	-0.000451729	-0.000157123	-0.00298534	0.000628493	-0.000117842	-0.00147303	0	-0.00145339	-0.00307612	-0.00306914	1.99817e-05	-0.00175965	-0.00100004	-0.000840035	0.000840035	0.000320014	-0.00166007	0.000380016	0.000380196	-0.00172293	-0.00252491	-0.00232119	-0.00238179	-0.00142447	0.00106512	-0.00398005	6.03184e-05	0.00269811	0.0010391	0.00517615	0.00727006	0.00940699	0.0118567	0.0150342	0.0133281	0.0157937	0.0183831	0.0167931
29.5	-0.000274965	0.000196404	-0.00274965	0.000805256	-0.00184619	-0.00274965	0.000726695	0.000746336	-5.89211e-05	0.000982015	-0.00147303	-0.000373168	0.00139447	-0.00166944	-0.00251398	0.00216044	-0.00139447	-0.000824896	-0.00216044	-0.0024354	0.000962381	-0.000353527	-0.00244973	0.00125615	-0.00149898	-0.00327935	0	-0.000580023	0.000380016	0.000540277	-0.00232287	-0.00194053	0.00138137	-0.000280546	-0.00188636	0.00176808	0.00106537	0.000341805	-0.000180956	-0.00237252	-0.00264024	0.00278862	0.0065044	0.00561126	0.00838207	0.0109716	0.0113271	0.0110003	0.0160267
29.25	0.00053029	-0.000923096	-0.00381023	-0.000864177	0.00119806	-0.00239612	-0.00149267	0.000687414	0.00149267	0.00104094	-0.00163015	-0.00178727	0.0013159	-0.00227829	0.000726695	0.00106058	-0.00327994	0.000608851	0.0011195	0.000864177	0.000412448	-0.0028675	0.00127663	0.000982702	-0.00298737	0.000119492	-0.000119862	0.000359929	-0.000940037	-0.00280012	0.000200008	4.00018e-05	-0.00216111	-8.00413e-05	0.00098144	-0.00164516	-0.0014435	-0.00078358	-0.0014667	0.00108547	-0.0013069	-0.00249315	0.00291539	0.00384147	0.00302574	0.0080073	0.0103057	0.0132944	0.0172541
29	-0.00166944	-0.00176763	-0.00127663	0.000805256	0.00145339	-0.0019444	0.00053029	0	-0.00422268	-0.00273002	-0.0028675	-0.00416375	-0.00271038	0.000412448	-0.000510649	-0.00288714	9.82024e-05	0.00161052	0.00161052	0.000805256	-0.00141411	-0.00141411	0.00149267	-0.00119806	-0.00229792	0.0010213	0.000413803	0.000318872	-0.00211805	-0.00307939	-0.00208009	0.00110004	-0.00160159	-0.00246185	0.00174047	0.000821599	-0.00198527	-0.00198433	-0.00200293	-2.00486e-05	0.000763488	-0.00283429	-0.00148786	0.00132701	-0.00185021	0.00099594	0.00355813	0.00583653	0.0110313
28.75	-0.000589211	-0.000471369	-0.00157123	-0.000216044	0.00170871	-0.00229792	0.0010213	-0.00188548	-0.00208188	0.000687414	0.000628493	0.00155159	0.000687414	-0.00282822	-0.000333887	0.0010213	-0.00115878	-0.00231756	0.00135519	-0.000117842	0.00139447	-0.00206368	0.000727203	-0.00104119	-0.0021408	0.00161052	-0.00202296	0.00239612	-0.0017377	-0.00267183	-0.00357757	-0.00222009	0.00110004	-0.00188007	-0.00284012	0.000600024	0.00124034	-0.00304666	-0.00292849	-0.00166721	-0.00263266	0.00156828	0.000764035	-0.0026138	-0.00152807	0.00158838	-0.0010687	0.00122396	0.0034789
28.5	-9.82024e-05	-0.00298534	-0.000412448	-0.00135519	-0.0017902	0.00106182	-0.00194485	0.00161052	-0.00235685	-9.82024e-05	0.000785616	0.0024354	0.00161052	-0.0010213	-0.00054993	0.00164979	-0.00229792	0.000196404	-0.000294605	-0.00198368	-0.00117842	-0.00172835	0.00135519	-0.000216044	-0.00123879	-0.00249548	0.00133586	0.00172835	0.000982015	-0.00163015	-0.00157123	0.00055083	-0.00258593	0.00103856	-0.00239953	-0.0024801	-0.00220009	0.000120005	0.0012828	-0.00212921	-0.000864356	0.00170903	-0.00311645	-0.00122647	-0.000120637	-8.04248e-05	-0.00223178	-0.0039207	0.00164871
28.25	-0.0010213	-3.92809e-05	0.00282822	0.00322102	0.00278894	0.00262075	1.99294e-05	-0.00184382	0.00127992	0.00192565	-0.000766156	0.000294605	0.00133555	0.000903454	0.00053029	-0.00104094	-0.000864177	0.0012177	-0.00231756	0.00139447	-0.000255325	-0.00168907	0.00253361	-5.90867e-05	-0.00213063	0.000551998	0.000335852	-0.00278418	-0.0013606	0.00159236	-0.000373256	-0.0028675	-0.00339779	-0.00340097	-0.00341938	0.000977012	-0.00171883	-0.00223956	0.00134005	-0.00278144	0.000981212	-0.00084244	0.000160773	0.000442229	-0.00138733	-0.000180956	0.00178945	-0.00168892	-0.00321698
28	-0.00135519	0.00104094	0.0020426	-0.000726695	-0.000982015	0.00053029	0.000510649	-0.00141411	0.00231756	-0.00125698	0.000510649	0.00202296	-0.000805256	-1.96404e-05	-0.000412448	-0.0010213	0.00108022	0.00143375	-0.0019444	-0.00267109	0.00123734	0.000491009	0.000805256	-0.00210398	-0.00184705	-0.000236126	-0.0030184	-0.000668556	0.000491125	-0.00302534	0.000392808	-0.0019444	-0.00227829	-0.000785616	0.000628493	-0.003031	-0.00237631	0.000638506	-0.00133909	-0.00322014	-0.00144006	0.000420017	-0.000340339	-0.00270334	0.00188232	-0.00236573	-0.00176639	0.000763672	-0.00265401
27.75	0.00355491	-0.00117842	0.000157123	0.00292642	-0.000314247	-0.000765976	-0.000255325	-3.92809e-05	0.000274965	0.00190512	0.00104119	-0.00118091	0.00233884	0.00155523	-0.000552647	0.00183515	0.00210448	-0.000432697	-0.00275093	-0.00119806	0.0012177	0.000471369	-0.00163015	0.000923096	-0.00115878	-0.00190512	-0.000314247	9.82711e-05	-0.00149652	-0.000412736	0.00192521	0.00192475	-0.000589211	-0.000176764	-0.00056957	-0.00166944	0.00117842	0.00225864	-0.000751612	-0.00358987	0.000379743	-0.00229954	-0.000840035	-0.000440438	-0.001622	-0.00262135	0.000820225	0.000601597	-0.00245119
27.5	0.00253361	-0.000294605	0.00164979	0.00188548	0.00159087	0.000628493	-0.000353527	-0.00163015	0.00182656	-0.000707055	-0.00112265	0.00260228	0.000434734	0.000610707	0.00102201	0.000137515	0.00053029	0.00290678	0.00117842	-0.00108022	0.000844536	7.85617e-05	-0.00249433	0.000589211	0.000294605	-0.000294605	0.00245504	-0.000982015	-0.000707055	0.00113914	-0.00222248	-0.000569834	0.00110063	0.00135869	0.00119861	0.00015716	-0.00410483	-0.000491009	-0.000608851	-0.00322102	0.000196404	0.00059534	-0.00381196	-0.00443805	-0.00460019	-0.00154007	0.000840035	-0.00280144	-0.000680187
27.25	-0.00306032	0	0.0010777	-0.000412156	0.00265083	0.00161052	0.00235685	0.00284786	0.00169422	-0.000355021	0.00438494	0.0022085	-0.00189702	-0.000968274	0.00145485	0.00223848	0.00135973	0.00130006	-0.00226009	-0.000239268	0.00276778	0.000138193	-0.00125934	0.00172916	0.00106058	0.000412448	0.000805256	0.000235685	-0.00178727	0.000157123	0.000667774	-0.0023372	0.000589211	-0.00054993	-0.00125698	-0.00053029	0.0012177	-0.000864177	-0.00365311	-0.00149267	0.000216044	-0.00333965	-0.00238316	-0.00340976	-0.00158833	0.000758583	-0.00261886	-0.00134005	0.000840035
27	-0.00254313	-0.00305175	-0.00182101	-0.00162369	0.00229042	0.00127544	-0.00215993	0.00192475	0.00108022	0.000844536	0.00449764	0.00363859	0.0047578	0.00227034	0.000579467	0.00449978	0.000699197	0.000919814	0.00287463	-0.000939586	0.00274012	0.00248822	0.00229439	0.00278088	0.00157442	-0.00136961	-0.000275869	0.0019261	-0.000589623	-0.000942961	0.00210152	0.0010213	0.000471922	0.000496235	-0.0024149	-0.00175005	0.000474364	-0.00222945	-0.000988958	0.00263612	0.00218059	0.00227829	0.00190512	0.000648893	-0.00323161	-0.00011834	0.00117444	-0.00265695	-0.00125975
26.75	-0.00128963	-0.00480564	-0.00156318	-3.91071e-05	-0.00235134	-3.92531e-05	0.00147268	-0.00180692	-0.000451729	-0.00054993	-0.00145441	0.0021413	0.00339936	0.00119266	-0.00109847	0.00075985	0.00090004	0.00166007	0.00334014	0.00128005	0.000100005	0.00282012	0.000980043	-0.000500021	0.00116004	0.00174007	0.00319937	0.00374532	0.00243514	-0.00119634	-0.0019015	0.00220591	-0.000707549	-0.00027503	0.00155159	0.00102321	0.000927217	0.00177886	-0.000497645	-0.00103217	0.000458486	-0.0038165	0.000971706	-0.0032969	0.00163282	-0.00188635	-0.00212116	-0.00259434	0.000555258
26.5	-0.00091815	-0.00234477	-0.00533436	-0.00195352	-0.00414533	-0.00507734	-0.00337656	-0.000982015	-0.00361383	0.000255325	-0.000117842	-0.00212914	0.000856966	-0.00185874	-0.0014997	0.00070003	0.00142006	-0.000400017	0.00268012	0.00274012	-0.000660029	0.00212008	0.00460019	0.00390016	0.00266011	0	0.00328014	0.00264011	-0.00134005	0.00136006	0.00384715	-0.00025713	-9.8456e-05	0.00127722	0.00243597	-0.000610995	-0.00102274	0.0011787	-0.00271674	0.00203008	-0.00146091	-0.00173894	0.000848708	0.000967815	0.00118564	-0.00151978	-0.00247817	0.000569704	-0.00284284
26.25	0.000351715	0.000957225	0.000254016	-0.00344621	-0.00154688	-0.0007649	-0.00414217	-0.000451729	-0.00253361	0.000333887	0.0023372	0.000648134	0.00161052	0.00311485	0.000537842	0.0018583	0.00397921	0.00214009	0.00372015	0.00350014	0.00224009	-0.000940037	0.00120005	0.00196053	-0.000700192	0.00224061	0.00268012	0.00272011	0.00200008	-0.00124005	0.000820035	0.00280012	-0.00026001	-0.00162007	0.00168164	0.00145715	-0.000315725	0.000473586	-0.00179104	-0.000314393	0.0016109	-0.00191813	-0.000336724	0.00200573	-0.00163694	-0.00271946	-0.00203039	-0.00175497	0.00135646
26	-0.00281372	-0.000175817	-0.00222805	-0.00351798	-0.000880108	-0.00101725	-0.00440566	-0.00194212	-0.00161014	-0.00273002	-0.000216044	-0.00259253	-0.00382987	0.000353527	-0.000535806	-0.00127761	0.00117948	0.00106005	2.00008e-05	0.00202009	0.00296012	-0.000220009	0.00158006	0.00368015	-0.000561626	0.00302661	0.00404207	0.00382104	0.00436224	0.00248127	0.00018005	0.00320088	-0.000760033	0.0025401	0.00188007	-0.00134005	-0.00136799	-0.00149652	-0.00255444	-0.00023574	0.00115905	-0.00215593	0.00089133	0.00229764	-0.000877525	-0.00033977	-0.000920034	-0.0024801	-0.000494598
25.75	-0.00285347	-0.00273556	-0.00339991	-0.0023643	3.90979e-05	-0.000411005	-0.00351152	5.89072e-05	-0.004478	-0.00322102	-0.00129627	-0.0029657	-0.00141411	-0.00339779	-0.00170871	0.000157307	0.00101208	-0.000778359	0.00315862	0.00186008	-0.00174007	-0.0024401	-0.00324014	-0.00284012	0.00228009	0.000820816	0.00030044	0.000981676	0.00406501	0.00148325	0.00156267	0.00058085	-0.000120062	0.00148041	0.00158006	-0.000320014	-0.00122004	0.00142006	0.00116004	0.000940037	0.00152006	0.000300012	-0.00169161	0.0023301	-0.00130666	0.00189746	0.00150145	-0.00136961	-0.00156588
25.5	-5.86191e-05	-0.0032233	0.00109397	-0.00361655	0.000156463	0.000176474	-3.92624e-05	-0.0010213	-0.00312282	-0.00255325	-0.000392808	-0.00410483	-0.000608851	-0.000117842	-0.00324067	-0.000608851	-0.00054993	-0.000689509	0.00226551	0.000778918	-0.000579884	0.00328014	0.000360015	0.000700528	0.000860648	0.000800988	0.00387214	0.00319536	0.000844255	0.00440325	2.01062e-05	0.00144764	0.00265401	-0.000482086	0.00034042	0.000200055	-0.0011003	0.0024401	0.00162007	-0.00148007	0.000920034	0.000100005	-0.00276012	-0.00224722	-0.000831116	0.00065705	-0.00129851	-0.00357929	0.000120005
25.25	-0.00254017	-0.00173904	0.00191489	-0.00248096	-0.00316544	0.00080113	-0.00160713	-0.00255205	-0.00190422	-0.00200332	-0.00054993	-0.0021408	-0.00115878	-0.00176763	-0.00365311	-0.000746336	0.00088382	-0.0029657	-0.00282953	-0.0024585	-0.000434937	0.00229298	0.00027981	0.00267947	0.00400017	0.00218008	0.00477157	0.00184844	0.0029549	0.00321698	0.000502653	0.00114605	0.00331752	0.00108573	0.00201062	0.00517995	0.0014836	0.00122091	0.00118032	0.00306013	0.00126005	-0.00144006	0.00194008	-0.000140005	-0.0023801	0.000920034	0.00024001	0.00181964	0.00167807
25	-0.000488154	-0.00357493	-0.00496308	-0.000703266	-0.0021684	-0.00320377	-0.00212933	-0.000762759	-0.00370682	-0.00129566	-0.000117842	-0.00186583	-0.00357455	-7.85617e-05	0.000412448	-0.000314247	-0.00129627	-0.00250311	-0.00620191	-0.00195768	-0.00237274	-0.00269818	0.000459909	-0.00194008	0.000220009	0.00202009	0.00280144	0.00401355	0.00335613	0.000361911	0.00104552	0.00313656	8.04248e-05	0.00422229	0.00398101	0.00498632	0.00432282	0.00205082	0.00564579	0.00295421	-0.000240871	0.0031231	0.0022006	0.0018405	0.00196008	-0.000620025	0.00100004	0.00126005	-0.00146006
24.75	-0.000633455	-0.00090219	-0.00188505	-0.0041913	-0.00321807	0.00031249	-0.000429773	-0.00365307	-0.00060573	-5.87421e-05	-0.00113833	0.000589072	-0.000765976	-0.00355491	-0.00135519	0.00054993	-0.00292642	-0.00312282	-0.00106058	-0.000824896	-0.00160629	-0.00095798	-0.00391828	-0.00280012	0.00126005	0.00122004	0.000780033	0.00286079	0.0029299	0.0029944	0.00412076	0.00357889	0.000924879	0.00193019	0.00418207	0.00333763	0.00114605	0.0013069	0.00193019	0.00152807	0.00406144	0.00329741	0.000301376	0.00214365	0.00424217	0.00262072	0.00312013	0.00374015	0.00214009
24.5	-0.000806214	-0.00264899	0.000767823	0.000825409	0.00117092	-0.000600974	-0.00362679	0.000820099	3.90704e-05	-0.00336083	0.000781589	-0.0016252	-0.00245331	-0.00290609	-0.00312282	-0.00190512	0.00170871	-0.00108022	-0.00259253	0.000805256	-0.000177095	-0.00362997	-0.00381289	-0.00384638	-0.00109899	0.00159968	-0.00108004	0.00314013	0.00224329	0.000703043	0.00379914	0.00237252	0.00365932	0.00345826	0.00158838	0.00233231	0.00595143	0.0051874	0.00247305	0.00458419	0.00689641	0.00643397	0.00577047	0.00583079	0.00522761	0.0019704	0.00244475	0.00510261	0.00192053
24.25	0.00151645	-0.00188116	0.00115173	-0.000287933	-0.000479889	-0.00180438	-0.00232266	0.0012861	-0.00252138	-0.00243793	0.000292892	-0.00334051	-0.00287235	-0.00436346	-0.00465042	-0.00339699	0.000471369	-0.00151231	-0.00322102	-0.000392808	0.000628493	-0.00317174	-0.00325668	-0.0028034	-0.00473342	-0.00543893	-0.000720031	0.00024001	-0.000880037	0.00378375	0.00110399	0.00209005	0.00323709	0.00285508	0.00221167	0.00564983	0.00747949	0.00496621	0.00317678	0.00605195	0.00363922	0.00534824	0.00538846	0.00245295	0.00176934	0.003599	0.00295561	0.000863738	0.00434535
24	-0.000671845	0.00126691	0.00136288	0.000422303	-0.000748628	0.00149726	-0.000134369	-0.00163238	-0.00222771	-0.00372394	-0.00332998	-0.00344013	-0.000117075	-0.000253957	-0.00469283	-0.00135171	-0.00147199	-0.00373079	-0.00353527	-0.00282822	-0.00231756	-1.96404e-05	-0.00244282	-0.00392403	0.000454922	-0.000299084	-0.00367751	-0.0044791	-0.00418017	-0.00204008	0.00124005	-0.000620764	0.000861262	0.00453964	0.00387955	0.0029355	0.00263391	0.00279476	0.00323709	0.0061726	0.00659482	0.00356392	0.00555462	0.00336338	0.00221274	0.00647575	0.0061927	0.00556942	0.00249315
23.75	0.00186197	0.000211151	0.00143967	0.00142048	-0.00249543	0.000422303	0.000575866	-0.00165081	0.00167001	-0.00246099	-0.00388983	-0.00411809	-0.00153755	-0.0020488	-0.0032233	0.000293027	-0.00390978	-0.0021951	-0.000608564	-0.00300498	-0.00326031	-0.0025729	-0.00206223	0.00119806	-0.000925691	-0.00312512	-0.000378932	0.000539634	-0.00373926	-0.00336014	-0.00222009	-0.00406017	-0.00296012	0.00154042	0.00236799	-0.000622994	0.00243284	0.00556942	0.00573026	0.00557345	0.00522994	0.00539989	0.00391149	0.00676996	0.00755027	0.00376319	0.0075634	0.00555332	0.00496741
23.5	-0.000383649	0.000363636	0.00243283	-0.00126605	0.000614122	0.00199634	-0.000633455	0.000441498	0.000614259	0.0013053	0.00144596	-0.00023269	-0.00263774	0.000734983	-0.000272604	-0.00355292	-0.00179723	-0.000488378	-0.000195352	-0.000176268	-0.000745809	-0.00388788	-0.00274965	0.000314247	-0.000432089	-0.00377537	-0.00125757	-0.00328072	-0.00254792	-0.000677764	-0.000419715	-0.00319937	-0.0050202	-0.00144006	0.000220113	-0.000862706	0.00136657	0.00158838	0.00329741	0.00633344	0.00418207	0.00408155	0.00679588	0.00328952	0.00302426	0.00366734	0.00336419	0.00546582	0.00660957
23.25	-0.00145189	0.000305594	0.002025	0.00109215	0.000997718	0	-0.00186197	0.00199634	-0.00147806	-0.00090219	0.00124771	-0.00140128	0.000230347	0.00065265	0.000441701	-0.000213743	0.000526836	-0.00365222	0.000898613	-0.00199258	-0.00441494	-0.00140686	-0.0023665	0.000215842	0.000687252	0.000844536	0.000137482	-0.002239	3.92809e-05	0.00139447	-0.00239385	-0.00220068	-0.00298596	-0.00300649	-0.00291733	3.99922e-05	0.00164007	-0.00102321	0.000884251	0.00516605	0.00599164	0.00450377	0.00424851	0.00453259	0.00584201	0.00661545	0.00854828	0.00604414	0.0063131
23	0.000649386	-0.00143311	-0.00206463	-0.0016433	-0.00124147	-0.000516038	0.000862228	-0.00220649	-0.000940376	0.00151645	-0.00113254	0.0021499	0.0026298	0.00236105	0.00205392	-0.00169038	0.00125173	-0.0012436	-0.002361	0.00111195	-0.00294912	-0.000761871	0.000683891	0.00156318	0.00148606	-0.000784513	-0.00398512	-0.000824896	0.00056957	-0.00292642	-0.000373168	0.000726695	-0.00131837	-0.00207046	-0.00377694	-0.00115481	0.00125855	-0.00193962	0.000620025	0.00224169	0.00104402	0.00424038	0.00251326	0.00239263	0.0046043	0.00646494	0.00348238	0.00426037	0.00789721
22.75	-0.00305523	-0.000802181	-9.55412e-05	-0.000383123	-0.00055629	-0.00222619	-0.00143935	-0.000230296	-0.000614259	0.00257221	-0.00257221	-0.00101737	0.00107495	-0.00157404	-0.00034552	-0.00105575	0.00197714	0.00153565	-0.00165803	0.000328278	0.00135173	-0.00315224	-0.0019517	-0.00445401	-0.00457122	-0.00308728	7.81591e-05	-0.0026782	-0.00299307	0.000764541	-0.00129566	-0.00375131	-0.00320138	-0.00186583	-0.00314246	-0.00259253	-0.000137482	-0.0016761	-0.00362715	-0.000499541	-0.000679866	0.00360615	0.0065901	0.00661333	0.003599	0.00655461	0.0075599	0.00529827	0.00516794
22.5	-0.002807	-0.000840188	-0.00114571	0.000897677	0.00143246	-0.00240818	0.000841911	-0.000594518	-0.00270535	-0.000268738	-0.000191956	-0.000364716	0.00113254	-0.000191956	-0.00264899	-0.000671845	0.000364716	-0.000750864	-0.00101066	-0.000117102	-0.000214787	-0.00134793	0	0.000722801	-0.00324284	-0.00285214	-0.000547112	-0.00242235	-0.00257864	-0.00113303	0.000898613	-0.00278177	-0.000765435	0.000922879	-0.000982015	-0.00149267	-0.00192475	-0.00271038	-0.00227829	0.000984551	-0.001494	-0.00399633	0.00217956	0.00202491	0.00315441	0.00669374	0.00560962	0.00564983	0.00794192
22.25	0.000649386	0.000286427	0.000171896	-1.90996e-05	-0.00355493	-0.00145322	-0.000172327	-0.00237862	0.00130471	-0.00211151	-0.00180438	-0.00147806	-0.00122852	0.000671845	0.000460694	-0.00213071	-0.000268738	0.00136288	0.00151645	-0.000251441	-0.00103296	-0.000485666	0.00132224	-0.00226187	5.85784e-05	0.00123071	-0.00076205	-0.00359531	-0.00414144	-0.00359447	-0.00386796	-0.00422057	-0.0011333	0	-0.00366673	-0.00257169	0.00127663	0.000491009	0.0010213	0.00115878	-0.000766331	-0.00214834	0.00107466	0.00107876	-0.00193962	-0.00142006	0.00242471	0.000924217	0.0031157
22	-0.00307503	0.00190952	-0.00145157	0.000993177	0.000515569	-0.00183314	0.00082128	-0.000191343	-0.00101644	-0.00205299	-0.00270658	0.000211151	-0.00143967	-0.00259141	0.000710236	-0.00099817	-0.00309049	-0.000595061	-0.00190036	-0.000230347	0.00040394	-0.00283603	1.93684e-05	0.000409285	-0.00177688	-0.000390703	0.00193398	0.00107443	0.000312637	0.00150421	-0.00111377	-0.00267632	0.000547112	-0.00148502	-0.00334129	0.000312637	0.000588107	0.00115824	0.00106058	0.000412448	-0.00239612	-0.00184619	0.000805256	0.00015716	-0.00546293	-0.00642496	-0.00493783	-0.00300013	-0.00040011
21.75	-0.00137485	0.000591949	-0.000954974	-0.00437279	-0.00110777	-0.00168113	-0.00349759	-0.00153004	0.00130292	0.000479672	-0.00143935	-0.000844605	0.00138208	-0.000537475	-0.00124771	0.00318647	0.00065265	0.000729432	-0.00176599	0.00120932	0.00184277	-0.00196243	-0.000269478	0.000888481	-0.00140262	0.00281111	0.00230514	-3.90796e-05	-0.00117238	-0.00128963	0.000625272	-0.000371255	-0.00392748	-0.000351715	-0.000722971	0.000742511	0.00126979	-0.00195807	-0.00328882	0.000294054	0.00033373	-0.0027693	0.00125698	0.000294605	-0.00310319	-0.00292642	-0.002718	-0.00116368	0.00260954
21.5	-0.000515688	-0.00126057	-0.00242509	-0.000458284	-0.00145123	-0.00504341	-0.00200545	-0.000191038	-0.00168229	-0.000210381	-0.000421533	-0.00197579	-0.00180315	0.000326177	0.00195794	-0.00163163	-0.00228427	0.000729432	-5.75866e-05	-0.00051828	-0.000500116	-0.000385676	-0.0021588	0.00149897	-0.00183745	0.000680092	0.00230141	-0.00162067	0.00115257	-0.00253957	-0.00232468	-0.000898823	-0.00125025	-0.00279419	0.000586054	0.000625272	-0.00339991	-0.00211029	-0.00279419	-0.00164134	0.000781589	-0.00378174	-0.00143274	0.000667617	-0.00343707	-0.000333887	0.000589211	0.000589484	5.91981e-05
21.25	-0.000515569	0.000458284	-0.00378171	-0.00324692	-0.0039918	-0.00370531	-0.000114597	-0.000400998	-0.00372441	-0.000210286	0.000574161	-0.00264658	-0.00184194	-0.00115173	-0.000787019	0.0013053	0.000364716	-0.00322486	0.000479889	0.000614259	-0.00228427	0.000940585	-0.00105575	-0.000653252	0.00164404	-0.00126244	0.000194717	0.00181551	-0.00203166	-0.00160189	0.00183673	0.00148502	0.000840011	0.00193398	0.000488378	-0.00119164	0.000937907	-0.00234422	-0.00197305	0.00105514	-0.00357493	-0.00447354	-0.00435634	-0.0040838	-0.00215137	0.000745288	-0.000215942	-0.0028675	0.000726695
21	-0.000305524	-0.00326527	0.000859285	-0.00147033	-0.000458389	0.000171896	-0.00236779	-0.00301773	9.54982e-05	-0.00347848	-0.00342193	-0.000421052	-0.00285753	-0.00163089	-0.00222669	-0.00122852	0.00247623	-0.000460694	0.00115173	0.00151645	-0.000326325	0.00324405	-0.00136539	-0.00219785	-0.00190648	0.000737704	0.0007413	-0.00105465	0.00203166	-0.00189491	0.000156318	0.0011333	-0.00134793	0.000859748	0.00181677	-0.000175858	-0.00140686	0.00252004	-0.00148502	0.000820669	-0.00138699	0.000253957	-0.00187625	-0.00195489	-0.000508032	0.000683891	0.000156683	-0.00368979	0.000274901
20.75	0.000381904	0.000916569	-0.000381904	-0.000229142	-0.00137517	-0.00460299	-0.00150886	-0.000630287	-0.000534787	-0.000114571	-0.000382251	-0.00013394	-0.0033347	-0.00272391	-0.000518165	-0.00220749	-0.00405026	0.000806214	0.00051828	-0.00090219	0.00051828	0.000345996	-0.00181227	-0.000637098	0.0021217	-0.000873795	9.75398e-05	0.00220695	0.00224654	0.00226661	0.000722801	-0.00244246	0.000371168	0.00154328	-0.00214937	-0.000527449	0.00166088	0.0013287	0.000312637	-0.000664352	0.00257924	-0.0017195	0.00160189	-3.90887e-05	-0.000703596	0.00234477	-0.00144594	-0.00306918	-0.00381469
20.5	9.54545e-05	-0.00318889	-0.00301704	-0.0015831	0.000209998	0.000229142	-0.00339894	0.000343792	-0.000477488	-0.00353342	-0.000343792	-0.000515688	0.000229142	0.000229665	-0.0037589	-0.00193788	-3.83912e-05	-0.00383911	-0.00257221	0.000633455	-0.000249657	0.000520184	0.000871177	-0.000856756	0.00169443	0.00167651	-0.00193309	-0.000214886	0.00261833	-0.00218794	-0.00220798	-0.00154364	-0.00150421	-0.0018363	0.00105514	-0.0016218	-0.00273492	-0.000840011	0.00128932	0.00103561	0.000742337	0.00115284	-0.000117238	-0.00207121	0.00111351	-0.00224707	-0.00150456	0.000840208	-0.00242292
20.25	0.000264326	-0.00279237	-0.00255527	0.000891786	-0.00235653	0.000610352	-0.000572723	-0.00282609	-0.00336075	-0.00263514	7.63984e-05	-0.00363055	-0.00107055	0.000764677	-0.00206982	-0.0031615	7.673e-05	-0.00424127	-0.00224588	0.000364716	-0.000825409	-0.00310969	-0.000729432	0.00190036	-5.80918e-05	-0.000370393	-0.000410049	-0.000957225	0.00136747	0.0014264	-0.00130916	0.00132839	-0.000253957	0.000351715	0.00283326	0.00271603	0.00252004	0.00220747	-0.000937907	-0.000703266	0.00117211	-0.00183673	-0.000214886	0.00212982	-0.00130916	-0.00134824	-0.00140653	-0.000293027	0.00107443
20	-0.00177475	-0.00295956	-0.00248049	0.00131424	-0.00193276	-0.000438292	0.000343556	-0.00301704	-0.00299795	-0.00152796	9.54982e-05	0.000573113	-0.00362051	-0.00151541	-0.000594929	-0.00424221	-0.00307129	0.000115173	-0.00117092	-0.00134369	-0.0013053	-9.59783e-05	-0.00364715	-0.000863803	9.60004e-05	-0.00190117	-0.00124822	-0.000546604	-0.00123071	-0.0018363	-7.81591e-05	0.00300912	0.00209026	-0.000390795	0.00226661	0.00375163	0.00332097	0.00271603	0.00252063	-0.00205118	0.00138699	0.00234422	5.86054e-05	-0.000859547	0.00199305	0.000507913	-0.00105514	0.000273556	0.000410334
19.75	0.00176403	-0.00247716	0.000919554	0.000169011	-0.0017158	-0.00224728	-0.00262736	-0.00158381	-0.000229142	-0.00326527	-0.00261604	0.00101205	-0.000954974	-0.000744883	0.00156617	0.000784328	0.00128493	0.000460485	-0.00253382	-0.00268738	-3.83912e-05	-0.00143967	-0.00416543	-0.0038583	-0.0025932	-0.000115756	-0.0024712	-0.00306417	0.000136746	0.00255911	-0.000488493	-0.000976753	-0.000957449	-0.00134793	0.000781589	0.00224707	0.000214937	5.86191e-05	0.00228561	0.0018172	-0.00125054	-0.000117238	-0.00197305	-0.00226608	0.000410334	0.0016218	-0.00156318	0.00101607	-0.000547112
19.5	-0.00320905	-0.0016139	-0.00133241	-0.00330881	-0.00299321	-0.00359425	-0.00103912	0.00157558	-0.00224964	-0.00167961	0.000821092	-0.00273062	-0.000553759	0.000935666	-0.000496925	-9.58473e-05	-0.00166926	-0.00349359	0.000614259	-0.00113254	-0.00370474	-0.000287933	0.000614259	0.000519588	0.000734307	0.000583071	-0.00152198	-0.00423912	-0.00109194	0.000585784	-0.00326237	-0.00076205	0.00132839	0.00158235	0.00261894	0.00246316	0.000821054	0.0016218	0.00390795	0.000254252	-0.000371688	0.00189801	-0.000372469	-0.00293711	-0.00273939	0.000860151	0.00127098	-0.00160413	-0.000254076
19.25	-0.000469159	-0.00187664	-0.0036219	0.000225196	-0.00295492	-0.00239566	-0.00290366	-0.00260024	-0.00164482	0.000704757	-0.00305313	-0.000362809	-0.000935666	-0.00366711	0.000859482	-0.0027331	-0.00204924	-0.00253209	-0.000556546	0.000537475	-0.00364715	-0.00143967	0.00119012	-0.00316946	-0.00174879	-0.00026917	0.000524035	0.000468189	0.000468734	-0.00160189	-0.00414241	-0.000547112	0	-0.00324284	0.000273556	-0.00156281	-0.00261833	-0.000937907	0.00191667	-0.00176515	-0.000549671	0.00200332	-0.000333887	-0.000196404	0.00212116	0.00245504	0.00265146	0.000923096	-0.0010213
19	-0.00082572	-0.00170774	-0.00272113	0.000168898	-0.002008	-0.00182075	-0.00178398	-0.00295798	0.000360675	0.00087638	-0.00249976	-0.00124119	0.00171856	-0.00156581	-0.00192906	-0.00202455	-0.00242564	-0.0023694	0.000727439	-0.00216761	-0.00353039	0.00055667	-0.00282175	-0.00349359	-0.00307129	-0.00274497	-0.000806214	-0.00182776	-0.00302216	0.00062382	9.76312e-05	-0.00234422	-0.0029505	-0.000117238	-0.00136747	0.000996291	-0.00228614	-0.00357829	0.00111455	0.000195899	-5.88384e-05	0.00247352	-0.000314247	0.00253361	0.00210152	0.000471369	0.00273002	0.00163015	-0.000432089
18.75	-0.000431529	-0.000225196	-0.00187664	-0.00335918	0.000581756	-0.00247716	-0.00020643	0.00142624	-0.00347723	-0.00294866	-0.00340486	-0.000743526	0.00179371	-0.00164218	-0.00181404	0.00156581	-0.00206228	-0.00204318	0.000878374	0.00108917	0.00034497	0.00143901	-0.00168883	-0.000978972	0.00122852	-0.00155484	-0.00205392	-7.67824e-05	-0.00113332	0	-0.000273174	-0.00281306	-0.00285214	-0.000136746	-0.000586191	-0.00337958	0.000527572	-0.00113303	-0.00238606	-0.00242857	-0.00314024	-0.00249374	0.00127663	0.00221936	0.00054993	0.00312282	0.00400664	0.00339779	0.00392808
18.5	-0.00196299	-0.00179836	-0.00234422	-0.00353577	-0.000729279	0.000768562	-0.00388376	-0.000562863	-0.000168898	-0.00305245	-0.00153069	-0.00129983	0.00157955	-0.000835056	-0.00280253	0.000877972	-0.00265424	-0.00286428	0.00084038	0.000152796	0.00040109	0.00105119	-0.000517454	-0.0027821	-9.59569e-05	-0.00055667	-0.00301371	0.000940585	0.000364716	0.000499084	0.000677896	0.000721291	-0.00279225	0.000800942	0.000468844	-0.00297004	-0.00201259	0.000937907	-0.00318423	-0.00441598	-0.0040633	-0.00318572	0.000763117	-0.000843549	-0.00272938	0.00054993	0.00227829	0.000471369	0.00392808
18.25	-0.00250238	-0.00199816	-0.000672281	0.00108336	-0.000393126	-0.00266305	0.000712962	-0.000713123	-0.00341547	-0.00382834	-0.00433502	-0.00155761	0.000356561	-0.00295492	0.00103725	-0.00140697	-0.00246048	0.000839996	0.00156581	0.00192862	-0.000974075	-0.00108868	0.00118417	-0.00300205	0.0010929	0.000402924	-0.00238024	-0.00249543	-0.00295612	-0.00190036	0.00105575	-0.003436	-0.0021499	0.000422594	-0.00285046	-5.84966e-05	-0.00228455	-0.0021098	-0.00185584	-0.00255971	-0.00242235	0.000371255	-0.000136937	-0.00429622	-0.0032738	0.000157049	0.00109986	0.00100166	0.00123763
18	-0.00169937	-0.00246503	0.000186744	-0.0032867	-0.000466861	0.000224144	-0.00400971	-0.00105044	-0.00195126	-0.00350931	-0.00266483	-0.00157637	-0.00150131	0.000150131	-0.00314405	-0.000989121	0.000152415	-0.00383549	-0.000362809	-0.0035708	0	-0.000477488	-0.00156617	-0.00197354	-0.00370221	-0.00211104	0.000326177	-0.0026676	-0.00176599	0.00151645	0.00165081	0.00051828	-0.000211151	-0.00268738	-0.00268738	0.000191956	-0.00314202	-0.00142342	0.00140588	-0.00275446	-0.00199305	-0.0031459	-0.00349761	-0.00316618	0.000900082	-0.000176599	-0.00274901	-0.000392808	-0.000137482
17.75	-0.000522884	-0.00201684	0.00121384	-0.00201684	-0.000821676	-0.000786076	-0.00247551	-0.00329993	0	-0.000112498	-0.00206383	-0.00144501	0.000525457	-0.00082572	-0.000619291	0.000131364	-0.00310339	-0.00205703	0.000906259	-0.00102739	-0.000972968	0.00156545	-0.00126029	-0.0015849	-0.00292156	-0.00147033	0.000515569	-0.0040574	-5.75341e-05	-0.00199544	-0.00101737	0.00188116	0.000575866	-0.00122852	-0.00176599	-0.000825409	0.00105575	-0.00223385	-0.00102134	0.00194543	-0.00198381	-0.0018346	-0.00285214	-0.00265678	0.000273492	-0.00269775	-0.000822971	0.00117759	-0.00396642
17.5	0.00205419	-0.000448187	-0.00132588	-0.00115781	-0.000466861	-0.00134456	0	0.00102709	-0.0015524	-0.00112197	0.00183173	0.000243527	0.000337643	0.00125706	-0.00020643	-0.00210183	0.000975851	-0.00364226	-0.0034463	-0.00146599	-0.00549564	-0.00105023	0.000305524	0.00093588	0.00210095	-0.00179494	-0.00192906	0.000553886	-0.00326824	-0.00173924	0.000516389	-0.00343287	-0.00209136	-0.00180438	-0.00301371	-0.000806214	0.00119012	-0.0013245	-0.00236105	0.00065265	-0.00101993	0.000738558	-0.000370737	-0.00304748	0.000703266	-0.00189491	-0.000976982	-0.000626879	-0.00286548
17.25	-0.00294695	0.00130871	-0.00297403	0.000279805	0.000186662	0.000672281	0.00106445	-0.00244636	-0.00113914	-0.000280116	-0.00267045	0.00121384	-0.000859977	-0.00164997	-0.00213888	-0.00322782	-0.00315275	0.000225196	-0.000900786	-0.0037345	0	-0.00327737	-0.00175317	9.54108e-05	0.000668332	0.000343713	-0.00288403	-0.00110777	-0.000973852	-0.0043165	-0.00129877	0.00179575	-0.00164818	-0.00293559	-0.000594929	-0.00238024	-0.0038583	-5.75866e-05	0.00099817	-0.0034744	-0.000978972	-0.00149897	-0.00347899	-0.0019517	-0.00279353	-0.00312562	0.000156281	-0.000293027	-0.00316618
17	-0.00117633	-0.000795041	-0.00188716	-0.000779126	0.000186413	-0.00313593	0.000205419	-0.000859021	-0.00123252	0.00188612	-0.000672281	9.33727e-05	0.000130721	0.000485535	0.00132914	-0.00144405	0.000112573	0.00138872	-0.00332165	0.000638057	-0.00123858	-0.00234579	-0.00342852	-0.00218521	-0.00304903	0.000398099	-0.00049557	-0.00347373	-0.00378084	-0.00122209	-0.000210047	0.000725945	3.833e-05	3.83738e-05	-0.00272517	-0.00378152	-0.000729432	0.000460694	-0.00341681	0.000710236	0.000921387	-0.00211151	-0.00174679	0.00099817	-0.00193639	-0.00257325	0.000800573	-0.000625126	-0.00183673
16.75	-0.00348762	-0.000770949	0	-0.00384564	-0.00150948	-0.00160857	-0.00260747	-0.0018662	-0.00154998	-0.000317466	-0.00360416	-0.00175539	-0.000112047	-0.00257708	0.00188612	0.00113965	-0.00161138	-0.00185703	-0.00202631	-0.000844489	-0.00135118	-0.00258976	0.000806953	-0.0037345	-0.000337795	-0.00342697	-0.003553	-0.00391006	-0.00398997	-0.00137485	0.00108843	-0.00227285	-0.00126029	0.000668332	-0.00223616	-0.00283707	-0.00363883	-0.00348404	-0.00358629	-0.000671541	-0.00326324	-0.00470291	0.000211151	-0.00190036	-0.00297872	0.000941018	-0.000519113	-0.0026214	-0.000426499
16.5	0.0012482	0.00168875	0.00122985	-0.00132163	-0.000972867	0.00222106	-0.00132365	-0.00040507	-0.000241265	-0.000279682	0.000186662	-0.000186744	-0.00197949	0.000971071	0.000728304	-0.00141926	0.00287587	-0.000261501	-0.000804792	-0.00108772	-0.000994396	-0.00189541	0.00133241	-5.6299e-05	-0.00377203	-0.000450393	-7.50656e-05	0.000847905	0.000626151	-0.000591006	-0.00396997	-0.00303613	0.000133666	-0.00444917	-0.000210047	-0.00351432	-0.00227232	-0.00118417	-0.000630287	0.000785223	0.00015346	-0.00301304	0.00145886	-0.00090219	-0.00259141	-0.00143967	0.000326325	0.000671845	0.000941018
16.25	-0.0024597	-0.00385474	-0.00209257	-0.000770949	-0.00146848	-0.000348763	-0.00248894	-0.0043132	-0.000863671	-0.00179229	-0.00309172	0.0011155	-0.00320631	-0.00322926	-0.000933718	0.000242767	-0.00252106	0.000728304	0.00033614	-0.00295057	0.000765824	0.000598916	-0.000937688	-0.00120078	-0.00133241	-0.000994619	0.00129488	-0.00110721	-0.00210183	0.00133241	0.000488251	-0.00322057	-0.00437495	-0.00526549	-0.0031698	0.000420094	-0.00349522	-0.00317053	0.000152761	-0.00317053	-0.00208231	0.000363884	0.000517926	0.000594929	-0.000191956	-0.00264899	-0.00228427	0.000710236	-0.00170841
16	0.000422186	-0.00218435	-0.0023312	0.000367119	-0.00137669	-0.00398323	-0.00345092	-0.0040383	-0.00398323	0.000146848	0.000294017	-0.00317427	-0.00190988	0.00105856	-0.00281547	-0.00251995	-0.00220358	-0.00181142	0.0016807	0.000859021	-0.000522884	0.00194214	0.000634932	-0.00113939	0.00170241	0.00166872	0.00112573	0.000619291	-0.00193293	-0.00067559	0.00180157	-0.0037345	-0.00219566	0.000170077	0.000990695	0.000668026	-0.000267333	-0.00420093	0.000496588	-0.000229195	-0.00297953	0.000381904	-0.00217783	-0.00145488	-0.00305001	-0.0034497	-0.00395249	-0.000633314	-0.000268738
15.75	-0.00227016	-0.00254701	-0.00330334	-0.0012482	0.000844183	-0.000899443	-0.00247806	-0.000697526	-0.000367119	-0.000367119	-0.00069829	-0.000404805	-0.00209853	-0.00162028	0.000442866	1.85959e-05	-0.00318978	-0.00377057	-0.00311863	-0.00317465	0.00126986	-0.000877697	-0.0032867	-0.000728304	0	-0.00283852	0.000672582	-0.000168258	0.000206199	0.000637914	-0.000506691	-0.0024584	0	0.000150131	-0.00304628	-0.00186538	-0.00169465	-0.00163963	-0.000152207	-0.001469	-0.00370361	0.000305524	-0.00129877	-0.0011648	-0.000381991	-0.00244641	-7.66777e-05	0.000153495	-0.00264899
15.5	0.000292735	-0.00020143	-0.00194317	-0.00196151	-0.00218245	-0.00176178	0.000220271	-0.0018723	-0.00236792	0.000624103	-0.000330407	-0.00337749	-0.00383638	-0.00345092	-0.00367278	-0.000973932	-0.00276345	-0.00354185	0.000410657	-0.00119516	-0.0022596	0.000971071	0.00181142	0.00091505	-0.00119516	-0.00140058	0.000112047	-0.00257881	0.000560857	0.000916686	-0.0015725	-0.000561482	-7.49818e-05	0.0013884	0.00121982	-0.00212059	0.000506691	0.00129488	-0.00165366	0.00259093	-0.00177475	-0.000856747	-0.00261425	-0.00124119	5.72855e-05	-0.00370446	-0.000591949	-0.00206321	-0.00271399
15.25	-0.0013153	0.00135184	-0.00206428	0.00189987	-0.00188653	0.000642175	0.00110136	7.34239e-05	-0.000550677	-0.00319393	-0.000899443	0.000146848	-0.00196408	-0.00249641	0.000954509	-0.000625333	0.000313353	0.00139531	-0.000988869	-0.00237114	0.000837003	0.0012498	-0.00268794	0.000597583	0.000261442	0.000578907	0.000971071	0.000597583	-0.00151263	0.00100842	0.000896374	-0.00162613	0.00265237	-5.61234e-05	0.0002438	-0.00120078	-0.00185787	-0.00116351	0.00197046	-0.000713123	0.000168898	0.00315557	-0.00225999	-0.00123949	-0.00301635	-0.00292156	-0.000592085	-0.000171857	-0.00296043
15	0.000237483	-0.00292288	0.000840323	-0.00316175	-1.828e-05	-0.0017751	-0.00177703	0.00126546	0.000348686	0.00126656	0.000789305	-0.00214764	0.00119314	0.000605747	-0.00242298	-0.000715882	0.000789305	-0.00288188	-0.00310827	-0.00446264	-0.00420446	-0.00199071	0.000909792	-0.000298329	-0.00334125	-0.00016807	5.60233e-05	-0.000653606	-0.00246503	-0.00250238	-0.00169937	-3.7349e-05	-0.00295255	-0.00129026	1.8712e-05	-0.00263956	0.00114372	0.000150097	-0.000600525	-0.000319029	0.000150131	-0.00243963	-0.000882017	0.00138872	-0.00218816	-0.00243697	-0.00333936	-0.00322709	-0.00215775
14.75	-0.00312451	0.000877056	0.000840323	0.00259463	-0.000310624	-0.00277734	0.000493343	-0.00201122	-0.00243814	0.000917591	-0.00222106	-0.00163368	-0.0024597	-0.00201915	0.00132163	-0.00255148	0.000477254	-0.000256983	-0.00201915	0.000403831	-0.00373073	-0.000204102	-0.001353	-0.0012195	0.000520107	-0.000969782	-0.00425589	-0.00184877	-0.00201684	-0.00472463	-0.000466861	-0.0034361	-0.00278249	-0.00128854	-0.00179275	-0.00201684	0.0016807	-0.00162794	0.00223171	-0.00150097	0.00116351	0.000863249	-0.00140748	-0.00106968	0.000168898	0.000957083	-0.00161862	-0.00189571	0.00146765
14.5	-0.00107805	-0.00412947	-0.00105977	-0.00018272	0.000383711	-0.00252154	-0.00416601	-0.00073088	-0.00202995	-0.00349375	0.00107898	-0.00238262	0.00152287	-0.00227613	-0.00282682	-0.00345092	-0.000660815	-0.00104629	-0.0023312	0.00148683	-0.000826019	-0.00205587	0.00146848	-0.00270899	-0.00269411	-0.000922634	0.000502088	-0.00190267	-0.00343459	-5.60233e-05	-0.0040897	0.00033614	-0.00183009	-0.00334272	7.4698e-05	9.33727e-05	-0.00141958	0.000149463	-0.00344453	-0.000224894	-0.00144436	-0.00195126	0.000975851	-0.0022332	-0.00123858	-0.00176403	-0.00270236	-0.00236456	0.000713123
14.25	0.000437859	-5.47919e-05	-0.000858593	0.00144317	-0.00306969	-0.00396415	-0.0034534	-0.00149831	-0.000876863	-0.00471419	-0.000310624	-0.00341836	0.000603109	-0.00230427	-0.000219312	0.00133677	-0.00271548	-0.00214764	-0.00167039	-0.000917793	0.0015419	-0.00225778	0.000348763	-0.000293696	-0.001083	0.00152454	-0.00322496	-0.00333679	-0.00147463	-0.000317466	-0.000410838	-0.00373489	-0.000112047	-0.00016807	-0.00390295	-0.000728304	-0.0041644	-0.00091505	-0.00117649	-0.000989748	0.000711058	-0.00315065	0.000300195	-0.00167021	-0.00262729	-9.38322e-05	-0.00232702	0.000150131	0.00041286
14	-0.00266081	0.0010605	0.000432039	-0.000741562	0.0015484	-0.00125967	-0.00221042	-0.00140695	-0.00299661	0.000694184	-0.0037084	-0.000109608	-0.00202774	-0.0018272	0.000877056	-0.00302079	-0.00330261	-0.00157861	-0.00293695	0.000770949	-0.00137669	-0.00159696	0.00135834	-0.00106464	-0.000770949	-0.000513965	-0.00067917	3.6712e-05	0.000590102	-0.0032922	0.000410381	0.000242661	-0.0033614	-0.00123252	-0.000672281	-0.000616258	-0.00281984	-0.00104577	-0.00203551	-0.00242768	-0.00175697	-0.00242986	-0.00160958	-0.00269934	-0.000619152	-0.0024766	-0.000319029	0.000731889	0.000525457
13.75	0.00152718	-0.0017791	-0.000628839	0.00115037	-0.00227355	0.00175103	0.00106712	0.00182283	0.000511283	-0.00180853	-0.00111434	0.000584705	-0.00314278	0.000200992	-0.00126049	-0.00173584	0.000548159	-0.0035105	-0.00345716	-0.00296394	-0.000823138	-0.000751441	-0.00113781	-0.000715882	-0.00343256	-0.000238627	-0.00365283	0.000642458	-0.00113906	-0.0024031	-0.0025325	-0.000832206	-0.000223348	-0.00302258	0.00138161	-0.00272647	-0.00125119	-0.00121384	-0.00339875	-0.00319333	-0.000877697	0.000859021	-0.00323285	-0.00203823	-0.000261792	-0.00238013	0.000844109	-0.00330214	0.00056299
13.5	0	-0.000251535	-0.00125768	-0.00222788	0.00118581	-0.00213805	0.00140142	-0.00223602	0.00175292	-0.00156593	0.000967576	-0.000748988	-0.00120569	-0.0022109	-0.000748988	0.00127904	-0.00255752	0.000164412	-0.00301684	-0.00159036	-0.000950352	-0.00230478	-0.00273205	-0.000714006	0.00141187	-0.00306476	0.000183559	-5.50677e-05	-0.000752594	0.00132163	-0.00288188	-0.00172545	-7.34239e-05	0.000849569	-0.0012473	-0.00108215	-0.000317397	-0.001606	0.00112047	-0.00231562	0.000298792	-0.000410838	-0.00153165	-0.00287587	0.000653753	-0.000617771	-0.00118149	-0.000881819	-0.00298385
13.25	-0.00323403	-0.00321606	-0.00386286	-0.000215602	-0.00344963	-0.00341369	-0.00165295	0.00107801	-0.00234021	0.000380234	-0.00125776	-0.0018327	0.0016377	-0.00107687	0.000438336	3.65361e-05	0.000566431	0.0012425	-0.00272253	0.000858782	-0.000310624	-0.00217389	0.00089533	-0.00316244	0.000767592	0.00151789	0.00144853	-0.000385389	-0.00262491	0.000899443	-0.00172545	0.00161532	-0.00275339	-0.0015419	-0.000660815	-0.00143774	-0.00175998	0	0.000987117	-0.00154895	0.000914852	-0.00300659	0.000971071	-0.00252106	0.000522884	-0.00119516	-0.00404267	-0.00262554	-0.00230774
13	-0.000700706	0.000664773	-0.00291063	0.00034137	-0.00237162	-0.00271299	-0.0035754	-0.000664773	0.00127564	-0.00228178	0.00111394	-0.0018256	0.00127322	-0.00120412	-0.000529654	0.00063938	-5.48039e-05	-0.000657648	-0.00149798	0.000493343	0.00144317	-0.00129731	0.00204646	-0.00211955	-0.000986684	7.31202e-05	0.000696458	0.000238574	-0.00176217	-0.00212929	0.000715882	-0.00332243	0.000183559	-0.00165203	-0.00183559	-0.000770949	9.17801e-05	0.000441992	-0.00250104	0.000801397	-0.00184754	-0.00184877	0.000261442	-0.00253973	0.000448187	0.00115781	0.000859021	0.000280242	-0.00228133
12.75	-0.000431204	-0.00154514	-0.00242553	0.00159905	0.00116785	0.000359336	-1.79668e-05	-0.00375506	-7.18674e-05	-0.0029825	-0.0038449	7.18674e-05	-0.000521037	-9.00856e-05	-0.001996	-0.000543309	0.00147266	-0.00197037	0.00217341	-0.001772	0.00149831	-0.000456799	-0.00118742	-9.13403e-05	0.000712452	0.00093187	-0.000786379	-0.00358991	0.000695546	-0.0016287	-0.00313064	0.000293502	0.000826019	0.000991217	-0.00247806	-0.000734238	-0.00156026	-0.00227613	0.000385474	-0.00309258	0.000423576	-0.000817677	-0.000671534	-0.000690651	-0.00196081	-0.000578907	0.000971071	-0.00302526	0.000989748
12.5	-0.00380489	-7.17602e-05	-0.00395017	0.00080834	-0.00174242	0.000539004	-0.000233568	0.00073664	-0.00079054	-0.00190448	0.00145531	-0.000844439	-0.00134751	0.000916306	-0.00267706	0.000898337	-0.00140533	-0.00074623	-0.00204424	-0.00180853	0.00144317	-0.00239311	-0.000767255	-0.000109632	-0.00226572	0.00228399	0.00215609	0.00018272	-0.000913395	0.000200992	0.00219216	-0.000329182	-0.00080502	0.00199555	-0.000568782	-0.00183559	-0.00334078	-0.00227613	0.000881085	-0.00323065	0.000165204	0.000954509	-0.00158799	-0.00127972	-0.00186413	0.000111997	-0.000616258	-0.0023343	0.000242767
12.25	-0.00257619	0.00101953	-0.00193133	0.00160944	0.00179056	0.000412884	-0.00168853	-0.000467137	0.000233568	-0.00246146	0.00127564	-0.00118581	-0.00122174	0.00176074	0.00132955	0.000880376	-0.00107963	-0.00277821	3.60651e-05	-0.00121339	-0.00209762	0.00119477	-0.00315281	-0.00273902	-0.00241137	-0.000420255	0.00189987	-0.00224745	0.000274019	-0.00116915	0.000748988	0.00219264	1.8268e-05	0.000840508	0.00129759	0.00163154	-0.00255092	0.000844369	0.000385474	-0.00242298	0.00117478	-0.0023312	0.000752594	0.000954509	0.000330985	0.000297139	-0.00333754	0.000839982	-0.00323068
12	-0.000786838	-0.000751072	-0.00407812	-0.000321957	0.000518927	-0.00214729	0.0016459	-0.00231377	-0.00161632	-0.000772573	0.000179668	-0.00174278	-0.00170685	0.000700706	-0.00319809	0.00028747	-0.00222884	-0.00132984	-0.00231772	-0.00247943	-0.00118581	-0.000108311	-0.00304187	-0.00144291	0.000708293	-0.00273605	-0.0011689	-0.00111434	-0.000200992	0.00179065	-0.00149798	-0.000675916	0.000292353	-0.00248445	0.000401984	-0.00210128	0.00244791	0.00206607	-0.000293375	-0.0020187	0.000624103	0.000752594	-0.00130327	0.00156026	-0.00146848	-0.00141341	-0.000110183	-0.00224364	-0.00303718
11.75	-0.00148426	-0.000107296	-0.00427395	-0.000697425	-0.00280937	-0.0045122	-0.000948591	-0.00333044	-0.0010383	-0.00130572	0.000947987	0.0002691	-0.00289143	0.00131158	-0.00247943	0.000880376	-0.00330589	0.00028747	-0.00228178	-0.00233569	-0.00147328	-0.000916306	0.00161701	-0.00256006	-7.25039e-05	-0.00173207	-0.00323204	0.000785523	-0.00250272	-0.00286808	-0.00180893	0.000493343	-0.00301488	0.000456699	-0.000876863	-0.00157104	0.00109608	-0.00288635	-0.00244845	-0.000803968	0.00175488	-0.00163082	-0.00117426	0.000385474	-0.00357941	0.000458898	-0.00269833	0.0012482	0.00115642
11.5	-0.00139485	0.000679543	-0.00280758	-0.00073319	-0.000464949	-0.00125179	-0.00295064	-0.00132332	-0.000662507	-0.004451	-0.000107571	-0.003698	-0.00154482	-0.00204821	-0.00159905	-0.00104207	-0.000700706	5.39004e-05	-0.003252	0.00073664	-0.00190448	7.18674e-05	-5.39004e-05	-0.00276868	0.0006845	0.000690427	-0.000456103	-0.00275786	0.000420163	-0.00160758	-0.00206473	0.00093187	-0.00215562	0.00102323	-0.00325241	-0.00423817	-0.00336205	-0.000803968	-0.000657648	-0.00166275	0.00109608	-0.00252099	0.00142553	-0.0015006	0.00194444	0.00178053	-0.00111971	-0.00196408	0.0012115
11.25	0.000304006	-0.00171674	0.00107296	0.000178827	0.00118026	-0.000321888	0.00053648	0.000482832	-0.00089413	0.00180615	-0.00236051	-0.0018598	-0.00169885	-0.000125178	0.000769775	-0.00333825	-0.000251483	-0.00177871	-0.00118581	-0.000359336	-0.00217398	0.00123971	-0.000377303	-0.00204821	0.000377303	3.59492e-05	-0.00268338	0.000702817	-0.00169761	0.00113702	-0.00113947	-0.00096443	-0.000310287	1.8268e-05	-0.00275846	-0.001772	0.000529887	-0.0028687	0.00036536	-0.000529887	-0.0028687	0.000712452	0.000383711	-0.00193894	-0.00281819	0.000237899	-0.00320807	0.000880891	-0.00267997
11	-0.00412738	-0.00408388	-0.00230121	-0.00155182	-0.00403888	0.00119814	-0.0022711	0.000232474	-0.0021638	0.000321888	-0.00109084	0.000429184	0.00132332	0.00193133	0.00103719	-0.00160944	0.00152003	-0.00114718	-0.000555546	-0.000448021	-0.00312355	0.000682598	0.000664773	-0.000377303	-0.00273096	0.000251535	-0.00188651	-0.00229976	-0.000449558	-0.00322505	0.00100701	-0.00194125	-0.00150954	0.000143859	0.000689681	-0.00297316	0.00104083	-0.00173546	-0.0016993	0.000529887	-0.00325241	0.00107781	0.000822061	-0.00173584	-0.00233831	-0.000310624	0.000803968	-0.00221234	0.00184667
10.75	-7.0435e-05	-0.0022034	3.52101e-05	0.00105697	-0.000373863	-0.00223295	-0.00525638	-0.000822599	-0.00246781	-0.000643777	0.000804722	-0.00187768	0.00166309	0.00073319	-0.000429184	-0.00207439	0.00148426	-0.00137697	0.00252146	0.000769279	-0.00073444	0.00166878	-0.00289206	-0.00282079	-0.00183261	0.00120352	0.00034137	-0.00247943	8.98345e-05	-0.00055697	-0.00114988	0.00113191	-0.00237519	-0.00196007	0.0011324	-0.000163029	-0.00251606	0.000383462	-0.00180853	-0.00166275	-0.000694184	-0.00162585	0.00107781	0.000602977	-0.000895133	-0.00149798	0.00036544	-0.00299595	0.000767424
10.5	-1.7594e-05	-0.0017418	-0.00218165	-0.000246316	0.000299098	-0.0011969	-5.28927e-05	0.000904686	-0.00294374	0.000783499	-0.000785664	-0.00228801	-0.00270028	-0.00246781	5.3648e-05	-0.00053648	-0.00162732	0.00105508	-0.00239628	-0.000375536	-0.00076912	-0.00171857	-0.00168204	-0.000894507	0.0010204	-0.00084336	-0.00093408	0.00116785	-0.00249739	-0.00163498	7.18674e-05	-0.00276689	-0.00283876	-0.00346759	-0.00039527	-0.00333243	-0.000234623	-0.000962553	-0.00156866	-0.00124169	-0.00206428	0.000146176	-0.00222918	-0.00153485	0.000548039	0.000456799	-0.00336131	0.000803791	-0.00285043
10.25	-0.00228722	-0.00270948	-0.0026215	-0.000967667	-0.00314932	0.00130196	-0.00241646	0.0018677	0.00170984	-0.000886197	-0.00153008	-0.000964426	-0.000196625	-0.0039163	-0.000107296	-0.00273605	-0.000518596	-0.00157368	-0.00268241	-0.00314735	-0.000625894	-0.000321888	-0.00291487	0.00101931	-0.00268698	0.000699064	-0.00265682	0.000609961	-0.00127483	3.59262e-05	0.000107801	-0.00163498	0.00145531	-0.00194042	-8.98345e-05	-0.000754606	-0.00122174	0.00079054	-0.00278486	0.000646806	0.00127784	0.00114416	-0.00195171	0.000237381	-0.000949935	-0.00164448	0.00158931	-0.00264944	0.000840508
10	-0.0043457	-0.00121399	-0.000246316	-0.00316692	-0.000475037	-0.00168902	-0.00124917	-0.0017418	0.00061579	-0.000177577	-0.00101737	0.000572001	-0.00373747	0.000375536	-0.00205651	0.000375536	0.000912015	0.000160944	0.00100143	-0.00214592	-0.00123391	8.94138e-05	-0.00321888	-0.000321888	-0.000250357	-0.00196709	-0.00202074	-0.000929899	0.000502104	-0.0028196	0.00138079	-0.000251375	-0.000305373	0.00159905	-0.00219195	0.00147328	0.00102411	0.000574939	-0.00292859	0.000916306	-0.00266366	0.000234371	-0.00119528	-0.00102079	-0.00115039	-0.00180853	-0.00129703	-0.00283216	-0.00140664
9.75	-0.00126677	0.00130196	-0.00274466	0.000703759	0.000932483	0.000281504	-0.00112601	-0.00258632	8.79703e-05	-0.0030476	0.00121475	-7.04202e-05	-0.00183516	-0.00160542	-0.000831272	-0.000124832	-0.0032883	0.000965661	-0.00262876	0.000375536	-0.00103719	-0.00244993	1.78827e-05	0.000178827	-0.000554362	-0.00255723	-0.00277181	3.57654e-05	-0.00325464	0.000768955	-0.00232475	0.000876253	-0.00107456	0.000179093	0.000716224	0.000789361	-0.000161633	-0.00168888	0.00255129	-0.00150921	0.00172481	-0.00131158	0.000125767	0.000323403	-0.00188935	-0.00237825	-0.0007213	0.000999735	-0.0028096
9.5	0.000123157	-0.00325489	0.000387068	-0.00367714	-0.00399382	-0.00241038	0.000686166	-0.000299098	-0.00102045	0.00017594	-0.00260391	0.000563008	-0.00162	-0.000317825	-0.000441237	-0.000511725	0.000675227	-0.00303487	0.000983124	-0.0021638	0.00073319	-0.00157368	-0.000357654	0.000304006	-0.00139485	0.000429184	0.000625894	-0.00246781	-0.00155579	-0.000160944	-0.00332617	0.000572246	-0.00123391	-0.00182558	0.000805581	0.00136111	0.00105913	-0.000826298	-0.00158108	0.000467137	-0.00310826	0.00082647	-0.00138345	0.000323403	-0.00163498	-0.00301843	-0.00102455	0.00107963	-0.00249385
9.25	0.000578057	-0.00126201	-0.000613348	-0.000842567	-0.0029145	-0.00203365	-0.001279	-0.000263577	-0.000439664	-0.00276167	0.000439849	-0.00151308	-0.000932483	0.000967667	-0.00149549	-0.000862107	-0.000774135	-0.000246316	1.76978e-05	-0.00243539	0.00154232	-0.00254908	0.00116139	-0.00134091	0.000804722	0.000947784	-0.000250357	-0.000768955	-0.00153791	0.00178827	-0.00203862	0.00128755	-0.00164521	-0.00180615	0.00121602	-0.000107341	-0.00148584	-0.00250463	8.95091e-05	-0.00345872	-0.00148997	-0.000359262	-0.00188651	0.000431204	-0.00303639	0.00104207	0.000539004	-0.00168888	-0.00235366
9	-0.00262698	5.25394e-05	-0.00222417	-0.0030648	-0.00134852	0.000332751	1.75205e-05	-0.00326767	0.000615275	-0.00313106	0.000527819	-0.00411699	-0.00188255	-0.0020409	-0.00221684	-0.00154827	-0.00202331	0.00133714	-0.00112601	0.000334286	0.00119765	-0.00116585	0.00104682	-0.00280041	-0.00268068	-0.00123338	0.000250357	-0.00348712	0.00116238	-0.00275394	8.94138e-05	-0.00212804	0.000429184	5.3648e-05	-0.000464949	0.000625894	0.000840484	0.000107296	-0.00277181	0.000447067	3.57731e-05	-0.00313815	0.000197212	-0.00260297	-0.00339502	-0.00316216	-0.00127564	-0.000574939	-0.00312622
8.75	-0.00299475	-0.000472855	-0.00362522	8.75662e-05	-0.00429162	-0.00376612	-0.00281962	-8.75662e-05	-0.000770903	-0.00101768	0.00114003	-0.00237122	0.000545182	-0.00320142	-0.000123157	0.00167143	0.00105564	-0.00116121	0.000246316	0.000686166	-0.00228722	0.000263909	0.000369629	-0.002293	-0.00126783	0.00109105	0.00144817	-0.00180823	0.00204517	-0.00108898	0.0010725	0.00171637	-0.00200286	0.00126967	0.00178827	0.00101931	-0.00114449	-0.000876253	-0.000858369	-0.00148426	0.00059013	-0.00202074	0.00148426	-0.00261198	0.000698019	0.000966691	0.00116635	-0.00238909	0.000359336
8.5	-0.000630475	-0.00436077	-0.00236428	-7.00528e-05	-0.00401219	-0.00131376	-0.00164623	-0.00180385	-0.00194396	-0.00176883	0.00194396	-0.00164727	-0.000806613	-0.000755589	-0.00362283	-0.000281445	-0.00387067	-0.00293819	-0.00149549	0.00121399	-0.000826915	-0.00207609	0.00114361	-0.00300857	3.5188e-05	-0.000158546	-0.00232874	-0.00199354	-0.00146152	0.0010583	-0.00207985	0.000676804	0.0016592	-0.000643363	0.00166309	-0.00177038	0.00203862	0.0021638	0.000804722	-0.00148426	-8.94138e-05	-0.000804722	-0.000768955	0.00100143	-0.00107296	0.00126967	-0.00228899	0.00137697	0.0010741
8.25	-0.00201401	0.00157618	0.00113836	0.000332751	-0.00169878	-0.000875654	-0.000542907	-0.00141857	0.00171629	-0.00171629	0.00245184	-0.00145359	-0.00175132	-0.000770579	0.00063074	0.00156193	-0.00226821	0.00130168	-0.00214646	0.000422256	-0.000686166	-0.00225204	0.000967667	0.000914887	1.7594e-05	-0.0020409	-0.000422256	0.00135474	-0.0020409	0.00179458	-0.00107435	-0.0013036	0.000123598	-0.00241864	-0.00205388	0.000911624	-0.00143061	0.00178675	0.000125152	-0.000304006	0.000214592	-0.00182403	0.00168097	-0.00148426	-0.00211015	-0.00193133	0.000751072	-0.00289762	-0.00153922
8	0.00140105	-0.00134852	0.000175132	0.000105079	-0.00352014	-0.000893169	-0.00486866	-0.00336253	-0.00234677	-0.00110333	0.000858147	-0.00210202	-0.00241682	0.000613219	-0.0024544	0.00142035	-0.00138615	-0.0026902	-0.00277927	-0.000826915	-0.000580602	-0.00123158	0.000475037	-0.00302616	0.000950071	-0.00232241	0.00182977	-0.00140752	-0.000228721	-0.00123158	-0.00102045	0.000985263	-0.00267428	0.000140752	-0.00214143	-0.000356362	-0.000392748	-0.00133183	0.000446021	0.00017875	-0.000625894	-0.00214592	0.00119814	-0.00114449	-0.00166309	0.00107296	-0.00261087	0.000357654	-0.00153791
7.75	-0.00273093	-0.00318674	-0.00145359	-0.00168126	-0.00404553	0.000332751	-0.00208406	-0.000315237	-1.75132e-05	-0.00162873	0.00129598	0.00112084	-1.75132e-05	-0.00260946	0.00210158	-0.00138354	-0.000437829	-0.000998462	-0.00250597	0.00148925	-3.51218e-05	-0.000984847	-0.00163555	-0.00144241	0.00133714	-0.00165383	0.000563008	-0.00168902	0.000650978	-0.00126677	0.000281504	0.00131955	0.000334286	-0.00182977	0	-0.00124917	-0.000897853	0.000334286	-0.00140752	0.00181408	-0.000816678	-0.00035697	-0.000572001	-0.000983545	0.00073319	-0.00234264	-0.000643777	0.000858369	-0.00305794
7.5	-0.000577697	-0.000752913	-0.00300912	0.000908223	-0.00281727	0.000805438	-0.00197898	-0.0029247	-0.00166375	0.000665501	-0.00211909	-0.00227672	0	-0.00360771	0.000788094	-0.00115587	0.000437829	0.000367776	-0.000245184	0.000490368	-0.00233072	-0.00184118	-0.00015785	-0.0033857	0.000543703	-0.00140428	0.00150897	0.00265279	0.0017059	-0.00145999	-0.00135474	0.00135474	-0.00177699	0.00161865	-0.00258632	-1.7594e-05	-0.00151308	0.000140752	0.00138992	0.000634983	-0.00174432	-0.00211228	0.000533409	-0.00232128	0.00132275	-0.00261087	0.00150214	-0.00275394	-0.000965661
7.25	-0.00172504	-0.00129298	0.000172504	-0.00377592	-0.000833159	0.000121426	0.00106519	-0.00216982	-0.00185601	-0.000647987	-0.00316988	0.000560422	-0.0009282	-0.00161121	-0.00126095	0.0009282	0.000840632	-0.00169878	0.00154116	-0.0017338	0.00197898	-0.00131349	-0.00103327	0.000630475	-0.000771871	-0.00184621	-0.00374672	0.000439389	-0.00277521	5.26493e-05	-0.000931507	-0.00188216	0.000492631	-0.00249835	-0.00274466	-0.00160105	0.00133714	-0.00197053	-0.000193533	-0.000580602	-0.00332526	-0.000439849	-0.00160509	-0.00180252	-0.00205599	0.00088545	-0.000248608	0.000674225	0
7	0.0012063	-0.00242982	-0.00124076	0.000878868	-0.000624095	-0.00378929	-0.000382736	-0.00183085	-0.00425125	-0.000927816	-0.00378207	-8.75662e-05	7.00528e-05	8.75662e-05	-0.00038529	-0.00352014	-0.000770579	-0.00285464	-0.00134852	-0.0021366	-0.000735553	-0.00071804	-0.00145359	0.000332751	0.000893169	0.000192644	-0.00154116	0.00206655	-0.0009282	0.00190893	-0.00283893	0.000192846	-0.000790408	0.000633117	-0.000738791	-0.00190015	0.00156587	-0.0017418	-0.000809319	-0.000457443	-0.00116121	-0.000439849	-0.0026391	0.00035188	0.00117879	-0.000845576	-0.000334917	-0.00015908	-0.00187954
6.65	-0.00105119	-0.00372226	-0.000534214	-0.00113736	-0.000499748	0.00075824	0.000706543	-0.00119692	-0.0025526	-0.000329246	-0.00272795	0.00111226	-0.00123085	0.000518364	0	-0.00197652	-0.0020832	-0.00134824	0.000577936	-0.00220665	0.00138354	-0.00169878	-0.000525394	-0.000350263	-0.00267952	0.000525394	0.000665501	0.000525394	-0.00124343	0.000998252	-0.00325744	-0.000227671	-0.00227719	-0.000245236	-8.7603e-05	-0.00240181	-1.75351e-05	0.000351437	-0.000422166	-0.00226915	-0.000105564	-0.00202331	-0.000985263	0.000228721	1.7594e-05	0.00121399	-0.00149549	0.000721354	0.00124917
6.32	-0.00213685	-0.00106843	0.000413586	0.000585914	-0.00286064	0.00129245	-0.00237812	0.000172327	-0.00101673	-0.001999	0.00103396	0.00177789	0.00142627	-0.000925116	-0.00013909	-0.00227104	0.000696314	-0.0003491	-6.99945e-05	0.00171165	-0.00123314	-0.000104059	0.00137951	0.00094492	-0.000928011	0.00122593	-0.00201401	3.50264e-05	-0.000963222	-0.00203153	-0.000700527	-0.00180385	-0.00178634	-0.000297724	0.00192644	-0.00201401	0.00101576	-0.00266424	0.00129652	-0.00159603	0.000667033	0.00172313	-0.000369395	-0.00186456	0.00119589	-0.00184697	-0.00131955	-0.000246316	-0.00325489
5.99	-0.000430818	-0.000120629	-0.00170604	-0.00260214	0.000672077	-0.00296403	0.000292957	-0.00143032	-0.00213685	0.000741007	-0.00215409	-0.00075824	0.000689309	0.000224025	-0.00224026	0.00122352	-0.00157108	-0.00132829	-0.000794333	-0.00122679	0.000674708	-0.00198326	-0.000466624	0.00101966	0.00109601	-0.00167811	0.00106763	-0.00229376	-0.000315237	-0.000577936	-0.00150613	-0.00250439	-0.00415061	-0.00243434	0.000490368	-0.00215412	0.000823117	-0.002662	-0.00150613	0.000893169	-0.00250439	0.00157618	0.00148862	0.000420316	-0.00166549	-0.00227767	0.00138383	-0.00145724	-0.000597696
5.65	-0.00264841	0.000876169	-0.0032113	0.000926758	-0.0022524	0.00163643	-0.00322185	-0.00386013	-0.00149925	-0.000603146	-0.00327422	0.000861633	-0.000723775	-0.00167158	0.000224025	-0.00341208	-0.00044805	0.000361887	0.00175774	-0.00222302	0.000466241	-0.0032986	-0.000865186	-0.00265953	0.000139263	-0.000884131	-0.000779795	0.000279337	-0.000437464	-0.000297664	-0.00206655	0.00105079	-0.00352014	-0.000280211	-0.00259195	-0.00105079	-0.000577936	-0.0022592	0.000332751	-0.00206655	-0.00208406	-0.00190893	0.00110333	-0.00197898	-0.00243434	0.000192644	-0.00290841	0.00105145	-0.00310631
5.32	-0.00114963	-0.00326015	-0.00102952	-0.00257645	-0.00216465	-0.00194489	-0.00330259	0.00108233	0.000430376	-0.00191244	-0.00118857	0.00163609	-0.00146448	0.00155094	-0.00149925	0.000568681	-0.00261938	-0.000585914	-0.00105119	-0.00186114	-0.00198176	-0.0028434	-0.000499748	-0.00167158	-0.00217132	0.00160265	-0.00224026	-5.16981e-05	-0.00384526	5.17192e-05	-0.0023889	-0.00319708	-0.000762781	0.000645294	-0.00169701	0.00231957	-0.00153859	0.00103285	-0.00217118	-0.00259195	0.000998252	0.000700527	-0.000332751	-0.00283714	-7.00528e-05	-0.0025219	0.00103327	0.000140105	-0.00276708
4.99	-0.00176735	-0.00162974	-0.00132122	0.0018356	-0.00267621	0.00175019	-0.0013727	0.00228164	-0.00166406	0.000205905	-0.000806292	0.000703508	0.00133838	0.00178524	0.00192769	-0.00125773	-0.000516981	0.00117183	-0.0030502	-0.00122352	-0.000965033	-0.00213685	-0.00141309	0.000741007	-0.000137862	-0.00303296	0.00044805	-0.00205069	0.00160265	-5.16981e-05	0.00124076	0.000999495	0.000241258	-0.00122352	0.00241258	-0.00182854	0.00112336	-0.00202183	-0.00110195	-0.00120791	-0.00304667	0.000910685	-0.00190893	-0.00190893	-0.00210158	0.00138354	-0.0021366	0.001331	0.000140105
4.66	-0.00293354	-0.00293354	-0.00243654	-0.00102931	-0.00104668	-0.0034825	0.00142417	-0.0016644	0.00192178	-0.00204147	1.71587e-05	-0.00281403	-0.00461948	-0.00233407	0.000326016	0.00145879	-0.00232308	0.000999082	-0.00193007	0.000878868	-0.00267107	0.00037912	-0.0035844	0.000637612	0.000482516	-0.000292957	-0.00258491	0.0011029	-0.00303296	0.00044805	-0.00322252	0.000809937	-0.00186114	0.00193007	-0.00118906	-0.00086234	-0.000915406	-0.00214036	0.000864295	-0.000276576	-0.0015221	0.0025945	-0.000453354	0.000539196	-6.98055e-05	-0.000437372	-0.00189064	-0.00106808	-0.000595448
4.32	-0.00211052	-0.000308857	-0.0026596	-0.00339742	-0.00144133	0.000771986	-0.00212767	0.00042888	-0.00271108	-0.000102931	-0.00121802	-0.000857933	0.000583398	-0.00267676	-0.00211052	-0.00248751	-1.71587e-05	-0.00269503	-0.000137354	-0.00302303	-0.000377647	-0.000669329	-0.000652565	0.000791241	-0.00232546	-0.00229196	-0.000585914	0.000534214	-0.00265385	0.00160265	-0.00165434	0.00112013	-0.00130969	-0.00160265	0.00141309	0.000275725	-0.000568681	-0.00182667	0.000603146	-0.000568681	-0.000982268	-1.72327e-05	-0.00117183	-1.72327e-05	-0.00232643	-0.00124331	-0.00233553	-0.00233363	-0.00217327
3.99	-0.00243604	0.000686349	-0.00315721	0.00027454	-0.00353469	0.000995203	0.000771986	0.000291639	-0.00173303	-0.00156144	-0.000205905	-0.0024537	0.00138986	-0.00193893	-0.000325949	-0.00247086	-0.00315721	-0.00298562	-0.000171587	0.0011494	-0.00159544	0.00133811	-0.00274596	0.000720667	-0.00250518	0.000634873	0.00147655	0.000860572	-0.000379042	-0.00187605	0.00183936	-0.00173872	-1.72292e-05	-0.00165434	-0.00253322	-0.000224025	0.000603146	-0.00105119	-0.00167158	0.00136138	-0.00170604	0.000585914	-0.000861633	0.000258491	-0.00205069	-0.00105119	0.00115459	0.0017254	0.000815969
3.66	-0.00169871	-0.00137242	-0.00353469	0.000600432	-0.00350038	-0.00197285	-0.00125259	-0.00132122	0.00108078	-0.00257381	-0.00295069	-0.00250518	-0.000875093	-0.0047015	-0.000291639	-0.00193853	0.000909227	-0.000154429	-0.00125233	0.000737673	-0.00120111	-0.00084078	0.00120087	0.000377414	-0.00240272	0.000600803	-0.00197486	-0.000291819	-0.00054908	-0.00132122	8.5794e-05	-0.000720667	3.43317e-05	-0.00106515	0.00184163	-0.00232546	0.000705818	-0.00353052	0.000723625	-0.00232643	0.00193007	-0.00139585	-0.00186114	0.000258491	-0.000568681	-0.00158541	0.000327422	-0.00191283	0.0017922
3.32	0.000169063	0.000306538	-0.00216587	0.000390814	-0.00242267	0.00145611	-0.000874559	0.000994998	0.00053181	-0.00118395	-0.00283119	-0.000720518	0.00104668	-0.000240222	0.00248802	-0.00039465	-0.000154397	0.000411725	-0.00150997	-0.000566239	-0.00207577	0.000737825	0.000446126	-0.000669053	0.00281403	-0.000909415	0.00164724	-0.00118371	-0.00212724	-0.000617715	-0.000874913	0.00116655	-0.00042888	-0.00168121	0.000840953	-0.002232	-0.000205947	-0.0026457	-0.00304518	-0.00335969	-0.00296281	0.000396271	-0.00246429	-3.44656e-05	-0.000896102	-0.000396353	0.00287787	-0.0011029	-0.00146478
2.99	-0.00303296	-0.00490473	-0.00326424	-0.00119963	-0.00013547	-0.00351732	0.00149017	-0.00132163	0.00110136	-0.00211427	-0.00116465	-0.00176627	-0.0024532	-0.00193853	-0.00272767	-6.86209e-05	-0.00358543	0.001081	0.000960889	-0.00106384	0.00190423	-0.00252182	0.000617588	0.00154428	0.0014925	0.00027454	0.00382561	-0.000428968	-0.000188746	0.000978049	-0.00147534	0.00180166	-0.00217916	0.00108078	0.000634873	0.000686208	-0.00138986	0.000806292	-0.00111578	-0.000978647	0.000618092	-0.000635392	0.000721553	-0.00301201	0.000430729	0.000327422	0	-0.00156818	0.00075824
2.65	-0.00405343	-0.000945803	-0.00346231	-0.00157071	-0.00307448	-0.00228422	-0.000661346	-0.000795721	-0.00201591	0.00050719	-0.00149499	-0.000102158	0.000254571	-0.000748102	0.00110829	-0.00265472	0.00118058	0.00128585	0.00101195	-0.00183598	-0.00197285	0.000205862	-0.00301994	0.00109816	-0.00150966	0.00188707	-0.00288267	-0.00142417	-0.00113225	-0.00084078	-0.00350038	0.000857933	-0.00301931	0.000411725	-0.00326015	0.000531919	-0.00289923	0.00123517	-0.00274483	-0.00320802	-0.000994998	0.000188746	-0.00291698	0.00106428	-0.00223475	0.00149495	-0.00308022	-0.000361292	-0.00294558
2.32	-0.00256718	0	-0.00136804	-0.00130048	-0.00104714	0.00027023	0.000506679	-0.00195916	0.00146937	-0.00170617	0.000962889	-0.00290907	0.000726683	-0.00201308	0.00113524	-0.00270392	-0.0033898	-0.00178776	0.00102014	-0.00160832	0.000548632	-0.000668915	-0.00109793	-0.000960691	-0.00193853	-0.000326016	0.000446126	-0.000531919	-0.00144133	0.00243604	-0.00180166	0.001081	-0.00298562	0.000977848	-0.00125233	0.00114963	-0.000977848	-0.0022988	-0.00226495	0.000428968	-0.000789135	0.00126975	-5.14655e-05	0.00027454	-0.00138957	-0.00041181	-0.00156144	0.00116679	0.00236888
1.99	-0.00344542	-0.00310764	-0.00158759	-0.000979578	0.000844463	-0.00228007	-0.00184093	-0.000658685	0.00054046	-0.00246585	0.000641796	-0.000422233	-0.000658685	0.000185782	-0.00200983	-0.00103253	-0.00280085	-0.0024452	-3.40253e-05	-0.00112855	-0.00296543	-0.000497397	-0.00236742	0.00214484	-0.000480444	0.00200757	-0.00173268	-0.00265905	-0.00238507	0.000274484	-0.00200757	-0.000188746	-0.00118395	0.00084078	-0.00238458	-3.43175e-05	-0.00248802	0.00101236	0.0024532	0.000771986	-0.00193893	0.000926377	-0.00185314	-0.00104668	0.000600432	-0.00161292	0.00102952	-0.00178451	-0.00212855
1.65	-0.0030063	-5.06679e-05	-0.00356365	-0.00146937	-0.00251651	-0.00390143	-0.00214494	0.000168893	-0.00275296	0.000692463	-0.00320897	-0.00148626	-0.000709352	0.000726241	0.00189161	-5.06679e-05	-0.00229695	8.44471e-05	-0.00172549	-0.000981161	0.000101911	-0.00280085	0.000356687	-0.00254571	-0.00310573	-0.002069	0.000734971	-0.00239977	0.00107419	0.000290688	-0.000888803	-8.56888e-05	-0.000668915	0.000514655	-0.00180129	0.000137242	1.71552e-05	-0.00133811	-0.00150966	0.000291699	-0.000102931	-0.000669191	-0.00166406	-5.14761e-05	-0.00248751	0.000548967	-0.00193853	-0.00272767	-0.00169871
1.32	0.000707928	0.000371192	-0.00212764	0.00113158	-0.00195916	-0.000456012	-0.00158759	-0.00184093	0.00155382	-0.0020436	0.000135115	0.00027023	-0.00155382	0.00101336	-0.00297252	0.00113158	-0.00233073	0.00027023	-0.00324275	0.000692463	0.000287119	0.0014356	0.00138493	0.00101377	-0.000493264	-0.00246733	0.00151597	-0.00192242	0.000678856	-0.00285061	-0.000763248	0.000833449	-0.0021567	-0.00123467	-0.000325949	-0.000377414	-0.00212767	0.00102931	-0.00193893	0.000737825	-0.00295069	0.00118371	-0.00126975	0.00238458	-0.00121802	-0.0024537	-0.00116655	0.00109816	-0.0027454
0.99	-0.00335964	-0.00364005	-0.00102777	-0.00423581	-0.000623777	-0.00311576	0	-0.00129735	0.00126594	-0.00200944	-0.00325964	-0.00234762	-0.000894961	0.00207739	-0.00273608	0.000135115	-0.0031752	0.00184093	-0.00177337	-0.000287119	-0.00287118	-0.00325964	-0.00207739	-0.000861354	-0.000456012	-0.00233073	-0.000743432	-0.00309325	0.00103066	-0.00159016	0.00127131	0.001288	-0.000542975	-0.00205353	-0.000101828	-3.40668e-05	-0.00186648	0	-0.00331027	-0.000102931	-0.00255665	0.00130406	-0.00132095	-0.00118371	-0.00175019	-0.00039465	-0.00156112	-0.00247035	-0.0015786
0.66	-0.00272456	0.000874378	-0.00385293	-0.000723909	-0.00397468	0.000269471	-0.000843449	-0.00341028	-0.00332719	-5.0617e-05	-0.00280082	0.00124906	-0.00148507	0.00258356	-0.00202672	0.000591127	-0.00271919	0.000591127	0.00214494	0.00170582	-0.000624906	0.000743131	0.000624906	-0.0020436	0.0020605	-0.00241518	-0.000287119	-0.000709352	-0.00106403	0.000135115	0.00101336	0.000878246	-0.00250417	0.0013356	-0.0010154	0.00111582	-0.000526963	-0.00203863	-0.00112056	-0.00244321	-0.00231407	0.000733327	-0.00116133	0.0011585	-0.000290688	-0.00167983	0.00197244	-0.0026419	-5.14655e-05
0.32	-0.00221913	-0.00253855	-0.000790301	-0.00147972	0	-0.00235362	-0.00139564	-0.00243768	-0.00253906	-0.00119386	-0.00235503	-0.0016152	-0.00195249	-0.00313259	-0.000539374	-0.00207572	0.00143473	-0.000471668	0.00202144	0.000776282	-0.000523466	-0.00152004	0.0025646	-0.00209344	0.000135115	-0.00307386	0.000760022	-0.00214494	0.000895137	-0.00329342	-0.00320897	-0.00145248	0.00179027	-0.00116537	0.00101336	-0.00145248	-0.000743131	-0.00265163	-0.000591127	-0.00166084	-0.000712079	-0.00164522	-0.00271542	-0.00207051	6.77758e-05	-0.00091534	-0.000101828	-0.000905526	-0.00109346
0.2	3.36232e-05	-0.00341344	0.000773329	0.00016815	-0.0011266	-0.00255587	-0.00275765	0.000773485	-0.00161424	0.000470818	-0.00349889	0.000117727	-0.00375423	-0.000841752	-0.00102674	0.000168318	3.37314e-05	-0.00320769	-0.000826586	-0.000202468	-0.00185559	0.000994274	-0.00315196	0.000506478	-0.000236404	-0.0017396	-0.00233073	0.000658685	-0.0020436	-0.00133426	0.00138493	-0.00211116	0.000591127	-0.00327653	0.000844463	0.00146937	0.000152004	-0.0017396	-0.000979578	0.00239829	-0.000743131	0.00180716	-0.00229695	-0.00103024	0.000304499	-0.00104989	-0.000593158	-0.000338674	0.000442059
[truncated: 202 more columns]
