# Supplementary material for: Quantum oscillations in a dipolar excitonic insulator
Source: Nat Mater. 2025 Aug 25;25(1):42–8. doi: 10.1038/s41563-025-02334-3 (PMC12747884; doi:10.1038/s41563-025-02334-3)
Supplement: Supplementary file 4 — Rxx and Rxy versus temperature. [file 41563_2025_2334_MOESM4_ESM.xlsx]

## Sheet: fig4a
0	0.7	0.6995	0.699	0.6985	0.698	0.6975	0.697	0.6965	0.696	0.6955	0.695	0.6945	0.694	0.6935	0.693	0.6925	0.692	0.6915	0.691	0.6905	0.69	0.6895	0.689	0.6885	0.688	0.6875	0.687	0.6865	0.686	0.6855	0.685	0.6845	0.684	0.6835	0.683	0.6825	0.682	0.6815	0.681	0.6805	0.68	0.6795	0.679	0.6785	0.678	0.6775	0.677	0.6765	0.676
1.5	61.7286	61.628	56.8274	43.6914	33.0241	25.6008	20.647	16.4071	13.504	11.8955	12.1656	13.6599	16.5229	19.9157	22.8211	26.0826	29.4544	33.1472	36.7872	40.3686	43.6446	46.6206	49.043	51.4049	53.797	54.787	55.8045	56.5732	57.6436	58.6238	59.3746	59.9373	55.0065	49.7416	49.6396	54.1464	57.2356	59.7115	61.0971	56.847	48.6187	35.7104	23.73	15.8505	13.4816	17.2996	26.1088	42.1452	63.846
2	61.5779	61.5143	57.3295	49.5128	40.8288	32.7698	25.7969	19.9708	15.847	13.7689	13.6664	15.7274	18.8792	22.2492	24.9516	28.2216	31.5265	34.4842	37.6142	40.3831	43.0331	45.3049	47.6131	49.7423	50.253	50.7775	52.4384	53.7856	54.7145	57.4535	58.734	57.8618	57.6122	59.6021	60.7354	59.9769	55.33	49.9881	45.9404	42.9783	37.834	29.5385	20.7946	15.217	14.7614	19.1354	28.3009	42.5558	62.521
2.5	59.682	59.9045	57.4027	52.246	43.292	34.9692	27.5442	21.1852	16.9463	14.5169	14.56	15.883	18.417	21.6182	24.3609	27.3772	29.7648	31.8801	33.6296	34.9186	37.1828	39.9956	43.0832	45.9996	48.4281	49.5899	51.2109	52.559	53.0864	53.2466	53.6828	52.8847	53.3068	56.2318	57.3584	57.3381	56.9382	55.2548	52.4365	48.4212	41.5217	32.5612	24.7613	19.0452	18.6946	23.158	32.0776	45.483	62.9093
3	54.14	54.4038	52.0229	48.4859	42.5368	35.7308	29.3061	23.5212	19.1571	17.0355	16.2153	16.9505	18.587	20.6746	22.74	24.9254	27.0228	28.6374	30.2121	31.6576	34.1014	37.2925	40.4861	42.8241	44.8677	45.5598	46.451	48.5493	49.0842	50.2942	52.1186	54.3088	56.3181	58.1136	57.5037	56.3754	54.7154	50.5522	46.4748	43.5037	39.2549	33.579	28.3426	24.8983	24.7098	29.2298	36.9697	48.6926	64.3689
3.5	50.7139	49.6682	48.2883	45.4578	41.6738	37.2721	32.5778	28.2848	24.5616	22.1023	20.6864	21.0883	22.5342	24.1576	25.5819	26.9369	28.9689	31.1346	32.8496	34.1755	35.5946	37.7099	39.3998	40.816	41.1394	43.4556	45.9179	47.2047	47.478	49.8451	50.5777	50.4703	51.8545	52.9035	53.659	55.5301	57.0151	55.2652	51.8361	48.8648	44.182	38.6805	33.1484	30.1857	30.6644	34.842	41.7623	52.8502	65.4135
4	47.6624	46.9114	46.7593	44.4149	41.2726	37.9097	34.6388	31.2004	27.7694	25.0362	23.9994	24.1117	24.466	25.1451	25.9932	27.4352	29.0435	31.6402	33.6919	35.621	37.4383	39.3137	40.9694	42.9373	44.318	45.4127	46.8555	46.9897	47.486	47.9187	48.3498	50.4561	51.8677	52.9332	53.0523	52.2332	51.464	49.3413	47.8481	47.0854	44.6298	40.9808	37.5717	35.9043	36.6329	40.6739	46.8378	56.2464	67.344
4.5	44.4939	44.1593	43.3789	42.2946	40.8168	37.8523	34.9371	32.0111	29.5621	27.8604	26.733	26.3125	25.9095	26.4016	27.0654	27.9399	29.0093	30.0891	31.3474	32.5726	33.8875	35.0993	36.5519	37.8231	39.3573	42.0975	44.2014	45.7676	46.149	48.0011	50.5275	52.1435	52.767	52.3414	51.9221	51.0887	50.6702	51.0098	51.1881	49.4832	45.9519	43.0593	41.5614	41.2439	42.878	46.691	52.5521	61.2084	71.2545
5	42.435	42.2748	42.4366	40.8271	38.8126	37.2263	35.7611	34.512	32.8416	31.4095	30.3752	29.7357	29.3947	30.0281	30.8074	31.7938	32.9886	34.4936	35.7837	37.0711	38.3734	39.5371	40.3738	41.7925	43.3792	44.2479	44.8476	46.5123	48.5726	49.7547	50.5358	50.9285	51.9776	52.8531	52.8393	54.3013	54.4686	52.6388	51.3886	51.2759	49.9535	48.1693	47.7262	48.0643	49.9992	52.8694	57.912	65.7392	75.3107
5.5	41.5851	41.1472	41.0105	39.9294	39.0512	37.8467	37.3058	37.0323	36.5449	35.3339	34.0315	32.8458	32.4071	32.4745	32.8034	33.7342	34.5421	35.9149	37.2574	38.408	39.4904	41.141	43.0919	44.6018	46.564	46.9289	47.7735	48.1035	48.9744	50.7003	51.2198	50.9121	51.4144	53.3969	53.6488	54.8127	55.2622	55.3706	55.6899	56.3264	55.4285	54.3385	54.4827	55.4295	57.9546	61.1193	65.4034	71.7563	79.5188
6	40.4832	40.5918	40.1277	40.0768	39.2056	38.656	37.6996	36.6562	36.2076	36.5921	36.4788	36.1507	35.8152	35.4821	35.7539	36.4588	37.2532	38.1101	38.9354	40.0265	41.2954	42.7975	44.0603	45.3848	46.0496	47.0424	48.0946	49.7538	52.2613	53.026	52.6327	53.0317	54.0951	54.0661	54.6912	54.6584	55.9278	58.1994	59.355	58.6862	57.6166	58.052	59.2999	61.7149	64.5292	68.2095	72.8793	78.7331	85.296
6.5	40.4361	40.7011	40.3442	40.3416	40.468	39.4927	38.9002	38.4924	37.9407	37.7205	37.8888	38.0482	38.4025	38.5672	38.9518	39.6868	40.8246	41.3327	41.7567	42.6319	43.3668	44.4751	45.6096	46.6901	47.741	48.4045	49.6389	49.965	50.6762	52.3287	53.9167	55.7087	57.824	57.9239	58.2255	58.2026	59.2887	59.5256	59.9205	60.8813	62.4612	64.2113	65.8615	68.4638	70.9073	74.4339	78.1196	83.2194	89.3972
7	41.3748	41.1537	41.1702	41.7851	41.5583	41.6223	41.5024	41.5487	41.4741	41.626	41.5325	41.6702	41.3814	41.456	41.7385	41.6118	41.8907	42.2041	42.4334	43.4214	44.9279	45.6791	46.5893	47.6357	49.1311	50.4626	50.4154	51.418	53.1874	54.4271	54.8333	55.9552	57.807	59.7302	60.4759	60.1528	60.1254	61.7637	63.8048	65.6533	67.1428	67.6493	69.0317	72.3551	75.3038	78.9634	82.8348	87.8402	92.7298
7.5	40.898	41.0838	40.7338	41.6457	41.1098	41.0689	41.5736	41.3211	41.6609	41.6859	42.1859	42.5258	42.9639	43.2581	43.5973	44.1474	44.4645	45.0619	45.6052	45.9993	46.3301	46.696	47.5169	48.2813	49.4379	50.9254	51.5891	52.8875	53.5882	54.9952	57.1553	58.1375	59.2859	60.1499	60.0945	61.9336	63.3016	65.151	67.2693	69.0632	70.4903	72.6233	73.8244	76.765	79.8861	83.4862	86.6837	90.8017	95.3533
8	42.6127	42.28	42.558	42.045	42.6372	42.3473	42.3668	42.6527	42.647	43.0628	43.4071	44.3204	44.3854	44.2856	44.3453	44.6719	45.378	45.9948	46.4459	46.7462	47.45	48.1886	49.1354	50.0051	51.2077	52.0044	53.2075	54.691	55.4143	56.4914	58.2065	59.4105	61.0038	61.9357	63.4149	64.7608	65.4477	67.2966	68.7624	71.1416	73.1513	75.5012	77.3866	79.4611	83.0284	86.1646	90.3477	94.1061	98.4035
8.5	43.303	43.2159	42.289	42.5698	42.9638	43.2745	43.7974	43.8932	44.0006	44.0233	44.2059	44.6626	45.1522	45.9509	46.2901	46.7495	46.921	47.6482	48.1344	48.6336	49.3416	50.3648	51.1975	51.7076	53.2625	54.8255	55.7791	56.3461	56.7508	58.3434	59.3257	61.4487	63.1309	64.4252	65.8131	67.5654	69.1838	71.2262	72.291	73.7456	76.206	79.0846	81.4718	84.5888	86.9509	88.8338	92.1023	95.854	99.3583
9	43.3852	42.8007	43.2517	43.2388	43.0387	44.5919	45.1919	45.3972	45.6374	45.9015	45.7805	45.9075	46.3611	47.192	47.4571	48.2223	48.6199	48.9853	49.6677	50.0719	50.6494	51.4382	52.6779	53.2904	54.3845	55.6578	56.5133	57.1229	58.5033	59.7469	61.6614	62.4436	63.9663	65.0932	66.7349	68.6727	70.3023	72.6998	74.4381	76.1638	77.5967	80.1697	82.5167	85.4164	87.5923	89.9502	92.2887	95.6873	99.5259
9.5	43.5949	43.6237	44.7176	44.925	45.7847	46.0043	46.0138	46.3411	46.4466	46.7164	47.3813	47.5611	47.919	48.7205	49.1756	49.7781	50.1552	50.8306	51.2482	52.2529	53.691	55.0871	56.3096	57.1494	57.8892	58.0045	58.6866	60.0576	61.389	62.9623	64.5383	66.1606	67.6889	69.4933	70.166	72.0369	73.2073	75.1814	76.4515	77.5299	79.5181	81.9316	84.2922	86.9549	89.1783	91.206	93.7978	97.1046	100.269
10	45.2514	44.2321	44.7579	45.4666	46.651	46.6926	46.7809	46.3498	46.7371	47.6116	48.2713	48.9423	49.6315	50.6031	51.082	51.4585	51.9801	52.4031	52.7601	53.1412	54.0442	55.0518	56.735	57.7939	58.4518	59.6722	60.6271	61.9053	63.6257	64.1549	65.3286	66.5579	67.8877	69.0811	70.5346	72.5171	74.5977	76.5785	78.5759	79.6407	81.0263	83.0042	85.8006	88.2536	90.6608	93.1494	95.432	97.4061	100.6
10.5	45.6064	45.5164	46.1507	46.4974	46.5762	46.9912	47.4889	47.9421	48.9946	49.5297	50.2167	50.7808	51.5344	52.3725	52.6686	53.5501	54.3845	55.0563	55.4625	55.8405	56.1275	56.5193	57.3438	58.5488	59.625	61.3256	62.4378	63.3352	65.0533	66.0265	67.1225	68.0031	69.1775	70.7486	72.1537	73.6356	75.2669	77.4365	79.3471	81.1755	83.5502	85.3913	86.907	88.2433	91.2879	94.0598	96.8413	99.0761	101.471
11	47.2464	47.6937	47.5117	48.0386	48.018	48.7564	48.8428	49.1687	50.3194	51.2263	51.4099	51.9444	52.9551	53.704	53.942	54.3874	54.9211	55.3694	56.3241	56.9675	57.878	58.7175	59.4315	60.2001	61.5892	63.4226	63.8028	64.9666	66.606	67.5082	68.7153	69.7584	71.6146	73.1732	74.0869	75.5553	77.754	79.5865	81.1294	82.7026	85.0782	86.452	88.9438	90.2461	92.1006	94.127	95.6502	98.0235	100.637
11.5	48.0925	48.3621	48.6499	49.2949	49.777	50.3143	50.4799	50.6591	51.0252	51.6904	52.2041	52.9542	53.8972	54.3908	54.729	55.2158	56.3256	57.4387	58.2772	59.3566	60.2085	60.9266	61.4751	62.6608	63.2406	63.831	64.7417	65.8272	67.0386	68.4762	70.3404	71.3023	72.5503	74.5599	76.0817	77.6969	78.9675	80.145	81.8108	83.6744	85.9232	88.1915	89.4218	90.3482	91.8807	94.2266	96.1591	98.2949	101.057
12	50.0872	50.1638	49.8513	49.7656	50.5672	50.6477	51.3397	51.821	52.15	53.0028	53.2741	54.2773	54.8447	55.4364	56.304	56.8663	58.0819	58.8976	59.465	59.9857	60.298	61.0659	62.2836	63.2876	63.7237	65.7957	66.5452	68.0674	68.9269	70.569	71.7921	73.1308	74.2429	75.4953	77.2476	79.0022	80.9173	82.0851	84.6463	85.6878	87.1343	88.02	89.6245	91.1127	93.5031	95.4197	97.6919	100.277	102.294
12.5	50.824	50.9552	50.865	50.5372	51.2937	51.5764	52.2	52.4096	52.7547	53.4547	54.4789	55.4238	56.2377	56.8333	57.6341	58.6994	59.2829	60.2797	61.0337	61.5149	62.1196	62.779	64.1175	65.2138	66.5728	67.2906	68.0471	69.4269	70.7893	72.7943	73.8501	74.7296	75.6538	76.428	78.3265	79.5206	81.6778	84.0524	86.0617	87.3842	88.2682	89.2914	91.408	93.0719	95.0262	96.6962	99.1067	101.162	103.201
13	51.6759	51.1953	51.9471	51.7499	52.8803	52.8559	53.4852	54.1151	54.754	55.98	56.8279	57.3862	57.8429	58.6874	59.9796	60.4052	61.0368	61.3981	61.8738	62.2537	63.1991	64.5302	65.7699	66.8493	67.7551	68.2452	69.5986	71.2182	72.2236	73.9252	75.133	76.4614	77.5408	79.684	80.8119	82.47	83.4812	84.4523	85.9121	87.7429	89.4011	91.33	93.1851	95.0475	97.0125	98.4726	100.065	101.339	102.553
13.5	52.6497	52.2445	52.6188	53.2825	54.4008	54.6075	54.9408	55.3058	56.1617	56.7723	57.6792	58.2259	58.8846	59.3994	60.19	61.2801	62.0511	62.7197	63.4027	64.3117	65.2053	66.2594	67.5177	68.4739	70.1669	71.089	71.8977	73.3579	74.592	75.8678	77.5395	77.9516	78.9547	80.5301	81.6347	83.0509	84.8311	85.7919	87.9165	89.2652	91.0991	92.536	93.3022	95.2648	97.515	99.3962	100.812	103.145	105.233
14	54.1631	53.9205	55.0933	55.2688	55.9096	56.1138	56.4698	57.4258	57.9164	58.6426	59.2895	60.1356	61.0759	62.2029	63.3293	64.1872	64.8478	65.1896	65.7312	66.4209	67.2131	68.1127	68.7629	69.7659	70.6533	71.46	73.4128	74.5509	75.8102	76.7634	77.6121	78.6204	80.7718	82.0187	83.2428	85.0414	86.6655	88.0994	90.0429	91.6047	93.3443	95.2892	96.1848	97.7203	99.2117	100.845	102.687	103.807	104.938
14.5	54.8847	55.2538	55.3531	56.134	56.4645	56.812	57.3811	58.2942	58.6846	59.6552	60.3656	60.999	61.2682	62.2702	62.988	64.1799	65.097	65.656	66.0595	66.4868	67.416	68.9438	70.1148	71.2161	72.8082	73.4064	74.4254	75.5759	76.7164	78.3221	79.336	81.0445	81.5374	83.2198	84.5966	85.9093	87.9893	89.4491	90.6087	91.9436	93.6724	95.921	96.7644	98.055	99.762	101.388	102.976	104.753	106.539
15	56.1523	56.624	56.8337	56.5657	57.8534	58.0147	58.1982	59.2433	60.1847	60.8141	61.512	62.3079	63.3116	63.6421	64.5213	65.6525	66.2806	66.9041	67.6902	68.7527	69.4061	70.7943	71.5117	72.3056	74.2062	75.5834	76.9907	77.8989	78.7624	79.3283	81.2294	82.2573	83.5456	84.3394	86.3203	87.7333	89.0417	91.1387	91.7267	93.3356	94.7047	97.0665	97.4892	99.0439	101.072	102.664	104.328	105.661	107.33
15.5	57.224	58.0256	56.7952	57.1985	57.6671	58.6606	60.1789	61.1814	62.6345	63.2815	63.7845	64.6988	65.7339	66.7744	67.3906	68.0383	68.7612	69.3361	70.0404	70.5595	70.9747	71.7531	72.7496	73.387	74.3275	75.8828	77.0151	78.2354	80.3226	82.0916	82.5816	84.2544	84.1496	85.9487	86.7868	88.7483	89.7281	91.6637	92.8232	94.3656	96.153	97.6152	98.9387	100.651	102.365	103.756	105.586	107.675	109.616
16	58.703	58.1908	58.8242	60.2699	60.7231	61.2939	61.8299	62.2341	63.1518	63.6886	64.381	64.9915	66.0113	66.3505	67.4255	68.1904	68.9421	70.0964	70.8433	71.5652	72.4968	73.6923	74.5706	75.7152	76.9217	77.8596	78.5574	79.4439	81.348	82.3732	83.457	84.7889	86.4099	87.744	89.5181	90.4661	92.3915	93.3777	94.7721	95.7816	97.3642	99.3994	100.73	101.533	102.607	104.779	106.053	107.861	109.879
16.5	60.1322	60.4071	60.5704	60.7523	62.0914	62.9575	63.3472	63.6582	64.2549	64.7904	65.4462	65.7765	66.6085	67.5185	67.8803	68.4352	69.1505	70.4525	71.8102	73.1285	74.0314	75.4673	76.1313	76.8886	78.2947	78.9332	80.2307	81.8352	82.485	83.3548	84.5793	85.9274	87.6786	89.0702	90.7043	91.1929	92.4978	94.035	95.0487	96.3762	98.2233	100.165	101.674	103.061	105.129	106.195	108.378	109.907	110.974
17	61.3364	60.7835	61.8636	62.0958	63.5497	63.3381	64.1434	65.0847	66.2373	67.0466	67.7764	67.9724	68.8777	69.8625	70.5124	71.4134	72.5903	73.7848	74.5333	74.9419	75.8138	76.9633	77.7605	78.7486	79.8332	80.8524	81.8129	82.5131	84.0222	85.0734	87.2074	88.1203	89.094	90.3286	92.2072	92.9909	94.5711	96.5814	97.5918	98.588	100.226	102.229	103.055	104.667	106.858	107.925	109.33	111.4	112.103
17.5	62.4338	62.3444	62.6826	62.8656	63.1365	64.5671	65.5322	66.0235	66.3961	67.0468	68.0779	69.3018	70.1491	71.3429	71.9324	73.0276	74.1042	74.9667	75.8535	76.4919	77.885	78.8923	80.0622	81.0466	81.7208	83.7333	84.0889	84.7966	86.6865	87.7363	89.0929	90.3719	90.9263	91.9387	92.8587	94.8874	96.681	98.3424	99.9244	100.546	102.101	102.898	105.151	106.664	108.723	110.185	111.264	113.083	114.763
18	64.0092	63.9079	64.3292	64.9957	65.0736	65.8246	66.6976	67.5514	68.0704	69.0276	69.7271	70.3841	71.1502	72.2305	73.0283	73.977	75.3842	76.3173	76.9701	77.6465	78.5428	79.6697	80.5349	81.6932	82.8426	84.5354	86.4211	87.3196	88.5662	89.0098	89.9945	91.4616	92.3869	93.8024	95.6633	96.3914	98.4112	99.6244	100.627	101.908	103.5	104.839	106.248	109.017	110.743	112.51	113.396	115.269	117.006
18.5	65.2721	65.3528	65.5681	66.1697	66.6784	67.7351	68.5112	69.1767	69.8164	70.1259	70.4095	71.3147	72.2631	73.4317	74.412	75.4534	76.475	77.2634	78.0497	79.023	80.5528	81.7285	82.54	83.4194	84.2473	85.6855	86.7087	87.9895	89.8053	91.1983	91.6368	93.4552	94.0251	95.2381	96.4097	97.8378	99.1779	100.7	102.094	103.628	105.62	106.893	108.689	109.901	110.896	112.686	114.819	117.011	118.398
19	66.7677	67.1252	66.7307	67.3402	68.2604	68.9818	69.5	70.2282	70.9972	71.9108	72.7987	73.4591	74.3772	75.32	76.3716	77.2066	78.4429	79.2311	79.6404	80.8618	81.952	83.0941	83.7897	84.7028	86.1771	87.5842	88.2205	89.9342	90.8019	91.8114	93.449	93.6129	94.7538	96.4973	98.1837	99.9167	101.379	102.645	104.137	104.707	105.984	107.791	109.616	111.839	113.118	114.573	116.398	117.338	119.849
19.5	68.0822	67.6293	68.0136	69.6519	69.9396	70.376	70.9634	71.6936	72.6122	73.8189	74.9255	75.4735	75.9473	76.6173	77.0983	77.5573	78.4141	79.8816	81.1365	82.3739	83.0517	83.6208	84.6577	85.7372	86.6082	87.9926	89.4633	90.8092	92.0519	93.2022	95.0005	95.8188	97.3943	98.5841	99.7286	101.836	102.718	104.364	105.243	106.49	107.895	109.772	110.861	112.122	113.805	115.401	116.944	119.432	121.193
20	69.6448	69.835	69.7162	69.6069	70.8865	71.7608	72.0405	73.2579	74.3726	75.1426	75.5652	76.3664	77.4167	78.2464	79.1609	79.6099	80.9519	81.7991	82.7152	83.7504	84.8121	86.1044	87.1456	88.5009	89.6875	90.7517	91.6916	92.7071	94.1303	94.6669	96.6584	97.2236	98.5742	100.318	101.18	102.883	105.145	106.333	107.933	109.947	110.739	111.8	113.458	115.018	115.871	117.773	119.166	120.734	122.545
[truncated: 152 more columns]

## Sheet: fig4b_1
	0.69	0.6895	0.689	0.6885	0.688	0.6875	0.687	0.6865	0.686	0.6855	0.685	0.6845	0.684	0.6835	0.683	0.6825	0.682	0.6815	0.681	0.6805	0.68	0.6795	0.679	0.6785	0.678	0.6775	0.677	0.6765	0.676	0.6755	0.675	0.6745	0.674	0.6735	0.673	0.6725	0.672	0.6715	0.671	0.6705	0.67	0.6695	0.669	0.6685	0.668	0.6675	0.667	0.6665	0.666
1.5	43.6446	46.6206	49.043	51.4049	53.797	54.787	55.8045	56.5732	57.6436	58.6238	59.3746	59.9373	55.0065	49.7416	49.6396	54.1464	57.2356	59.7115	61.0971	56.847	48.6187	35.7104	23.73	15.8505	13.4816	17.2996	26.1088	42.1452	63.846	88.4277	114.924	143.242	168.831	189.854	212.232	230.095	246.129	258.133	265.769	272.259	277.285	276.773	274.882	267.989	258.356	245.944	226.535	199.967	168.694
2.5	37.1828	39.9956	43.0832	45.9996	48.4281	49.5899	51.2109	52.559	53.0864	53.2466	53.6828	52.8847	53.3068	56.2318	57.3584	57.3381	56.9382	55.2548	52.4365	48.4212	41.5217	32.5612	24.7613	19.0452	18.6946	23.158	32.0776	45.483	62.9093	81.9489	101.212	122.309	144.716	163.701	182.126	199.263	212.353	224.991	233.165	240.116	243.243	245.76	243.734	240.703	232.966	224.252	211.04	192.365	169.139
3.5	35.5946	37.7099	39.3998	40.816	41.1394	43.4556	45.9179	47.2047	47.478	49.8451	50.5777	50.4703	51.8545	52.9035	53.659	55.5301	57.0151	55.2652	51.8361	48.8648	44.182	38.6805	33.1484	30.1857	30.6644	34.842	41.7623	52.8502	65.4135	79.0037	93.7394	108.91	124.963	139.926	152.048	163.976	175.472	185.303	191.856	198.038	201.912	204.252	205.993	202.69	199.296	193.525	184.943	170.89	155.255
4.5	33.8875	35.0993	36.5519	37.8231	39.3573	42.0975	44.2014	45.7676	46.149	48.0011	50.5275	52.1435	52.767	52.3414	51.9221	51.0887	50.6702	51.0098	51.1881	49.4832	45.9519	43.0593	41.5614	41.2439	42.878	46.691	52.5521	61.2084	71.2545	81.5036	92.865	104.619	116.014	127.027	138.891	147.967	156.828	163.559	169.582	173.608	177.137	180.062	179.999	179.405	176.028	172.154	165.347	157.062	144.857
5.5	39.4904	41.141	43.0919	44.6018	46.564	46.9289	47.7735	48.1035	48.9744	50.7003	51.2198	50.9121	51.4144	53.3969	53.6488	54.8127	55.2622	55.3706	55.6899	56.3264	55.4285	54.3385	54.4827	55.4295	57.9546	61.1193	65.4034	71.7563	79.5188	87.4561	96.1547	105.829	114.771	122.837	130.488	138.127	144.655	150.033	154.662	157.024	159.107	161.133	160.966	159.995	158.117	154.187	149.479	143.884	135.693
6.5	43.3668	44.4751	45.6096	46.6901	47.741	48.4045	49.6389	49.965	50.6762	52.3287	53.9167	55.7087	57.824	57.9239	58.2255	58.2026	59.2887	59.5256	59.9205	60.8813	62.4612	64.2113	65.8615	68.4638	70.9073	74.4339	78.1196	83.2194	89.3972	95.4807	101.94	108.796	114.787	121.268	125.866	130.869	135.291	138.946	142.435	145.016	147.107	148.468	148.631	146.66	144.697	142.273	139.725	134.994	129.338
7.5	46.3301	46.696	47.5169	48.2813	49.4379	50.9254	51.5891	52.8875	53.5882	54.9952	57.1553	58.1375	59.2859	60.1499	60.0945	61.9336	63.3016	65.151	67.2693	69.0632	70.4903	72.6233	73.8244	76.765	79.8861	83.4862	86.6837	90.8017	95.3533	99.9284	104.316	108.615	113.153	118.106	121.678	124.843	128.808	131.184	133.693	136.211	137.32	138.485	138.085	137.979	136.717	134.571	131.525	128.155	124.585
8.5	49.3416	50.3648	51.1975	51.7076	53.2625	54.8255	55.7791	56.3461	56.7508	58.3434	59.3257	61.4487	63.1309	64.4252	65.8131	67.5654	69.1838	71.2262	72.291	73.7456	76.206	79.0846	81.4718	84.5888	86.9509	88.8338	92.1023	95.854	99.3583	102.834	105.455	109.466	112.781	116.366	119.072	121.741	123.813	126.23	128.266	130.202	130.783	131.392	131.158	130.233	128.999	128.654	127.705	126.039	123.605
9.5	53.691	55.0871	56.3096	57.1494	57.8892	58.0045	58.6866	60.0576	61.389	62.9623	64.5383	66.1606	67.6889	69.4933	70.166	72.0369	73.2073	75.1814	76.4515	77.5299	79.5181	81.9316	84.2922	86.9549	89.1783	91.206	93.7978	97.1046	100.269	102.882	105.381	107.977	110.747	114.397	116.954	118.167	119.871	120.965	122.445	123.463	124.87	125.899	126.92	126.764	126.115	125.337	124.36	123.305	121.924
10.5	56.1275	56.5193	57.3438	58.5488	59.625	61.3256	62.4378	63.3352	65.0533	66.0265	67.1225	68.0031	69.1775	70.7486	72.1537	73.6356	75.2669	77.4365	79.3471	81.1755	83.5502	85.3913	86.907	88.2433	91.2879	94.0598	96.8413	99.0761	101.471	103.049	104.728	107.353	109.036	111.307	113.914	116.211	117.367	119.193	119.875	120.744	121.215	122.182	122.897	124.218	124.673	124.777	124.731	125.366	125.022
11.5	60.2085	60.9266	61.4751	62.6608	63.2406	63.831	64.7417	65.8272	67.0386	68.4762	70.3404	71.3023	72.5503	74.5599	76.0817	77.6969	78.9675	80.145	81.8108	83.6744	85.9232	88.1915	89.4218	90.3482	91.8807	94.2266	96.1591	98.2949	101.057	103.357	104.886	107.672	109.758	111.472	113.6	115.043	116.097	117.727	119.385	120.537	121.334	122.44	123.438	124.176	124.621	125.375	126.248	127.529	128.648
12.5	62.1196	62.779	64.1175	65.2138	66.5728	67.2906	68.0471	69.4269	70.7893	72.7943	73.8501	74.7296	75.6538	76.428	78.3265	79.5206	81.6778	84.0524	86.0617	87.3842	88.2682	89.2914	91.408	93.0719	95.0262	96.6962	99.1067	101.162	103.201	104.658	106.453	107.412	109.511	111.569	113.419	114.905	116.873	118.602	118.813	120.541	121.537	122.713	124.392	125.378	126.94	127.47	128.125	129.331	130.461
13.5	65.2053	66.2594	67.5177	68.4739	70.1669	71.089	71.8977	73.3579	74.592	75.8678	77.5395	77.9516	78.9547	80.5301	81.6347	83.0509	84.8311	85.7919	87.9165	89.2652	91.0991	92.536	93.3022	95.2648	97.515	99.3962	100.812	103.145	105.233	106.34	108.045	109.721	111.011	112.411	113.763	115.005	116.705	118.774	120.234	122.129	123.316	125.251	126.595	127.79	129.714	132.001	133.464	134.545	135.705
14.5	67.416	68.9438	70.1148	71.2161	72.8082	73.4064	74.4254	75.5759	76.7164	78.3221	79.336	81.0445	81.5374	83.2198	84.5966	85.9093	87.9893	89.4491	90.6087	91.9436	93.6724	95.921	96.7644	98.055	99.762	101.388	102.976	104.753	106.539	108.459	109.657	111.283	112.972	114.974	116.095	118.147	119.164	120.954	122.224	123.881	126.052	127.973	130.06	131.545	133.435	135.541	137.255	139.253	140.617
[truncated: 132 more columns]

## Sheet: fig4b_2
	0.69	0.6895	0.689	0.6885	0.688	0.6875	0.687	0.6865	0.686	0.6855	0.685	0.6845	0.684	0.6835	0.683	0.6825	0.682	0.6815	0.681	0.6805	0.68	0.6795	0.679	0.6785	0.678	0.6775	0.677	0.6765	0.676	0.6755	0.675	0.6745	0.674	0.6735	0.673	0.6725	0.672	0.6715	0.671	0.6705	0.67	0.6695	0.669	0.6685	0.668	0.6675	0.667	0.6665	0.666
1.5	0.19108	0.196772	0.201077	0.203377	0.205541	0.206587	0.206177	0.203264	0.198015	0.193505	0.190973	0.190821	0.194174	0.200044	0.209449	0.219606	0.226665	0.228851	0.227412	0.218044	0.198323	0.174623	0.15107	0.134212	0.135	0.159285	0.203277	0.278144	0.372626	0.478948	0.592514	0.716103	0.841702	0.951097	1.05384	1.14021	1.21217	1.26708	1.30828	1.33027	1.33534	1.32053	1.28286	1.22426	1.146	1.04759	0.930452	0.785054	0.619786
2.5	0.195968	0.199895	0.201667	0.203866	0.205825	0.206494	0.206726	0.208028	0.206953	0.205112	0.203855	0.203438	0.203112	0.20211	0.200722	0.19842	0.19479	0.190144	0.185533	0.17905	0.169548	0.158269	0.148568	0.146206	0.157838	0.184784	0.23119	0.309632	0.394719	0.483912	0.582735	0.685236	0.783738	0.877306	0.958605	1.02414	1.07485	1.1124	1.14408	1.16085	1.15936	1.1432	1.11116	1.06063	0.994174	0.91883	0.831417	0.719699	0.588075
3.5	0.200397	0.203231	0.205832	0.207544	0.209076	0.209859	0.211537	0.212435	0.212542	0.212347	0.210464	0.208896	0.207626	0.205592	0.204206	0.201328	0.197038	0.192281	0.186972	0.181853	0.177441	0.174864	0.176754	0.187007	0.209644	0.242699	0.29403	0.358284	0.430492	0.506181	0.576343	0.657008	0.731273	0.791563	0.848106	0.891247	0.922833	0.949219	0.962776	0.966822	0.961333	0.945806	0.918044	0.879316	0.830767	0.776562	0.712492	0.638704	0.549049
4.5	0.218352	0.220484	0.222668	0.223995	0.225671	0.227233	0.228572	0.230332	0.23098	0.23156	0.230461	0.230502	0.22985	0.227656	0.226775	0.224514	0.222102	0.219864	0.216161	0.216482	0.218405	0.22308	0.233555	0.251177	0.277585	0.311247	0.352441	0.406431	0.463044	0.520723	0.574155	0.628932	0.6794	0.723026	0.761085	0.792114	0.812943	0.827571	0.835551	0.83549	0.827425	0.813663	0.789588	0.75978	0.722412	0.680385	0.635715	0.579814	0.514698
5.5	0.251133	0.250985	0.251864	0.253039	0.253219	0.254568	0.255061	0.255294	0.256614	0.257441	0.25835	0.259429	0.259982	0.260651	0.260809	0.261961	0.263857	0.26507	0.268488	0.272644	0.279734	0.289521	0.304022	0.323619	0.348114	0.376391	0.410755	0.451138	0.491762	0.530969	0.568047	0.604639	0.637309	0.666942	0.690474	0.710395	0.724873	0.733386	0.736654	0.735257	0.727475	0.715366	0.697791	0.674499	0.648602	0.617222	0.584023	0.542392	0.495108
6.5	0.274777	0.274542	0.275195	0.276571	0.278295	0.280161	0.281341	0.283953	0.286449	0.287744	0.28925	0.291317	0.293448	0.296213	0.299733	0.303569	0.308878	0.316531	0.323416	0.332209	0.343241	0.355735	0.370875	0.389712	0.411297	0.433089	0.456548	0.483525	0.512806	0.53891	0.562457	0.588276	0.609469	0.627477	0.643192	0.654395	0.661817	0.666341	0.667009	0.664944	0.657559	0.647482	0.63239	0.61578	0.594531	0.569897	0.543111	0.513839	0.477302
7.5	0.309842	0.308491	0.308488	0.30886	0.308696	0.309367	0.31079	0.31343	0.317251	0.319848	0.322792	0.325993	0.329905	0.33371	0.338833	0.344232	0.351384	0.359181	0.366736	0.377115	0.389469	0.402389	0.416755	0.431422	0.448868	0.466703	0.483429	0.502054	0.519807	0.536636	0.553823	0.570202	0.583939	0.595375	0.60531	0.611617	0.616947	0.618905	0.619556	0.617431	0.61064	0.602597	0.590379	0.576437	0.560255	0.542163	0.522588	0.499661	0.474094
8.5	0.341074	0.339393	0.338981	0.339389	0.338946	0.341238	0.341863	0.343643	0.346522	0.349932	0.353409	0.358083	0.362251	0.368303	0.374433	0.380895	0.388477	0.396387	0.405702	0.414956	0.42515	0.435838	0.448323	0.459406	0.471478	0.48416	0.497056	0.511593	0.524721	0.53627	0.546435	0.556636	0.565877	0.572371	0.57948	0.583858	0.586056	0.587501	0.586292	0.5833	0.578119	0.571143	0.561427	0.551255	0.537837	0.525127	0.511844	0.496149	0.476647
9.5	0.36805	0.366372	0.365489	0.365775	0.366795	0.367372	0.369232	0.371474	0.374249	0.377565	0.381727	0.385876	0.390808	0.396326	0.402294	0.408686	0.416305	0.423062	0.431198	0.439464	0.448466	0.458265	0.466938	0.477156	0.486159	0.494816	0.503261	0.513782	0.523171	0.532127	0.540178	0.54778	0.553806	0.557878	0.562051	0.566413	0.56772	0.566627	0.566433	0.564901	0.560858	0.555433	0.548421	0.540399	0.531842	0.523462	0.514397	0.504431	0.492863
10.5	0.592656	0.570455	0.55143	0.534504	0.516291	0.503341	0.490484	0.480289	0.472977	0.466314	0.459206	0.45426	0.450349	0.449718	0.449195	0.450183	0.452784	0.455036	0.458794	0.463386	0.469895	0.475777	0.482136	0.489007	0.495813	0.502334	0.509978	0.516665	0.524113	0.52931	0.536098	0.542263	0.54719	0.551594	0.554725	0.557776	0.558696	0.559316	0.559114	0.557236	0.55403	0.551551	0.547567	0.542589	0.537389	0.530793	0.525051	0.51918	0.512187
11.5	0.43134	0.427497	0.425088	0.423798	0.42322	0.423934	0.42423	0.425482	0.427661	0.430093	0.432958	0.436601	0.441423	0.445945	0.450424	0.455561	0.460492	0.466645	0.472548	0.477798	0.484578	0.489729	0.49543	0.501802	0.508092	0.51438	0.520204	0.525391	0.530725	0.534837	0.540585	0.544375	0.548576	0.551814	0.553362	0.555507	0.557304	0.558516	0.558761	0.558095	0.557609	0.556073	0.552393	0.549672	0.546971	0.544685	0.542332	0.540041	0.537537
12.5	0.481774	0.475306	0.469206	0.466452	0.462051	0.459188	0.45689	0.457101	0.456387	0.458357	0.460417	0.463155	0.46595	0.470177	0.473731	0.47684	0.481915	0.486866	0.490964	0.496572	0.502646	0.506372	0.511067	0.516173	0.521321	0.525393	0.53114	0.534623	0.537941	0.543067	0.547159	0.551404	0.554398	0.556533	0.560106	0.562957	0.565036	0.566319	0.567151	0.568275	0.568423	0.566975	0.566472	0.565513	0.565474	0.565201	0.565382	0.564545	0.564746
13.5	0.519649	0.5127	0.505239	0.498503	0.492894	0.489162	0.486477	0.484425	0.483155	0.483074	0.484625	0.48743	0.488902	0.492079	0.495095	0.498336	0.501793	0.506476	0.510584	0.515256	0.52099	0.524637	0.528402	0.53176	0.536897	0.54141	0.545743	0.549709	0.553395	0.557134	0.560347	0.563955	0.56579	0.56866	0.570598	0.573612	0.575143	0.578234	0.580291	0.58175	0.582957	0.582834	0.584014	0.584954	0.586487	0.587829	0.588716	0.590801	0.592265
14.5	0.607966	0.593576	0.580019	0.568316	0.556252	0.545789	0.537141	0.530418	0.526198	0.52175	0.52003	0.518838	0.51851	0.51909	0.519886	0.522978	0.525388	0.528618	0.532258	0.536192	0.538956	0.542959	0.545748	0.55058	0.55386	0.55733	0.560681	0.565486	0.568759	0.571102	0.574908	0.57784	0.581676	0.584338	0.587805	0.590138	0.591423	0.594016	0.59665	0.598689	0.601596	0.603364	0.604773	0.606587	0.609261	0.611782	0.613885	0.617024	0.619791
[truncated: 132 more columns]

## Sheet: fig4c
	0.69	0.6895	0.689	0.6885	0.688	0.6875	0.687	0.6865	0.686	0.6855	0.685	0.6845	0.684	0.6835	0.683	0.6825	0.682	0.6815	0.681	0.6805	0.68	0.6795	0.679	0.6785	0.678	0.6775	0.677	0.6765	0.676	0.6755	0.675	0.6745	0.674	0.6735	0.673	0.6725	0.672	0.6715	0.671	0.6705	0.67	0.6695	0.669	0.6685	0.668	0.6675	0.667	0.6665	0.666
1.5	7.55959	7.52564	7.49511	7.46229	7.42644	7.38931	7.35573	7.32225	7.28839	7.25716	7.2265	7.19453	7.159	7.12021	7.08013	7.04023	7.00316	6.97035	6.93963	6.91229	6.88978	6.87395	6.86562	6.86048	6.84934	6.83865	6.82771	6.81146	6.79419	6.77612	6.7626	6.74244	6.7224	6.70206	6.67483	6.64464	6.61015	6.57444	6.53628	6.4912	6.44812	6.40551	6.36594	6.32659	6.28736	6.25347	6.22366	6.20101	6.1739
2.5	7.67569	7.61392	7.55798	7.50558	7.45616	7.40761	7.36423	7.3285	7.28899	7.24692	7.21516	7.17985	7.14824	7.11362	7.07841	7.05234	7.02092	6.99298	6.96993	6.94668	6.92381	6.90614	6.89369	6.87793	6.86276	6.84973	6.83387	6.8108	6.79316	6.77303	6.7523	6.72892	6.70776	6.67936	6.6504	6.61765	6.58606	6.55052	6.51208	6.47669	6.43348	6.39408	6.35782	6.31336	6.27277	6.2397	6.2077	6.17849	6.15072
3.5	7.75971	7.68178	7.61577	7.55131	7.49193	7.43598	7.38468	7.34293	7.29082	7.25553	7.21504	7.18217	7.15015	7.11411	7.08253	7.05712	7.02841	7.00051	6.97361	6.95387	6.93506	6.91589	6.89956	6.88772	6.8732	6.85354	6.83758	6.81293	6.79128	6.76684	6.74406	6.71608	6.68586	6.66037	6.62813	6.59506	6.55825	6.52857	6.49234	6.45549	6.41865	6.38396	6.34754	6.30605	6.27102	6.23864	6.2014	6.16754	6.13468
4.5	7.77465	7.70033	7.63847	7.57411	7.5014	7.44284	7.39018	7.34807	7.29933	7.26218	7.2261	7.19271	7.16104	7.12576	7.09344	7.0666	7.03716	7.01216	6.9864	6.96651	6.94506	6.92264	6.90764	6.8908	6.86959	6.85099	6.83664	6.81025	6.78286	6.76171	6.73587	6.70862	6.67774	6.64403	6.60834	6.57935	6.54477	6.50755	6.47502	6.43978	6.40265	6.37117	6.33397	6.29545	6.26017	6.22789	6.19643	6.16336	6.13025
5.5	7.84996	7.76321	7.68649	7.6159	7.53938	7.47466	7.41994	7.36882	7.32652	7.28598	7.24848	7.21386	7.17442	7.14283	7.11221	7.08847	7.06279	7.03098	7.00905	6.98553	6.95897	6.93851	6.91686	6.89748	6.87494	6.85205	6.83058	6.80419	6.7768	6.75043	6.72718	6.69665	6.66179	6.62707	6.59513	6.56222	6.53029	6.49681	6.46593	6.43422	6.39457	6.35913	6.32595	6.28816	6.258	6.22189	6.19537	6.16387	6.13373
6.5	7.72964	7.65788	7.59416	7.53984	7.48419	7.43371	7.38952	7.35163	7.31193	7.27587	7.24175	7.21378	7.18123	7.1475	7.12474	7.09716	7.06688	7.04347	7.01565	6.99175	6.9663	6.93684	6.91389	6.89259	6.8716	6.84378	6.82069	6.78941	6.76318	6.73408	6.71102	6.68105	6.64657	6.61157	6.58394	6.55282	6.51356	6.48369	6.45333	6.42279	6.3861	6.35218	6.3166	6.2895	6.259	6.22449	6.19575	6.16775	6.13382
7.5	7.77474	7.70004	7.63247	7.56599	7.49933	7.4467	7.40068	7.35916	7.32738	7.29397	7.25788	7.22873	7.19628	7.16022	7.13654	7.10546	7.0777	7.04996	7.02082	6.99779	6.97298	6.94625	6.91905	6.88784	6.8619	6.83943	6.81467	6.78191	6.75449	6.72552	6.69891	6.66975	6.63504	6.60487	6.57536	6.53859	6.50981	6.47776	6.4499	6.42025	6.38347	6.35216	6.31815	6.28661	6.25765	6.22506	6.19607	6.16805	6.14111
8.5	7.77774	7.70689	7.64034	7.58354	7.51741	7.46707	7.41847	7.37797	7.33956	7.29936	7.26444	7.23439	7.19913	7.17198	7.13925	7.11428	7.08215	7.05372	7.03011	7.00095	6.96993	6.94104	6.91693	6.88739	6.86171	6.83298	6.80962	6.7777	6.74657	6.72115	6.69041	6.66148	6.63197	6.59673	6.56868	6.53475	6.50347	6.4768	6.44499	6.41389	6.38011	6.35168	6.3182	6.28992	6.25834	6.23033	6.20488	6.17599	6.14501
9.5	7.77914	7.70214	7.63673	7.57596	7.51874	7.46591	7.4194	7.3796	7.33851	7.30336	7.27133	7.2405	7.21072	7.17944	7.14966	7.11911	7.08879	7.05848	7.03012	7.00177	6.97128	6.94506	6.91632	6.8904	6.86273	6.83277	6.80354	6.7766	6.74411	6.71459	6.68825	6.65899	6.62817	6.59649	6.56398	6.53747	6.50716	6.47188	6.44284	6.415	6.38051	6.3485	6.31882	6.28999	6.26079	6.23614	6.20715	6.17824	6.15134
10.5	9.50878	9.27334	9.05448	8.84965	8.63092	8.45185	8.28422	8.13006	7.99505	7.87036	7.74067	7.62539	7.51467	7.43188	7.3473	7.27707	7.21257	7.14735	7.0987	7.04815	7.00927	6.97088	6.93565	6.90487	6.87314	6.83721	6.80908	6.77599	6.74733	6.71673	6.68848	6.65965	6.62521	6.59662	6.56292	6.53544	6.50449	6.47759	6.44732	6.41477	6.38009	6.35472	6.32493	6.29507	6.26795	6.23779	6.21174	6.18707	6.15706
11.5	7.84644	7.76232	7.6875	7.6199	7.55704	7.49967	7.4498	7.40022	7.35234	7.31276	7.28103	7.24723	7.21328	7.1834	7.15185	7.12238	7.08898	7.06144	7.03232	7.00413	6.97482	6.94373	6.91891	6.8892	6.861	6.83094	6.80622	6.7738	6.74533	6.71533	6.68997	6.65662	6.62712	6.59608	6.56177	6.53147	6.50728	6.47581	6.44881	6.41731	6.39021	6.36175	6.32503	6.29651	6.26459	6.23841	6.21228	6.18427	6.15374
12.5	8.05285	7.94069	7.8382	7.75052	7.65915	7.58335	7.51274	7.46109	7.40905	7.35434	7.30601	7.2627	7.22371	7.19331	7.16188	7.12778	7.09472	7.06904	7.0377	7.0104	6.98113	6.94824	6.92114	6.89604	6.86339	6.83405	6.80965	6.77854	6.74504	6.72135	6.69366	6.66012	6.63168	6.59993	6.56887	6.53778	6.50827	6.48151	6.45096	6.42314	6.39254	6.35953	6.32966	6.29969	6.2714	6.24205	6.21667	6.18465	6.15607
13.5	8.13385	8.01727	7.90993	7.80852	7.70599	7.61847	7.54175	7.47432	7.40995	7.35573	7.31444	7.27358	7.23106	7.19764	7.16748	7.13434	7.09743	7.071	7.03843	7.01084	6.98233	6.95333	6.92182	6.89104	6.86535	6.83644	6.81086	6.77966	6.74845	6.72113	6.69098	6.6618	6.63084	6.60125	6.56659	6.54116	6.5094	6.48462	6.45289	6.42363	6.39638	6.36116	6.333	6.30099	6.27581	6.24746	6.218	6.1916	6.1569
14.5	8.56256	8.40454	8.2577	8.11843	7.97576	7.84841	7.73491	7.63408	7.55001	7.46645	7.39762	7.33888	7.28277	7.23262	7.18678	7.15138	7.11514	7.07924	7.04929	7.01791	6.98373	6.95507	6.92395	6.89815	6.86605	6.84132	6.81204	6.78202	6.75321	6.72071	6.69325	6.6605	6.63282	6.60134	6.57237	6.54082	6.50888	6.4834	6.45569	6.42505	6.3972	6.36492	6.33439	6.30489	6.2758	6.24952	6.21907	6.19182	6.15829
[truncated: 132 more columns]

## Sheet: fig4d
dev2 Vb	dev2 Eb	dev1 vb	dev1 Eb
0.49	21.1429	0.615	10.2489
0.492	18.8654	0.616	8.59844
0.494	16.9484	0.617	6.95335
0.496	15.2024	0.618	5.56654
0.498	13.5878	0.619	4.69843
0.5	12.2698	0.62	4.17348
0.502	11.222	0.621	4.08592
0.504	10.2219	0.622	4.13871
0.506	9.24558	0.623	4.34237
0.508	8.29871	0.624	4.34279
0.51	7.39963	0.625	4.27822
0.512	6.5357	0.626	4.13999
0.514	5.77881	0.627	3.86226
0.516	5.18716	0.628	3.25784
0.518	4.70718	0.629	2.53151
0.52	4.28469	0.63	1.87273
0.522	3.95625	0.631	1.43506
0.524	3.68491	0.632	1.44485
0.526	3.48087	0.633	1.57981
0.528	3.28719	0.634	1.84463
0.53	3.06105	0.635	1.87089
0.532	2.77428	0.636	2.05254
0.534	2.47428	0.637	2.15955
0.536	2.16116	0.638	2.27407
0.538	1.85183	0.639	2.05183
0.54	1.53803	0.64	1.767
0.542	1.29641	0.641	1.41292
0.544	1.2089	0.642	1.12455
0.546	1.24843	0.643	0.79956
0.548	1.34278	0.644	0.5373
0.55	1.424	0.645	0.40375
0.552	1.44615	0.646	0.63167
0.554	1.39672	0.647	0.93637
0.556	1.26303	0.648	1.12994
0.558	1.102	0.649	1.09517
0.56	0.91636	0.65	1.07417
0.562	0.73328	0.651	1.0086
0.564	0.56195	0.652	1.03613
0.566	0.42784	0.653	0.97043
0.568	0.45317	0.654	0.91039
0.57	0.55532	0.655	0.75145
0.572	0.65259	0.656	0.65338
0.574	0.68911	0.657	0.68716
0.576	0.72546	0.658	0.68191
0.578	0.73652	0.659	0.57604
0.58	0.6853	0.66	0.41922
0.582	0.60143	0.661	0.26538
0.584	0.50527	0.662	0.20507
0.586	0.38439	0.663	0.20706
0.588	0.31033	0.664	0.19357
0.59	0.24302	0.665	0.15866
0.592	0.20576	0.666	0.17938
0.594	0.17649	0.667
0.596	0.20222	0.668
0.598	0.22626	0.669
		0.67
