# Supplementary material for: Quantum oscillations in a dipolar excitonic insulator
Source: Nat Mater. 2025 Aug 25;25(1):42–8. doi: 10.1038/s41563-025-02334-3 (PMC12747884; doi:10.1038/s41563-025-02334-3)
Supplement: Supplementary file 5 — Drive current, drag current and drag ratio at B = 12 T. [file 41563_2025_2334_MOESM5_ESM.xlsx]

## Sheet: fig5a
	0.6	0.598	0.596	0.594	0.592	0.59	0.588	0.586	0.584	0.582	0.58	0.578	0.576	0.574	0.572	0.57	0.568	0.566	0.564	0.562	0.56	0.558	0.556	0.554	0.552	0.55	0.548	0.546	0.544	0.542	0.54	0.538	0.536	0.534	0.532	0.53	0.528	0.526	0.524	0.522	0.52	0.518	0.516	0.514	0.512	0.51	0.508	0.506	0.504
-0.11	2.49037	2.48338	2.46939	2.45541	2.44459	2.43125	2.42012	2.40772	2.39627	2.38737	2.38356	2.36194	2.33874	2.32983	2.33461	2.33587	2.33301	2.33397	2.33429	2.33651	2.34065	2.34001	2.33365	2.31967	2.30155	2.29201	2.28183	2.26371	2.24369	2.21667	2.18997	2.17216	2.15595	2.15595	2.20205	2.25958	2.27293	2.24496	2.19823	2.14895	2.10731	2.07012	2.04278	2.01735	1.99701	1.9738	1.95155	1.93343	1.91785
-0.108	2.43061	2.43251	2.4198	2.40549	2.39532	2.39501	2.39055	2.37911	2.3594	2.34923	2.34033	2.32443	2.30759	2.29169	2.28152	2.29137	2.29551	2.29741	2.30313	2.29646	2.29963	2.29963	2.29201	2.27548	2.2634	2.25513	2.25227	2.24115	2.22779	2.2173	2.19727	2.18202	2.18075	2.19887	2.21699	2.20491	2.18075	2.15118	2.12353	2.09841	2.08283	2.06408	2.04755	2.03165	2.01544	1.99923	1.97825	1.95917	1.94583
-0.106	2.42933	2.42489	2.40899	2.39087	2.37466	2.37053	2.36894	2.35273	2.33874	2.32379	2.31585	2.30186	2.28756	2.27675	2.27865	2.28469	2.30091	2.3079	2.31203	2.30091	2.29741	2.29423	2.28883	2.27739	2.26689	2.24941	2.23511	2.22112	2.20681	2.18647	2.16962	2.14864	2.13719	2.15849	2.18488	2.17248	2.13465	2.09809	2.06599	2.04151	2.02148	2.00781	1.9916	1.98111	1.96585	1.94964	1.93088	1.91563	1.90513
-0.104	2.44269	2.43569	2.42393	2.40645	2.38897	2.37847	2.37561	2.36353	2.34669	2.32253	2.30949	2.29837	2.28978	2.28247	2.28183	2.28438	2.29423	2.30472	2.30759	2.3025	2.29551	2.29233	2.28692	2.27961	2.26657	2.25227	2.23987	2.23002	2.20872	2.18997	2.17311	2.15341	2.13624	2.14641	2.17185	2.1639	2.13529	2.09651	2.06885	2.03801	2.01513	1.99732	1.98397	1.97157	1.96203	1.95027	1.93311	1.91626	1.90513
-0.102	2.44269	2.4411	2.43474	2.41376	2.39341	2.37975	2.37561	2.36449	2.3505	2.33015	2.31331	2.3114	2.30123	2.28533	2.27707	2.28183	2.28724	2.29646	2.30822	2.31171	2.29932	2.29073	2.28692	2.28311	2.26848	2.25323	2.23606	2.22271	2.20872	2.19378	2.16994	2.15404	2.14069	2.13529	2.14864	2.16135	2.14483	2.11494	2.08252	2.05232	2.03133	2.01099	1.99891	1.98333	1.97094	1.95663	1.94233	1.92357	1.90672
-0.1	2.45922	2.45731	2.44205	2.42266	2.39977	2.38642	2.36894	2.36798	2.35813	2.3416	2.32253	2.31744	2.30536	2.28597	2.27707	2.27293	2.28311	2.29519	2.31076	2.31203	2.30727	2.29646	2.29296	2.28724	2.27739	2.26562	2.24559	2.23447	2.22017	2.20491	2.18519	2.16263	2.13942	2.1337	2.15468	2.16358	2.15341	2.12257	2.0876	2.05423	2.02784	2.00781	1.99383	1.98015	1.96585	1.95187	1.93851	1.92675	1.91117
-0.098	2.45699	2.44333	2.43188	2.41344	2.3896	2.36989	2.36385	2.35877	2.34669	2.33047	2.31712	2.3079	2.29646	2.28025	2.26912	2.27103	2.27579	2.28088	2.28851	2.299	2.29391	2.28947	2.28215	2.28056	2.27357	2.25958	2.24019	2.22525	2.21285	2.19823	2.17725	2.15722	2.13306	2.11749	2.13052	2.14005	2.12321	2.07743	2.02434	1.97666	1.9401	1.91658	1.90163	1.89337	1.88829	1.88225	1.86985	1.86317	1.85141
-0.096	2.43442	2.43569	2.43824	2.42012	2.3931	2.36798	2.35495	2.36003	2.35431	2.34605	2.33111	2.31903	2.30472	2.28724	2.27389	2.27135	2.27452	2.28533	2.29296	2.30599	2.3025	2.29582	2.28247	2.27802	2.26975	2.26053	2.24719	2.23129	2.22112	2.20649	2.18583	2.16294	2.13879	2.11939	2.11176	2.13338	2.13529	2.09459	2.03929	1.98397	1.93947	1.90481	1.88511	1.88002	1.87748	1.87621	1.86762	1.86031	1.85332
-0.094	2.43156	2.43665	2.44364	2.42933	2.39755	2.37689	2.37021	2.37053	2.3594	2.34573	2.32825	2.31363	2.30536	2.29423	2.28311	2.27579	2.27802	2.28406	2.28883	2.30027	2.30854	2.30472	2.29582	2.28629	2.28247	2.27007	2.25418	2.23829	2.22525	2.21221	2.19569	2.17661	2.15404	2.12829	2.1178	2.13719	2.14165	2.11431	2.0609	2.00368	1.95313	1.91563	1.89147	1.87875	1.87175	1.86413	1.86127	1.85237	1.84601
-0.092	2.44555	2.4411	2.44205	2.42933	2.40995	2.39023	2.37689	2.37021	2.36449	2.34891	2.3327	2.32093	2.31712	2.30123	2.28469	2.27865	2.27802	2.28787	2.29137	2.30313	2.30981	2.30822	2.29519	2.28215	2.27675	2.27103	2.25927	2.22271	2.1817	2.15754	2.13624	2.1178	2.09555	2.07521	2.06694	2.08443	2.08697	2.06153	2.0129	1.95917	1.90609	1.86921	1.85427	1.85077	1.84537	1.84155	1.83329	1.82725	1.82025
-0.09	2.38451	2.38229	2.38133	2.37466	2.35463	2.32634	2.31649	2.30822	2.30472	2.29296	2.27865	2.26467	2.25513	2.24273	2.22493	2.21444	2.21221	2.21539	2.22207	2.22271	2.23002	2.23002	2.22779	2.21825	2.21413	2.20904	2.20141	2.19219	2.18456	2.17915	2.17025	2.1604	2.14451	2.12671	2.11589	2.11621	2.11653	2.09015	2.03229	1.9738	1.92325	1.88797	1.86222	1.853	1.84441	1.84251	1.84251	1.83551	1.83075
-0.088	2.39183	2.39087	2.38579	2.38515	2.36894	2.3416	2.32189	2.30822	2.30377	2.29582	2.28343	2.2688	2.26276	2.25163	2.22779	2.21381	2.20522	2.21539	2.22429	2.22334	2.22779	2.23161	2.22843	2.22271	2.21825	2.21317	2.20777	2.19473	2.18774	2.17884	2.16962	2.15627	2.14514	2.13211	2.12193	2.12353	2.12861	2.10509	2.052	1.99764	1.94233	1.89433	1.87017	1.85332	1.83997	1.83711	1.82916	1.82439	1.82121
-0.086	2.40709	2.40422	2.39214	2.39183	2.37911	2.35113	2.32825	2.30854	2.30218	2.29042	2.28056	2.27452	2.26435	2.25736	2.24178	2.22525	2.22048	2.22525	2.22907	2.22429	2.22716	2.23701	2.23733	2.23002	2.22207	2.21667	2.21063	2.1995	2.19251	2.18138	2.1782	2.16898	2.15563	2.14005	2.12766	2.12098	2.13115	2.12766	2.09142	2.03833	1.9792	1.93279	1.89719	1.87366	1.86285	1.85618	1.84315	1.83265	1.82471
-0.084	2.4198	2.42043	2.4109	2.39945	2.38356	2.35845	2.33429	2.3203	2.30695	2.30441	2.29455	2.28088	2.26944	2.26785	2.24719	2.23033	2.22747	2.22811	2.22557	2.22334	2.22271	2.22875	2.23701	2.2332	2.22493	2.21476	2.21031	2.20427	2.19219	2.18361	2.17311	2.16517	2.15563	2.14514	2.13275	2.12416	2.12829	2.12893	2.09937	2.05454	1.99987	1.94328	1.89909	1.87621	1.86158	1.85141	1.84441	1.83647	1.82947
-0.082	2.40835	2.40867	2.40677	2.39596	2.38897	2.37402	2.34987	2.32888	2.3203	2.32093	2.30536	2.28279	2.2688	2.26944	2.25799	2.24115	2.22207	2.21825	2.22303	2.22525	2.22207	2.23225	2.23511	2.23002	2.22112	2.21539	2.21031	2.20331	2.19409	2.18202	2.17566	2.16962	2.15977	2.14546	2.13211	2.1178	2.11812	2.13275	2.12035	2.06631	2.0005	1.93724	1.88765	1.85745	1.84473	1.84696	1.84315	1.83742	1.82693
-0.08	2.42775	2.42012	2.41535	2.40486	2.40136	2.39023	2.36639	2.34001	2.32666	2.32697	2.31489	2.30027	2.28565	2.28088	2.26562	2.24782	2.23225	2.22811	2.22557	2.22875	2.22493	2.22652	2.23097	2.2332	2.22525	2.21317	2.2119	2.20617	2.20077	2.19187	2.18361	2.17852	2.17439	2.16294	2.148	2.13338	2.13465	2.14165	2.12671	2.08283	2.02212	1.95727	1.90577	1.87843	1.86508	1.85936	1.85014	1.8406	1.82884
-0.078	2.43919	2.43601	2.4287	2.41471	2.40549	2.39119	2.37211	2.34764	2.3327	2.32507	2.31521	2.3025	2.29264	2.27929	2.2688	2.25386	2.23383	2.23129	2.23002	2.22938	2.22112	2.21762	2.22589	2.23701	2.23415	2.22557	2.21794	2.21253	2.20522	2.18933	2.17693	2.16962	2.16581	2.15595	2.14641	2.13179	2.12289	2.12734	2.13115	2.10381	2.04596	1.98206	1.92357	1.88225	1.8495	1.83361	1.82185	1.81581	1.80659
-0.076	2.45922	2.45445	2.43887	2.42361	2.41185	2.39755	2.38483	2.35622	2.33111	2.32379	2.32443	2.31203	2.30186	2.29042	2.27897	2.25958	2.24273	2.23606	2.22779	2.22843	2.22525	2.22621	2.22684	2.23351	2.23606	2.22843	2.22017	2.21349	2.20617	2.19378	2.18774	2.17789	2.17089	2.16644	2.15118	2.13561	2.1302	2.1337	2.13465	2.11431	2.06694	2.004	1.93883	1.88574	1.85077	1.82916	1.81358	1.80754	1.8015
-0.074	2.47797	2.47543	2.45827	2.4411	2.42489	2.40613	2.38865	2.36544	2.3416	2.32602	2.31967	2.31045	2.30599	2.29296	2.28501	2.26785	2.25163	2.23701	2.23415	2.23669	2.23383	2.22843	2.23033	2.23288	2.23892	2.23351	2.22525	2.21635	2.21381	2.20586	2.19378	2.18075	2.17598	2.17025	2.15913	2.14609	2.13211	2.12702	2.14609	2.1426	2.10667	2.052	1.99891	1.94741	1.89559	1.86381	1.84124	1.82916	1.81835
-0.072	2.52788	2.51294	2.47734	2.44968	2.43283	2.42393	2.40581	2.38197	2.35304	2.33905	2.34065	2.33206	2.31649	2.30472	2.29137	2.27739	2.25736	2.24083	2.2332	2.23225	2.23002	2.22811	2.22271	2.22429	2.23669	2.24146	2.23097	2.21953	2.21221	2.20427	2.19346	2.18488	2.17502	2.17089	2.16517	2.14991	2.13751	2.1337	2.14895	2.14291	2.11653	2.07521	2.02275	1.96203	1.91117	1.87207	1.84473	1.82566	1.81517
-0.07	2.55491	2.54123	2.50372	2.46971	2.44459	2.42425	2.40517	2.38674	2.36481	2.34669	2.3416	2.33556	2.32316	2.30377	2.28883	2.27675	2.25958	2.24305	2.24369	2.24401	2.24273	2.23797	2.22938	2.22589	2.2332	2.23797	2.23542	2.22684	2.2208	2.21221	2.1995	2.18869	2.18202	2.17439	2.16644	2.15849	2.15055	2.14387	2.15245	2.15023	2.12479	2.08569	2.03737	1.98779	1.92643	1.87652	1.84537	1.82852	1.81295
-0.068	2.55649	2.54537	2.51485	2.47829	2.45223	2.43537	2.42171	2.40581	2.38293	2.35972	2.3505	2.34732	2.33524	2.3203	2.31108	2.30091	2.28152	2.26244	2.25005	2.24623	2.24591	2.23892	2.23288	2.23193	2.23955	2.24496	2.23892	2.22747	2.22112	2.21095	2.20141	2.18869	2.18138	2.17629	2.17311	2.16263	2.14546	2.13338	2.13751	2.14673	2.13783	2.10159	2.04882	1.98651	1.92484	1.87048	1.83425	1.81104	1.79641
-0.066	2.5886	2.58097	2.55141	2.50881	2.47098	2.44587	2.42807	2.40804	2.38451	2.3629	2.34827	2.34827	2.3327	2.32062	2.31363	2.30759	2.28692	2.26817	2.25386	2.24337	2.24273	2.23924	2.23479	2.23351	2.22875	2.23797	2.23733	2.23097	2.22493	2.21667	2.20681	2.19982	2.18869	2.17725	2.16676	2.16135	2.14927	2.13592	2.13338	2.15118	2.14578	2.11208	2.07266	2.02943	1.98302	1.92453	1.87493	1.84187	1.82312
-0.064	2.58797	2.58447	2.56762	2.52629	2.4891	2.46494	2.44777	2.42647	2.40931	2.38388	2.36639	2.36353	2.3505	2.33715	2.32793	2.32062	2.30155	2.27961	2.26562	2.2599	2.25068	2.24782	2.24115	2.23574	2.23606	2.23987	2.24401	2.23797	2.23288	2.22271	2.21635	2.20586	2.19251	2.18265	2.17661	2.17025	2.15659	2.14451	2.13783	2.14514	2.15659	2.13783	2.09809	2.05295	2.00209	1.94741	1.88701	1.84601	1.81994
-0.062	2.60227	2.59941	2.58065	2.54441	2.50404	2.47734	2.46113	2.43601	2.41917	2.39596	2.37752	2.36607	2.35972	2.35113	2.33651	2.32062	2.30472	2.27865	2.26022	2.26244	2.25609	2.24719	2.24146	2.23606	2.23733	2.24115	2.24845	2.24273	2.23479	2.22493	2.21985	2.20777	2.19569	2.19155	2.18202	2.17471	2.16453	2.15213	2.14228	2.15245	2.16453	2.14355	2.10827	2.06567	2.01894	1.95854	1.90577	1.86444	1.83647
-0.06	2.62739	2.62803	2.60546	2.55999	2.52407	2.51103	2.49355	2.4589	2.42012	2.38897	2.37021	2.36449	2.35908	2.34795	2.33556	2.32793	2.31426	2.29423	2.27802	2.26912	2.26626	2.26022	2.25577	2.24464	2.24464	2.24496	2.25354	2.24623	2.23955	2.23225	2.22716	2.21603	2.20236	2.18647	2.16803	2.15404	2.14101	2.1213	2.10127	2.09777	2.10541	2.10191	2.07393	2.03229	1.99605	1.95631	1.91626	1.86985	1.82693
-0.058	2.62517	2.63248	2.62103	2.58288	2.53996	2.51867	2.50467	2.47734	2.4411	2.40073	2.37529	2.36544	2.36798	2.35717	2.34414	2.33175	2.32761	2.30504	2.28279	2.26848	2.26626	2.25958	2.25672	2.25037	2.24941	2.25005	2.25704	2.25863	2.25005	2.23955	2.23002	2.21794	2.20809	2.19664	2.17757	2.16453	2.15531	2.13974	2.12479	2.12671	2.13719	2.11939	2.08729	2.04691	2.01639	1.98937	1.95345	1.90863	1.86826
-0.056	2.65028	2.63947	2.61722	2.59401	2.55872	2.52979	2.51771	2.498	2.45667	2.41313	2.38769	2.37847	2.37975	2.36957	2.35273	2.34383	2.33461	2.30981	2.29137	2.27739	2.26848	2.26562	2.26053	2.25354	2.25354	2.25068	2.25672	2.25895	2.25386	2.24178	2.23225	2.22271	2.21253	2.19696	2.17979	2.16581	2.15563	2.14069	2.11971	2.10985	2.12162	2.12162	2.09047	2.05232	2.01099	1.97539	1.93915	1.91085	1.87557
-0.054	2.66045	2.65505	2.64869	2.62517	2.58097	2.54378	2.53106	2.51517	2.48147	2.43824	2.40645	2.38642	2.38324	2.37625	2.36194	2.34383	2.32761	2.3114	2.28978	2.28025	2.2777	2.27611	2.26817	2.26626	2.26149	2.25831	2.26053	2.26785	2.26594	2.25354	2.24528	2.23479	2.22048	2.20205	2.18933	2.17629	2.16167	2.14451	2.12893	2.11589	2.11494	2.12035	2.09937	2.06058	2.02371	1.99701	1.96331	1.9223	1.87144
-0.052	2.66045	2.65982	2.65887	2.64138	2.60163	2.55745	2.53837	2.5282	2.49927	2.4624	2.42329	2.40041	2.38928	2.38229	2.36989	2.35622	2.33524	2.32348	2.29995	2.28819	2.28025	2.27739	2.27452	2.26531	2.26022	2.25831	2.25641	2.25927	2.26403	2.25386	2.24528	2.23701	2.22684	2.21158	2.19473	2.18297	2.16994	2.16167	2.14165	2.12035	2.11526	2.13275	2.12702	2.08856	2.05073	2.02403	2.00241	1.96871	1.92548
-0.05	2.67444	2.67349	2.67126	2.65664	2.62263	2.5762	2.54695	2.54091	2.51898	2.48338	2.44428	2.41408	2.39913	2.39373	2.38133	2.35559	2.33333	2.32761	2.31108	2.29169	2.27611	2.27548	2.27293	2.27103	2.26531	2.26053	2.25895	2.26149	2.27135	2.26467	2.25163	2.23829	2.22843	2.21381	2.20141	2.1906	2.17534	2.16199	2.14578	2.13052	2.12225	2.14228	2.13719	2.1	2.05359	2.0183	1.98937	1.95854	1.91403
-0.048	2.69574	2.69383	2.68715	2.67158	2.64138	2.59559	2.55617	2.54441	2.53487	2.50467	2.46844	2.43029	2.40804	2.40422	2.39023	2.37243	2.35845	2.34509	2.32379	2.30981	2.29551	2.2866	2.27897	2.27484	2.26785	2.26626	2.25927	2.26149	2.26848	2.26785	2.25863	2.2475	2.23574	2.22366	2.2119	2.19409	2.1817	2.17185	2.16231	2.14101	2.13147	2.14355	2.14451	2.11907	2.07648	2.03356	1.99351	1.96712	1.93311
-0.046	2.70845	2.70496	2.69923	2.68429	2.65664	2.61118	2.57175	2.54664	2.54123	2.51421	2.48179	2.44459	2.42234	2.41535	2.40168	2.38197	2.35145	2.33587	2.32189	2.30441	2.29296	2.29073	2.28406	2.27802	2.27293	2.26848	2.26562	2.26817	2.27293	2.27293	2.26276	2.25291	2.24337	2.23447	2.21667	2.19918	2.18488	2.17089	2.16103	2.14323	2.12448	2.12479	2.15087	2.13942	2.10159	2.06281	2.02975	1.99764	1.96363
-0.044	2.72721	2.73007	2.71704	2.69447	2.66681	2.63248	2.5921	2.55935	2.54982	2.53361	2.49737	2.4624	2.43251	2.41757	2.40105	2.38769	2.36735	2.34605	2.33969	2.32316	2.30822	2.29423	2.28819	2.28183	2.27865	2.27421	2.27389	2.27007	2.26912	2.27707	2.27516	2.2634	2.25005	2.23797	2.22112	2.20935	2.19378	2.18202	2.17089	2.15436	2.13401	2.13147	2.14101	2.13243	2.09937	2.05549	2.01513	1.98651	1.95917
-0.042	2.74819	2.73865	2.72753	2.71068	2.68938	2.65441	2.62008	2.58319	2.56603	2.54982	2.51835	2.48179	2.44777	2.42521	2.41917	2.40422	2.37784	2.35145	2.33556	2.32443	2.30885	2.29963	2.28819	2.28088	2.27611	2.26785	2.26912	2.27357	2.27452	2.27675	2.27897	2.26626	2.25481	2.24401	2.2332	2.21762	2.20141	2.18393	2.17375	2.16135	2.14165	2.12957	2.14864	2.14673	2.11335	2.06917	2.02689	1.99223	1.96394
-0.04	2.77649	2.77108	2.75868	2.73738	2.71068	2.68048	2.63757	2.5975	2.57175	2.56539	2.53774	2.50436	2.46907	2.44078	2.42552	2.40995	2.38579	2.36417	2.35622	2.34478	2.32825	2.31203	2.30504	2.29677	2.29169	2.2866	2.28056	2.27452	2.26975	2.27579	2.28056	2.27579	2.26276	2.25163	2.23955	2.22716	2.21158	2.19823	2.18742	2.17248	2.15722	2.15182	2.16199	2.15913	2.13783	2.09777	2.06058	2.02975	2.004
-0.038	2.79365	2.78825	2.77076	2.75041	2.72817	2.70559	2.66491	2.62135	2.58955	2.58002	2.55586	2.52279	2.4891	2.46176	2.4465	2.42425	2.39691	2.37561	2.36385	2.34923	2.33301	2.31903	2.30917	2.29995	2.29359	2.28183	2.27579	2.27707	2.27611	2.27516	2.28597	2.28469	2.27389	2.25704	2.24115	2.22621	2.21285	2.1995	2.18742	2.17471	2.15722	2.13879	2.13815	2.15881	2.14673	2.11081	2.06948	2.03706	2.00781
-0.036	2.81781	2.81209	2.79238	2.76822	2.74755	2.72213	2.68175	2.63757	2.60322	2.58701	2.56539	2.54028	2.51421	2.48179	2.46049	2.44587	2.42647	2.39787	2.3718	2.36035	2.34001	2.32253	2.31045	2.30345	2.29551	2.2901	2.28629	2.27802	2.27357	2.27452	2.27802	2.28183	2.27484	2.26562	2.25068	2.23637	2.21985	2.20427	2.19092	2.17343	2.15945	2.14101	2.1391	2.14609	2.14165	2.11049	2.06344	2.02529	1.99637
-0.034	2.8407	2.83561	2.81399	2.78793	2.76313	2.7412	2.7021	2.65887	2.62008	2.60005	2.5797	2.55173	2.52279	2.49291	2.46907	2.45477	2.43061	2.40486	2.37815	2.36067	2.34509	2.33206	2.32253	2.31108	2.30218	2.29042	2.28533	2.2812	2.27707	2.27135	2.27516	2.28247	2.27802	2.26244	2.25291	2.24115	2.23097	2.22207	2.21349	2.20363	2.19473	2.18583	2.18774	2.20363	2.19696	2.16739	2.12829	2.09015	2.0574
-0.032	2.87026	2.86263	2.8318	2.80669	2.78189	2.75391	2.72117	2.68143	2.6417	2.6115	2.59019	2.57271	2.546	2.51294	2.48147	2.46557	2.44873	2.42171	2.39469	2.38388	2.35877	2.3381	2.32539	2.31649	2.30759	2.29932	2.29519	2.28724	2.28343	2.28183	2.28152	2.28692	2.28851	2.27897	2.26467	2.25195	2.23606	2.21762	2.1995	2.18869	2.17725	2.16835	2.15849	2.17121	2.18297	2.15691	2.11335	2.06757	2.03515
-0.03	2.88266	2.88011	2.85723	2.82067	2.79651	2.76822	2.74247	2.70115	2.65982	2.6258	2.60737	2.58733	2.56349	2.53583	2.50659	2.48529	2.45858	2.42361	2.39627	2.37689	2.36226	2.3505	2.33874	2.32539	2.31839	2.31045	2.29995	2.29741	2.29741	2.28851	2.28183	2.28629	2.28978	2.28247	2.26975	2.25736	2.24241	2.22907	2.21444	2.19759	2.18202	2.16326	2.15118	2.15341	2.1693	2.15404	2.10985	2.0644	2.02053
-0.028	2.89951	2.89537	2.86708	2.83657	2.80986	2.7857	2.76027	2.72403	2.68779	2.65028	2.62867	2.60259	2.57747	2.546	2.51326	2.48687	2.46557	2.43537	2.41185	2.39373	2.38388	2.36449	2.34605	2.33238	2.32093	2.31203	2.30441	2.30027	2.29741	2.29677	2.28978	2.28851	2.29423	2.29423	2.27865	2.26149	2.24464	2.23161	2.21825	2.20268	2.18774	2.16898	2.15881	2.15627	2.17502	2.17343	2.13465	2.09173	2.05295
-0.026	2.91922	2.91445	2.89665	2.86136	2.83211	2.80477	2.77712	2.74406	2.71036	2.67444	2.64361	2.61849	2.5921	2.56539	2.53933	2.51358	2.49037	2.45731	2.42711	2.40105	2.38356	2.36767	2.34891	2.3381	2.33175	2.32411	2.31363	2.30186	2.30123	2.29582	2.28915	2.28756	2.29169	2.29073	2.28215	2.27293	2.25799	2.2421	2.22557	2.20777	2.19314	2.17534	2.16008	2.15213	2.17025	2.16739	2.13751	2.08824	2.03769
-0.024	2.93225	2.93384	2.92049	2.89029	2.8585	2.83116	2.80255	2.76822	2.73039	2.69224	2.65855	2.63216	2.60832	2.5851	2.55713	2.5282	2.50627	2.47416	2.44205	2.4163	2.40709	2.38674	2.36607	2.35113	2.3416	2.32888	2.32157	2.31363	2.30663	2.30281	2.29551	2.28533	2.28438	2.29487	2.2866	2.27357	2.2634	2.24941	2.23415	2.21539	2.19982	2.18456	2.17693	2.16771	2.16803	2.18202	2.16803	2.12225	2.08061
-0.022	2.94815	2.9491	2.93098	2.90078	2.87058	2.84006	2.80955	2.78379	2.75137	2.71291	2.67699	2.65409	2.62389	2.60131	2.57398	2.54091	2.50945	2.47861	2.44714	2.42329	2.41313	2.39596	2.37911	2.36163	2.34987	2.33937	2.32602	2.31585	2.3114	2.30631	2.29868	2.29201	2.28915	2.29359	2.29359	2.28501	2.27198	2.25831	2.24019	2.22334	2.20395	2.18997	2.17534	2.16803	2.17471	2.19632	2.18424	2.14133	2.08538
-0.02	2.95355	2.95419	2.94369	2.92017	2.88647	2.85373	2.82321	2.80414	2.77045	2.73547	2.6986	2.67063	2.6382	2.61245	2.5851	2.56158	2.53456	2.49927	2.46303	2.43633	2.42043	2.40677	2.38483	2.36607	2.35177	2.33556	2.33015	2.32443	2.31744	2.31394	2.30885	2.30155	2.29169	2.29582	2.30059	2.29296	2.27739	2.26181	2.24623	2.23161	2.21889	2.20205	2.18806	2.17343	2.17311	2.19791	2.18742	2.14895	2.09714
-0.018	2.97231	2.97199	2.96086	2.94115	2.91	2.87535	2.84865	2.82131	2.79397	2.75741	2.71895	2.6862	2.65251	2.62389	2.60005	2.58415	2.55586	2.52439	2.48783	2.45636	2.43347	2.42043	2.40136	2.38229	2.36894	2.35591	2.34795	2.33333	2.32571	2.32062	2.31045	2.29741	2.29137	2.29073	2.29868	2.30091	2.28915	2.27611	2.25958	2.24051	2.22048	2.20205	2.18869	2.17757	2.17471	2.18138	2.18806	2.16739	2.12575
-0.016	2.98534	2.98057	2.97231	2.96086	2.93511	2.89983	2.86613	2.84101	2.8105	2.77998	2.74406	2.70527	2.67126	2.63979	2.61945	2.59305	2.5708	2.54251	2.49895	2.46462	2.44173	2.43474	2.41376	2.39532	2.37943	2.36576	2.34955	2.34033	2.33333	2.32411	2.31521	2.30759	2.29519	2.29423	2.30155	2.30313	2.29042	2.27516	2.26022	2.24305	2.22779	2.21317	2.19696	2.18519	2.1728	2.18138	2.20205	2.18742	2.14133
-0.014	2.99487	2.99329	2.99106	2.96849	2.94401	2.91381	2.88075	2.85246	2.82925	2.79778	2.76313	2.73039	2.69765	2.66045	2.63566	2.61181	2.58892	2.56476	2.5193	2.48243	2.45858	2.44745	2.43093	2.40867	2.39023	2.37529	2.36163	2.34509	2.33333	2.32729	2.31426	2.30727	2.30091	2.29646	2.29614	2.30313	2.29741	2.28279	2.26594	2.25005	2.23097	2.21603	2.20077	2.1871	2.17629	2.18488	2.21063	2.20109	2.15849
-0.012	3.00441	3.00314	2.98883	2.98153	2.96849	2.94497	2.90905	2.87567	2.84991	2.82067	2.78507	2.74819	2.7164	2.67889	2.64933	2.62549	2.60195	2.5797	2.53647	2.49291	2.45381	2.44269	2.43283	2.41408	2.39532	2.38356	2.36767	2.35845	2.34732	2.33556	2.32697	2.31712	2.30695	2.29519	2.29296	2.30155	2.30917	2.29805	2.27961	2.26085	2.24369	2.22716	2.21571	2.19696	2.18202	2.18202	2.20268	2.21126	2.17311
-0.01	3.01331	3.00537	2.99615	2.98502	2.97644	2.9545	2.92208	2.88584	2.86327	2.83625	2.80446	2.77045	2.73547	2.69765	2.66491	2.64551	2.61849	2.59273	2.55713	2.51771	2.48624	2.46049	2.44205	2.42012	2.40295	2.38674	2.38038	2.37021	2.35686	2.34128	2.32825	2.31903	2.31426	2.30377	2.29614	2.29868	2.30663	2.30155	2.28088	2.26403	2.24687	2.22843	2.20935	2.19601	2.18424	2.18297	2.19378	2.22429	2.21476
-0.008	3.01999	3.01204	2.99869	2.99456	2.98979	2.96976	2.93956	2.90332	2.87694	2.85087	2.82417	2.79047	2.75741	2.72308	2.68747	2.65727	2.6293	2.60291	2.57557	2.53869	2.498	2.47225	2.45953	2.4411	2.41853	2.40454	2.38674	2.36957	2.36003	2.35209	2.34033	2.32983	2.32093	2.30759	2.299	2.29963	2.30663	2.30218	2.29137	2.27516	2.25545	2.23415	2.21825	2.20427	2.19283	2.17915	2.18583	2.20872	2.19823
-0.006	3.02539	3.02285	3.01331	3.00314	2.99773	2.98311	2.95419	2.92144	2.89411	2.87217	2.84229	2.80732	2.77203	2.74151	2.69987	2.66745	2.64361	2.61595	2.59083	2.55204	2.51549	2.49164	2.47734	2.46176	2.43824	2.41917	2.40549	2.39246	2.37593	2.36003	2.35177	2.33874	2.32475	2.31426	2.30599	2.29963	2.30759	2.31489	2.30281	2.28311	2.2634	2.24559	2.22747	2.21253	2.19918	2.18837	2.19473	2.21476	2.22271
-0.004	3.03938	3.03843	3.02667	3.01617	3.00664	2.99138	2.96753	2.93797	2.90427	2.88838	2.86263	2.83402	2.80191	2.77108	2.72689	2.69097	2.65727	2.62898	2.61372	2.58033	2.53424	2.50467	2.48687	2.46939	2.44714	2.43347	2.41821	2.40581	2.38992	2.37561	2.35972	2.34732	2.33969	2.32857	2.31775	2.30599	2.31299	2.32062	2.30981	2.28533	2.26689	2.25005	2.23351	2.21953	2.20363	2.18901	2.18742	2.21635	2.23637
-0.002	3.04701	3.05051	3.03429	3.02031	3.01204	3.00823	2.99265	2.96627	2.93511	2.91159	2.88234	2.85119	2.81559	2.78379	2.74469	2.70719	2.67603	2.64647	2.62072	2.59845	2.56126	2.52534	2.49387	2.48179	2.46812	2.44587	2.42393	2.41344	2.4074	2.39151	2.37625	2.35908	2.34541	2.33206	2.31998	2.31076	2.30695	2.31807	2.31489	2.29995	2.28025	2.26626	2.24496	2.22525	2.20586	2.19473	2.19505	2.21539	2.23955
0	3.03652	3.03843	3.03048	3.01745	3.00377	3.00251	2.99074	2.96722	2.94179	2.91286	2.88933	2.86136	2.83371	2.80509	2.77489	2.72689	2.68016	2.65283	2.63597	2.62263	2.5851	2.54091	2.51263	2.50181	2.47861	2.45	2.43601	2.42139	2.40804	2.39532	2.38006	2.36735	2.3505	2.33905	2.32761	2.31617	2.30885	2.31775	2.32189	2.31171	2.28819	2.26975	2.25195	2.23669	2.21635	2.19696	2.18393	2.19791	2.22589
0.002	3.02507	3.02412	3.0273	3.02444	3.02285	3.02031	3.01045	2.99456	2.96467	2.93193	2.90427	2.87821	2.85055	2.82576	2.79524	2.74883	2.70337	2.66586	2.64487	2.63248	2.60451	2.56539	2.53519	2.51199	2.48687	2.46367	2.44269	2.43697	2.42711	2.41185	2.39501	2.38293	2.3683	2.35304	2.34128	2.32825	2.31617	2.31775	2.32316	2.3203	2.30186	2.28183	2.25927	2.23955	2.21921	2.20268	2.19601	2.20649	2.23606
0.004	3.02825	3.02603	3.02667	3.02539	3.01776	3.01045	3.00823	2.99074	2.96945	2.94115	2.91604	2.88838	2.86803	2.83975	2.807	2.76472	2.72117	2.69161	2.66777	2.65505	2.62644	2.5851	2.55045	2.53329	2.51071	2.48687	2.47066	2.45667	2.44619	2.43029	2.41217	2.39087	2.37561	2.36194	2.34955	2.33715	2.33047	2.32443	2.33015	2.32475	2.30313	2.27929	2.26022	2.23637	2.21635	2.20427	2.19759	2.20395	2.23097
0.006	3.01745	3.01522	3.02476	3.03048	3.02698	3.02221	3.02444	3.0149	2.99201	2.96945	2.95387	2.93225	2.90841	2.87757	2.84642	2.80287	2.75805	2.71799	2.69288	2.67317	2.65569	2.62294	2.58955	2.56794	2.54823	2.53201	2.51421	2.49737	2.48306	2.46335	2.44301	2.42139	2.40645	2.39437	2.38133	2.36512	2.35495	2.34732	2.3505	2.34732	2.32666	2.29963	2.27993	2.25577	2.23033	2.21603	2.20427	2.203	2.20872
0.008	3.00346	3.01045	3.01554	3.0184	3.01109	3.01427	3.0238	3.02317	3.00855	2.98216	2.95991	2.93543	2.91223	2.88933	2.86391	2.8318	2.79047	2.73834	2.70273	2.67985	2.66872	2.6471	2.60609	2.57779	2.5584	2.54155	2.52184	2.50404	2.4891	2.47066	2.45636	2.43824	2.41662	2.39755	2.38451	2.36671	2.35781	2.34827	2.34509	2.34987	2.33556	2.30345	2.27135	2.24782	2.21985	2.19028	2.1728	2.17979	2.19855
0.01	2.97835	2.97898	2.98915	2.99487	2.99424	2.99392	2.99965	3.00251	2.99742	2.98375	2.96309	2.94815	2.93003	2.90841	2.87757	2.84801	2.80414	2.76091	2.72403	2.70178	2.6862	2.66586	2.63216	2.59591	2.57493	2.55491	2.53297	2.50881	2.49895	2.48274	2.45953	2.44205	2.43093	2.41471	2.39977	2.39055	2.37625	2.36003	2.35527	2.35622	2.34955	2.31998	2.28629	2.25767	2.22779	2.20777	2.19918	2.20268	2.21031
0.012	2.99297	2.99869	2.9971	3.00282	3.00855	3.01459	3.01713	3.01903	3.01299	3.00377	2.98121	2.95577	2.92843	2.91731	2.89823	2.86995	2.82544	2.77076	2.73198	2.71068	2.69669	2.67699	2.64361	2.61213	2.58955	2.56889	2.54855	2.53075	2.51962	2.5015	2.48115	2.45858	2.43887	2.42489	2.41217	2.39945	2.38928	2.37784	2.36767	2.35813	2.35559	2.33397	2.30123	2.2688	2.23987	2.21413	2.19982	2.19505	2.19473
0.014	2.97357	2.96372	2.97199	2.99138	3.00377	3.00251	3.00759	3.01204	3.01268	2.99869	2.98311	2.96531	2.94529	2.92399	2.91	2.88775	2.84737	2.79683	2.75073	2.71799	2.70115	2.68875	2.6719	2.63725	2.60354	2.58193	2.56031	2.54251	2.52471	2.51071	2.49323	2.47448	2.45541	2.43379	2.42203	2.41026	2.39755	2.38674	2.37498	2.36449	2.35495	2.34033	2.31076	2.28056	2.24973	2.23225	2.22811	2.22493	2.22429
0.016	2.96213	2.96627	2.96181	2.97008	2.98375	2.98502	2.99074	2.99965	3.00123	2.99996	2.99773	2.98725	2.97326	2.95863	2.94655	2.92494	2.89251	2.84515	2.80065	2.76695	2.74311	2.71672	2.69224	2.66459	2.63597	2.61213	2.58319	2.56444	2.54632	2.52788	2.50945	2.49164	2.47543	2.45699	2.4411	2.42203	2.40804	2.39532	2.3807	2.3629	2.35717	2.34669	2.32379	2.29359	2.26467	2.23225	2.20617	2.20491	2.21095
0.018	2.95069	2.94687	2.95101	2.96436	2.97803	2.98439	2.98565	2.99297	2.99138	2.99074	2.99265	2.99361	2.98661	2.97549	2.96023	2.94465	2.91858	2.88043	2.83784	2.7981	2.75963	2.73071	2.70178	2.66554	2.64424	2.62835	2.60451	2.58002	2.56221	2.54664	2.52534	2.50817	2.48497	2.46271	2.44523	2.43474	2.42043	2.40422	2.3896	2.37689	2.36862	2.34732	2.32379	2.29042	2.25005	2.20809	2.17979	2.1728	2.18393
0.02	2.94051	2.93893	2.94083	2.94973	2.96849	2.97453	2.98757	2.99773	2.99869	2.99615	2.99265	2.99837	2.99647	2.98534	2.97326	2.96023	2.93797	2.89156	2.85023	2.81081	2.78157	2.75137	2.71672	2.68715	2.66204	2.64075	2.61627	2.59718	2.57398	2.55649	2.53869	2.51326	2.49291	2.47479	2.45953	2.44459	2.43156	2.41948	2.40295	2.38515	2.37275	2.35336	2.31871	2.28438	2.25227	2.22875	2.21221	2.18869	2.18583
0.022	2.94083	2.94274	2.93321	2.93797	2.95641	2.97739	2.98597	2.98534	2.98788	2.98534	2.98661	2.99678	3.00251	2.98757	2.97612	2.95991	2.94655	2.91795	2.87789	2.83497	2.80191	2.76758	2.73516	2.70623	2.67762	2.65823	2.63915	2.61436	2.59337	2.57811	2.55745	2.53647	2.51453	2.49196	2.47321	2.46176	2.45063	2.43474	2.41599	2.39278	2.37275	2.34923	2.31489	2.27071	2.22557	2.19346	2.18361	2.18647	2.17915
0.024	2.93479	2.93289	2.93479	2.94179	2.95482	2.95991	2.97135	2.97707	2.99329	3.00441	3.00314	2.99456	2.98693	2.98597	2.98089	2.96722	2.95609	2.93321	2.89029	2.84991	2.81622	2.78316	2.75264	2.72467	2.69733	2.67221	2.64551	2.61785	2.59273	2.57429	2.56031	2.546	2.52502	2.50976	2.49451	2.47797	2.46271	2.44555	2.43093	2.40963	2.3807	2.36131	2.32761	2.26944	2.21031	2.16453	2.15627	2.15722	2.18138
0.026	2.93225	2.93161	2.93193	2.93384	2.94401	2.94497	2.958	2.96976	2.98311	2.98089	2.98184	2.98216	2.99169	2.98693	2.97739	2.9704	2.96467	2.94211	2.90237	2.86486	2.83211	2.79461	2.76567	2.73452	2.70559	2.68143	2.66459	2.6382	2.61341	2.59401	2.57875	2.55872	2.54251	2.52311	2.50245	2.48243	2.47193	2.45509	2.43665	2.41471	2.38674	2.35463	2.31871	2.26308	2.19823	2.13942	2.10445	2.10381	2.08443
0.028	2.92176	2.92049	2.91731	2.91445	2.92907	2.93352	2.94083	2.94719	2.96309	2.97326	2.97612	2.98979	2.99456	2.9882	2.98057	2.97485	2.96976	2.95164	2.92335	2.88997	2.85437	2.82131	2.79492	2.759	2.72785	2.70241	2.6808	2.65409	2.62993	2.608	2.58828	2.57398	2.55967	2.53647	2.51644	2.49863	2.48529	2.47225	2.45953	2.43983	2.40645	2.38356	2.36798	2.32475	2.25863	2.19346	2.12607	2.08538	2.04659
0.03	2.89251	2.89665	2.89728	2.89823	2.91	2.92843	2.92621	2.93066	2.95069	2.96467	2.95863	2.96245	2.97262	2.98121	2.98248	2.97549	2.96404	2.9491	2.92399	2.89315	2.86645	2.83784	2.80573	2.7679	2.73547	2.70782	2.68557	2.65982	2.6382	2.62072	2.60005	2.5797	2.55935	2.54441	2.52534	2.50913	2.49069	2.48115	2.46589	2.44809	2.42139	2.39087	2.36607	2.32379	2.27007	2.22334	2.17852	2.14387	2.15245
0.032	2.87662	2.88329	2.88457	2.88203	2.88234	2.9065	2.93289	2.94529	2.93765	2.9456	2.95387	2.95959	2.96658	2.97357	2.97485	2.97262	2.96531	2.95355	2.93638	2.90873	2.88425	2.85627	2.8283	2.79492	2.75677	2.72753	2.70241	2.67825	2.6506	2.63534	2.61817	2.59909	2.57843	2.55872	2.54155	2.52279	2.50785	2.49291	2.48179	2.46367	2.4376	2.40867	2.38579	2.36258	2.30727	2.23511	2.18901	2.14546	2.11939
0.034	2.86073	2.86104	2.85977	2.85087	2.85977	2.87662	2.89569	2.89506	2.90714	2.93003	2.93988	2.94846	2.96086	2.97485	2.9847	2.98057	2.96849	2.96023	2.95133	2.9313	2.9011	2.87026	2.83879	2.80923	2.77871	2.74311	2.71704	2.69669	2.67253	2.64647	2.62898	2.61499	2.59718	2.57589	2.55872	2.54091	2.52248	2.5069	2.49641	2.48115	2.45985	2.43665	2.40709	2.37689	2.33587	2.29741	2.24623	2.18806	2.1906
0.036	2.83561	2.84006	2.85151	2.85469	2.86581	2.87217	2.87916	2.89887	2.91826	2.93161	2.93861	2.9456	2.95069	2.96118	2.96817	2.96945	2.96499	2.95737	2.94973	2.9367	2.91604	2.88743	2.85882	2.82989	2.79556	2.76218	2.73071	2.7075	2.68111	2.66363	2.64106	2.62135	2.60737	2.59369	2.57175	2.55427	2.53805	2.52025	2.50213	2.49323	2.47543	2.45191	2.42139	2.3931	2.34923	2.28629	2.21699	2.17407	2.19505
0.038	2.80923	2.80923	2.81813	2.83497	2.84801	2.85977	2.87535	2.8887	2.90587	2.9189	2.92239	2.93225	2.94306	2.94465	2.95545	2.95737	2.95196	2.94497	2.93893	2.92939	2.91699	2.89347	2.86581	2.8372	2.80351	2.77457	2.74342	2.71672	2.69288	2.67381	2.65378	2.63248	2.61181	2.59718	2.58097	2.56158	2.53869	2.52597	2.51263	2.50118	2.48465	2.46271	2.43506	2.40613	2.37339	2.31807	2.25895	2.22175	2.24559
0.04	2.81717	2.82798	2.84197	2.83975	2.83148	2.84388	2.86803	2.87407	2.88997	2.90841	2.9243	2.92176	2.9313	2.94147	2.94051	2.94433	2.95133	2.95196	2.95419	2.94306	2.92399	2.90777	2.87885	2.85246	2.82067	2.79206	2.76154	2.73547	2.711	2.68715	2.66427	2.64583	2.62739	2.61245	2.59114	2.57334	2.55935	2.54695	2.53106	2.51675	2.50181	2.47925	2.45223	2.42584	2.402	2.36131	2.30377	2.25767	2.2634
0.042	2.77998	2.78825	2.79842	2.81399	2.82767	2.82893	2.83339	2.84483	2.86136	2.88489	2.9011	2.90587	2.90936	2.91381	2.92621	2.94306	2.95133	2.94529	2.94338	2.94147	2.94147	2.92621	2.89792	2.86422	2.83243	2.80065	2.77553	2.75137	2.72753	2.70877	2.6862	2.66649	2.64805	2.63089	2.61245	2.59909	2.57334	2.55491	2.53901	2.52375	2.50881	2.49705	2.47893	2.46303	2.44777	2.42743	2.37434	2.33492	2.34065
0.044	2.78825	2.78952	2.79333	2.80255	2.81559	2.82767	2.83561	2.84419	2.84991	2.86041	2.8798	2.89601	2.9011	2.90841	2.9154	2.92875	2.94051	2.94497	2.94687	2.94465	2.93416	2.92017	2.90555	2.87821	2.84865	2.81622	2.78443	2.75645	2.73166	2.70877	2.69161	2.67825	2.66331	2.64424	2.62453	2.60673	2.58828	2.56825	2.55586	2.53965	2.52597	2.50785	2.49005	2.47289	2.4465	2.41408	2.37434	2.33905	2.33619
0.046	2.76123	2.76727	2.77489	2.78539	2.78411	2.78825	2.80986	2.83339	2.83688	2.83657	2.85437	2.87885	2.89156	2.90015	2.90301	2.9189	2.94051	2.94973	2.94687	2.94846	2.95101	2.94338	2.91985	2.89315	2.86359	2.83497	2.80541	2.77998	2.75455	2.73198	2.70687	2.68589	2.66331	2.64679	2.63025	2.61659	2.60068	2.58097	2.55903	2.54409	2.53043	2.51835	2.50849	2.49355	2.4713	2.45223	2.43125	2.40613	2.3985
0.048	2.74755	2.74469	2.75169	2.76536	2.77553	2.78316	2.79842	2.8159	2.82512	2.83879	2.85309	2.86613	2.87121	2.87439	2.87757	2.89537	2.92717	2.93765	2.93447	2.93193	2.93511	2.93098	2.91667	2.89442	2.87249	2.84896	2.82576	2.79461	2.76441	2.73611	2.7199	2.70305	2.68493	2.66777	2.65378	2.63534	2.61468	2.59432	2.57684	2.5619	2.54759	2.53551	2.52153	2.50627	2.48401	2.45731	2.43729	2.41917	2.40517
0.05	2.74311	2.74469	2.74597	2.76345	2.77171	2.77457	2.79174	2.79778	2.80669	2.81908	2.83657	2.84833	2.86104	2.87312	2.87757	2.88807	2.90841	2.92494	2.93225	2.92812	2.92494	2.92462	2.92208	2.91445	2.88838	2.85659	2.82449	2.79556	2.76504	2.74151	2.72562	2.71068	2.69002	2.67317	2.656	2.63757	2.61976	2.59782	2.58383	2.57207	2.55872	2.54473	2.53424	2.51644	2.498	2.47702	2.46939	2.46335	2.44078
0.052	2.70845	2.71291	2.71958	2.73675	2.73897	2.75455	2.77426	2.79461	2.7981	2.80986	2.81749	2.83084	2.84515	2.85214	2.86359	2.89219	2.91509	2.91826	2.92208	2.92335	2.93066	2.9313	2.92875	2.91858	2.90173	2.87535	2.83975	2.80891	2.78665	2.76313	2.73802	2.71767	2.70877	2.69479	2.67539	2.65155	2.62835	2.61055	2.60005	2.5851	2.57207	2.55713	2.54537	2.5317	2.50849	2.48687	2.45858	2.4376	2.42933
0.054	2.69828	2.69288	2.70337	2.71005	2.73071	2.74692	2.74692	2.75773	2.77744	2.79556	2.80827	2.82131	2.84419	2.85373	2.85977	2.8674	2.89124	2.90427	2.91445	2.91572	2.91795	2.92589	2.92239	2.9189	2.90459	2.8887	2.86454	2.83371	2.80319	2.77966	2.75487	2.73738	2.71418	2.69765	2.68398	2.66459	2.64774	2.62739	2.61023	2.59273	2.57875	2.56603	2.55331	2.53965	2.52089	2.49959	2.47161	2.44428	2.42679
0.056	2.67794	2.69733	2.70719	2.71068	2.72022	2.73802	2.74915	2.75201	2.76377	2.78443	2.80732	2.82321	2.81113	2.80732	2.81495	2.83466	2.84801	2.86772	2.88457	2.88711	2.88425	2.88775	2.89188	2.89093	2.88329	2.86931	2.84991	2.8194	2.79524	2.76599	2.74088	2.72213	2.71068	2.69256	2.67317	2.65727	2.64043	2.61849	2.60514	2.59241	2.57875	2.56603	2.55649	2.54918	2.53138	2.51103	2.48306	2.4589	2.42521
0.058	2.65091	2.65155	2.65473	2.66077	2.66777	2.68875	2.70527	2.71036	2.7288	2.74056	2.75296	2.76377	2.78093	2.78665	2.78665	2.80223	2.82957	2.85627	2.87026	2.87439	2.87789	2.88584	2.88775	2.89665	2.89601	2.87535	2.85341	2.83053	2.80477	2.78125	2.75805	2.73611	2.72117	2.70273	2.6862	2.66872	2.65123	2.63597	2.62135	2.59782	2.5851	2.5762	2.56381	2.54887	2.53774	2.52311	2.49737	2.47225	2.45509
0.06	2.62485	2.62867	2.63979	2.65251	2.66045	2.66268	2.67095	2.68652	2.68938	2.71449	2.74883	2.75487	2.75264	2.76249	2.76981	2.78539	2.80446	2.83084	2.84133	2.85755	2.8674	2.87916	2.88933	2.89219	2.88329	2.86677	2.84769	2.82576	2.80827	2.78475	2.76377	2.73802	2.72626	2.71418	2.69733	2.67889	2.66204	2.64043	2.62421	2.608	2.59941	2.5851	2.57111	2.55236	2.54091	2.52375	2.50118	2.47321	2.45223
0.062	2.61976	2.62549	2.6382	2.64043	2.64965	2.65982	2.67699	2.6897	2.69733	2.72213	2.72943	2.73579	2.75423	2.76377	2.76949	2.77712	2.79206	2.80795	2.8194	2.83084	2.84642	2.85532	2.86708	2.87281	2.87694	2.87217	2.86104	2.84388	2.81845	2.78825	2.76441	2.75328	2.73643	2.71895	2.70337	2.69065	2.66872	2.65155	2.63248	2.61404	2.60514	2.59909	2.58542	2.5708	2.55681	2.53996	2.51421	2.48815	2.46335
0.064	2.60195	2.60291	2.60895	2.61468	2.62072	2.63407	2.64583	2.65537	2.67762	2.69161	2.70241	2.70337	2.7164	2.73579	2.74629	2.75709	2.77521	2.79905	2.81654	2.83911	2.84642	2.85755	2.87153	2.86772	2.87312	2.86931	2.86486	2.84865	2.82353	2.79524	2.77489	2.75709	2.74469	2.72467	2.70623	2.69669	2.68143	2.66427	2.64361	2.62867	2.61245	2.60195	2.5921	2.58224	2.56603	2.54759	2.52407	2.50404	2.4856
0.066	2.59687	2.60227	2.60419	2.62167	2.62803	2.63757	2.65155	2.65251	2.67063	2.69224	2.69383	2.70337	2.72244	2.73675	2.75169	2.76027	2.76949	2.77712	2.79683	2.82163	2.83911	2.8496	2.85913	2.85469	2.85532	2.85183	2.84133	2.84229	2.83084	2.81272	2.79397	2.77426	2.75137	2.73007	2.71545	2.70146	2.68938	2.66935	2.65283	2.63343	2.62358	2.61181	2.60354	2.59623	2.58351	2.56603	2.53805	2.51326	2.49355
0.068	2.60227	2.608	2.60864	2.61023	2.61627	2.62835	2.65091	2.65505	2.65855	2.6684	2.68557	2.70051	2.70782	2.71131	2.72085	2.73325	2.74311	2.76695	2.77807	2.79143	2.80732	2.81559	2.82767	2.84356	2.85882	2.85691	2.85627	2.85437	2.83402	2.81399	2.79206	2.77108	2.75582	2.73421	2.72244	2.70941	2.69511	2.6773	2.66109	2.64519	2.63216	2.61976	2.60991	2.60068	2.59083	2.57398	2.55491	2.5317	2.51517
0.07	2.55649	2.55872	2.57429	2.59909	2.60291	2.61436	2.62867	2.63407	2.64519	2.65378	2.66268	2.66745	2.68366	2.70337	2.71799	2.72594	2.74088	2.75137	2.77045	2.78888	2.8105	2.81685	2.82003	2.8318	2.83466	2.84038	2.84356	2.83975	2.8283	2.81177	2.79111	2.77235	2.75487	2.74247	2.73007	2.71672	2.70241	2.69002	2.67158	2.65346	2.63693	2.62421	2.61531	2.60927	2.59909	2.58701	2.56825	2.54505	2.52629
0.072	2.56921	2.55268	2.55713	2.57461	2.59051	2.59559	2.60195	2.61023	2.62707	2.63502	2.64265	2.65759	2.67444	2.69447	2.70178	2.71195	2.7164	2.72753	2.74883	2.76853	2.78539	2.79778	2.8105	2.81113	2.82639	2.83943	2.84705	2.84324	2.83975	2.82989	2.80669	2.78379	2.7679	2.74755	2.73134	2.71418	2.69797	2.68779	2.67507	2.66236	2.65314	2.63947	2.63089	2.62072	2.61309	2.59973	2.58002	2.56158	2.546
0.074	2.54155	2.54091	2.55109	2.57111	2.58765	2.59973	2.61118	2.61754	2.6258	2.63471	2.64424	2.65982	2.66649	2.68429	2.70178	2.71163	2.71513	2.72339	2.73802	2.76409	2.78157	2.79905	2.81081	2.81399	2.81559	2.82576	2.83211	2.83243	2.83339	2.82353	2.81399	2.79429	2.77775	2.76218	2.74819	2.73452	2.72085	2.70083	2.68652	2.67507	2.66077	2.64742	2.64138	2.63597	2.62549	2.61055	2.59527	2.5762	2.55872
0.076	2.52915	2.53201	2.54695	2.56381	2.57143	2.58129	2.58129	2.58383	2.59623	2.60895	2.62612	2.64392	2.65155	2.66204	2.68143	2.69797	2.70241	2.71354	2.73134	2.74533	2.74851	2.76027	2.77998	2.80096	2.81463	2.81272	2.82003	2.82703	2.82289	2.82417	2.81272	2.79556	2.77871	2.77108	2.76027	2.74851	2.7288	2.70877	2.69351	2.67444	2.66649	2.64996	2.63979	2.63057	2.62644	2.6169	2.60227	2.59083	2.58002
0.078	2.52534	2.52439	2.53679	2.53965	2.55586	2.57875	2.59146	2.60832	2.60927	2.60832	2.61659	2.6382	2.64487	2.66204	2.67667	2.68334	2.68207	2.69288	2.71354	2.73802	2.74311	2.75487	2.77076	2.78316	2.78443	2.78761	2.79238	2.80541	2.81399	2.82131	2.80477	2.78761	2.77108	2.76027	2.75041	2.73802	2.72149	2.71259	2.69669	2.67603	2.66617	2.65473	2.64201	2.6382	2.63089	2.6169	2.60451	2.5886	2.57557
0.08	2.48338	2.48973	2.50277	2.51294	2.52471	2.53647	2.54537	2.55586	2.5708	2.58479	2.60036	2.60451	2.60959	2.62326	2.64583	2.66363	2.67317	2.67985	2.68398	2.70687	2.72244	2.73611	2.75201	2.76599	2.78061	2.78888	2.79397	2.80287	2.80827	2.81177	2.79873	2.78888	2.77998	2.76663	2.75296	2.74183	2.72467	2.71259	2.69479	2.68493	2.67603	2.66522	2.65378	2.64106	2.63502	2.63439	2.62135	2.60737	2.58955
0.082	2.48687	2.48401	2.4856	2.49895	2.52375	2.54695	2.56158	2.58097	2.5851	2.5886	2.59655	2.61404	2.61372	2.62389	2.63693	2.64487	2.64551	2.65537	2.66967	2.67857	2.69002	2.71227	2.72848	2.74787	2.75805	2.759	2.76377	2.7768	2.78888	2.79015	2.79269	2.79111	2.77712	2.75805	2.74056	2.73134	2.72689	2.71545	2.70623	2.68747	2.67507	2.66268	2.65887	2.64742	2.64043	2.63757	2.63184	2.61754	2.60322
0.084	2.47543	2.47543	2.47479	2.49641	2.51231	2.52534	2.52025	2.53583	2.5619	2.56794	2.57016	2.57715	2.58129	2.59877	2.62072	2.64933	2.65473	2.65918	2.66395	2.67095	2.68557	2.70241	2.71831	2.7323	2.75328	2.77394	2.78793	2.78983	2.78888	2.78443	2.78857	2.78634	2.77935	2.76885	2.76059	2.74469	2.73071	2.72181	2.70973	2.69828	2.68652	2.67889	2.66331	2.65091	2.64329	2.64201	2.63471	2.61976	2.60737
0.086	2.46939	2.47448	2.47797	2.47829	2.48369	2.49101	2.5104	2.51803	2.53583	2.54887	2.56476	2.58065	2.59845	2.60291	2.60959	2.60959	2.62453	2.64551	2.64869	2.65823	2.67221	2.68429	2.69733	2.71672	2.73357	2.74501	2.75963	2.76727	2.78157	2.78983	2.78983	2.78697	2.78379	2.77617	2.75487	2.74025	2.73039	2.71831	2.70877	2.69955	2.68271	2.66681	2.66173	2.66045	2.65028	2.6471	2.64201	2.63439	2.61754
0.088	2.45	2.44809	2.44364	2.46335	2.48115	2.49037	2.49673	2.5158	2.53011	2.54251	2.55109	2.57175	2.58256	2.59496	2.59941	2.60641	2.61277	2.62135	2.63757	2.64647	2.65473	2.66491	2.69224	2.70909	2.72181	2.73198	2.74755	2.75201	2.76154	2.77045	2.78379	2.78157	2.78379	2.77426	2.75963	2.74724	2.73738	2.72403	2.71036	2.69892	2.68715	2.68175	2.67381	2.66331	2.64805	2.6506	2.6471	2.63757	2.62676
0.09	2.42711	2.43537	2.44269	2.46176	2.47225	2.48338	2.49133	2.49005	2.50785	2.52629	2.53901	2.54091	2.55649	2.57175	2.59273	2.60737	2.61118	2.61118	2.62008	2.62644	2.6382	2.65759	2.67349	2.68811	2.69065	2.70973	2.71958	2.72912	2.74501	2.76091	2.76377	2.75423	2.73865	2.74056	2.73516	2.73007	2.72403	2.71386	2.69542	2.68525	2.67667	2.66999	2.65823	2.64805	2.64805	2.64837	2.64551	2.64011	2.62803
0.092	2.40073	2.40136	2.39755	2.40454	2.41821	2.43824	2.45063	2.48465	2.5069	2.51485	2.52693	2.5317	2.54727	2.56507	2.57493	2.5797	2.5921	2.5975	2.60227	2.61309	2.6258	2.64583	2.65823	2.66999	2.68493	2.70115	2.70941	2.72562	2.7323	2.73834	2.75201	2.75677	2.74915	2.73993	2.7412	2.73802	2.71418	2.70623	2.70559	2.69669	2.68461	2.67444	2.66745	2.65759	2.64837	2.63947	2.63979	2.63534	2.62993
0.094	2.39055	2.38006	2.3931	2.40517	2.43601	2.45381	2.46844	2.46717	2.48147	2.50627	2.52184	2.52248	2.52248	2.53361	2.54251	2.54918	2.56285	2.57938	2.59782	2.61722	2.62103	2.61913	2.63216	2.64869	2.66872	2.69033	2.70305	2.71291	2.72689	2.73357	2.74088	2.74247	2.74755	2.75169	2.75868	2.74501	2.72912	2.71545	2.69669	2.68843	2.68016	2.67603	2.67031	2.66204	2.656	2.64965	2.64487	2.64265	2.63979
0.096	2.34827	2.34669	2.34478	2.35717	2.37815	2.39532	2.41599	2.43188	2.44141	2.45127	2.46717	2.47607	2.48719	2.50627	2.53392	2.54441	2.54314	2.56539	2.59337	2.60259	2.59337	2.59973	2.6258	2.6506	2.66109	2.67825	2.69447	2.70877	2.71227	2.72022	2.72689	2.73516	2.73834	2.73261	2.72657	2.72626	2.72117	2.70877	2.69701	2.69383	2.67412	2.66872	2.66617	2.66649	2.65887	2.65314	2.64805	2.64487	2.64519
0.098	2.35177	2.35431	2.36703	2.38515	2.40327	2.42679	2.4465	2.4465	2.4465	2.45381	2.46939	2.48115	2.49673	2.50722	2.51835	2.53615	2.54664	2.56381	2.57366	2.58065	2.58288	2.59845	2.61118	2.62294	2.6328	2.64201	2.66173	2.67221	2.68271	2.70687	2.71481	2.71291	2.71926	2.73039	2.73134	2.72626	2.71227	2.70623	2.69606	2.68715	2.68334	2.67095	2.66522	2.66427	2.65887	2.66045	2.65473	2.64615	2.64392
0.1	2.34319	2.35813	2.36099	2.37021	2.37689	2.39183	2.40867	2.42807	2.43855	2.45032	2.46176	2.46875	2.48465	2.50181	2.52375	2.53933	2.55331	2.56762	2.57175	2.57239	2.58669	2.60291	2.61277	2.62263	2.63693	2.656	2.66777	2.67825	2.68715	2.69161	2.69606	2.70464	2.70845	2.71354	2.71799	2.72626	2.72339	2.7164	2.70401	2.69193	2.68048	2.67507	2.67221	2.65823	2.64519	2.64138	2.64933	2.65251	2.65123
0.102	2.30663	2.30472	2.30631	2.32093	2.34541	2.36003	2.35908	2.36671	2.37657	2.39755	2.42425	2.45223	2.47479	2.498	2.51326	2.51644	2.52757	2.53138	2.53043	2.54346	2.55681	2.56126	2.57175	2.59464	2.61404	2.62199	2.63534	2.65823	2.66872	2.68875	2.69256	2.69065	2.69161	2.70432	2.71672	2.71895	2.71068	2.70719	2.69828	2.69097	2.68557	2.67953	2.67158	2.65791	2.65028	2.64805	2.64138	2.64043	2.63757
0.104	2.28597	2.29169	2.29837	2.31807	2.33333	2.34319	2.36321	2.37911	2.38897	2.39977	2.41662	2.43251	2.43792	2.45095	2.46939	2.47861	2.49196	2.49895	2.5158	2.53297	2.54537	2.55204	2.57493	2.58447	2.59687	2.60673	2.62867	2.63852	2.65028	2.65791	2.66777	2.67825	2.68843	2.69256	2.69351	2.69415	2.69606	2.69511	2.69002	2.68048	2.6719	2.66427	2.65695	2.65346	2.64329	2.64297	2.64361	2.63979	2.63597
0.106	2.26785	2.27325	2.28629	2.29646	2.31394	2.33206	2.34923	2.37339	2.3985	2.40867	2.42043	2.43379	2.4465	2.46335	2.47861	2.48433	2.48751	2.48973	2.50627	2.52375	2.54155	2.55268	2.56221	2.57906	2.59273	2.60895	2.62294	2.62644	2.64583	2.66649	2.67381	2.66935	2.67031	2.68016	2.69065	2.70623	2.7075	2.70687	2.70146	2.69892	2.68334	2.66999	2.66268	2.65346	2.64075	2.63375	2.62993	2.62962	2.63693
0.108	2.27484	2.28025	2.29042	2.29677	2.31331	2.33015	2.35622	2.36512	2.37529	2.39183	2.40422	2.4163	2.4287	2.44523	2.45191	2.46049	2.48369	2.49577	2.51071	2.51644	2.53329	2.55173	2.56571	2.56921	2.58224	2.58606	2.59273	2.60546	2.61468	2.62421	2.62739	2.63311	2.65251	2.66586	2.67381	2.68111	2.68938	2.69733	2.69319	2.67539	2.66045	2.64869	2.63915	2.63534	2.62803	2.61659	2.61309	2.61181	2.61754
0.11	2.22652	2.21413	2.21349	2.23574	2.26022	2.28088	2.28978	2.30759	2.32888	2.3381	2.35654	2.37943	2.39755	2.40995	2.42298	2.42266	2.42711	2.44141	2.45763	2.46717	2.48465	2.50245	2.51835	2.52725	2.53551	2.54855	2.55808	2.57525	2.59623	2.61118	2.60991	2.61181	2.62549	2.64805	2.66872	2.67889	2.68303	2.69161	2.69288	2.68715	2.66427	2.65219	2.63693	2.62421	2.61754	2.61118	2.60832	2.60895	2.60895
0.112	2.21794	2.21889	2.21794	2.22271	2.24877	2.27007	2.29359	2.30281	2.32666	2.34446	2.36067	2.39023	2.40105	2.41439	2.42584	2.4411	2.45223	2.46494	2.4767	2.48529	2.50181	2.51421	2.51993	2.52343	2.53487	2.54727	2.56285	2.56953	2.58606	2.58733	2.58955	2.60322	2.61531	2.62612	2.65791	2.66459	2.66268	2.66331	2.66713	2.66268	2.65378	2.65091	2.63979	2.62867	2.62263	2.61309	2.60959	2.60386	2.60068
0.114	2.20522	2.21508	2.21635	2.22239	2.23002	2.23542	2.2475	2.27452	2.29582	2.31426	2.33143	2.34669	2.35431	2.37911	2.39501	2.41153	2.42902	2.45413	2.46621	2.47352	2.47479	2.4926	2.50976	2.51358	2.5282	2.53424	2.54887	2.56095	2.56667	2.57557	2.59051	2.60068	2.61563	2.6258	2.6382	2.64424	2.65569	2.65155	2.656	2.66268	2.65759	2.64233	2.62835	2.61404	2.61023	2.60451	2.60195	2.59687	2.59114
0.116	2.19601	2.19696	2.20777	2.22398	2.24401	2.26785	2.28183	2.28978	2.30695	2.32983	2.35527	2.37371	2.38165	2.39564	2.41694	2.42425	2.43093	2.44555	2.44873	2.46081	2.47161	2.48878	2.50531	2.52184	2.5282	2.53456	2.54759	2.57175	2.57747	2.57175	2.58097	2.59241	2.61754	2.62835	2.62103	2.62135	2.6328	2.65346	2.65823	2.66013	2.66013	2.66045	2.64519	2.62867	2.62644	2.61754	2.61404	2.60036	2.59241
0.118	2.16867	2.16612	2.16994	2.18265	2.1995	2.23065	2.24337	2.25449	2.27325	2.29677	2.31744	2.33111	2.34605	2.35559	2.37339	2.39341	2.40486	2.41313	2.42043	2.44937	2.47352	2.47925	2.48751	2.50404	2.49895	2.50531	2.51707	2.53519	2.54982	2.57016	2.58892	2.5975	2.60609	2.60354	2.61563	2.62803	2.64043	2.64265	2.64742	2.65028	2.64933	2.64487	2.64106	2.62739	2.61436	2.60927	2.59527	2.59305	2.58955
0.12	2.14737	2.16517	2.18742	2.19537	2.21667	2.23225	2.24464	2.25449	2.2688	2.2812	2.30472	2.32475	2.34191	2.35209	2.36481	2.38928	2.40995	2.41821	2.43029	2.43093	2.4376	2.45032	2.47193	2.47925	2.4856	2.49832	2.50627	2.52852	2.53201	2.54791	2.55903	2.57143	2.57875	2.5851	2.59401	2.61404	2.62644	2.64043	2.64996	2.65759	2.65091	2.6471	2.63852	2.6258	2.61118	2.60005	2.60291	2.59559	2.59146
0.122	2.14005	2.13719	2.14451	2.15468	2.17089	2.18965	2.21063	2.21762	2.2332	2.25672	2.27802	2.31649	2.33651	2.33365	2.34351	2.35431	2.38229	2.40867	2.41694	2.42425	2.43315	2.44396	2.45286	2.46971	2.48497	2.49323	2.50055	2.50722	2.52025	2.52852	2.54219	2.56158	2.58224	2.59241	2.60577	2.61531	2.62008	2.63089	2.6382	2.64679	2.65314	2.65378	2.65251	2.64075	2.62199	2.61055	2.60005	2.59369	2.5851
0.124	2.12162	2.12289	2.12893	2.13719	2.16072	2.18265	2.20745	2.22207	2.24051	2.25545	2.27071	2.29073	2.31649	2.32571	2.33429	2.34669	2.37307	2.38133	2.39755	2.40422	2.4198	2.43537	2.44587	2.45159	2.47066	2.48052	2.48052	2.48179	2.49895	2.52311	2.53774	2.546	2.55872	2.56603	2.58923	2.60068	2.6169	2.62421	2.61722	2.62867	2.64043	2.63757	2.61404	2.60832	2.60131	2.60195	2.60259	2.59845	2.59019
0.126	2.12671	2.13338	2.14451	2.16358	2.17375	2.1817	2.19346	2.20205	2.22493	2.24845	2.26785	2.28183	2.29073	2.31171	2.32888	2.34255	2.3594	2.38356	2.39373	2.40422	2.41439	2.42584	2.43824	2.45223	2.46113	2.47607	2.48465	2.49355	2.50181	2.498	2.50913	2.52566	2.53837	2.56476	2.58288	2.5851	2.58797	2.59559	2.61118	2.61849	2.62835	2.62612	2.61181	2.60227	2.60068	2.59687	2.58161	2.57429	2.57938
0.128	2.10032	2.10032	2.10318	2.11431	2.12511	2.14228	2.15849	2.1728	2.18456	2.19569	2.21317	2.23097	2.23733	2.25354	2.27802	2.28883	2.30759	2.33079	2.34223	2.34509	2.35209	2.36353	2.38737	2.39437	2.39627	2.40517	2.42043	2.43442	2.46176	2.49577	2.51739	2.52725	2.53647	2.55236	2.56635	2.57557	2.57779	2.57747	2.58828	2.60959	2.61595	2.61754	2.61722	2.62199	2.62072	2.61277	2.60068	2.59845	2.58542
0.13	2.07965	2.08315	2.09459	2.11081	2.1178	2.13083	2.14578	2.16294	2.18075	2.20713	2.22493	2.24083	2.25418	2.27135	2.27834	2.29423	2.31394	2.33079	2.34001	2.35368	2.36989	2.38165	2.39183	2.40867	2.43283	2.44428	2.44873	2.45509	2.47225	2.48465	2.49546	2.49609	2.50849	2.52407	2.54441	2.55268	2.55745	2.56667	2.58765	2.59813	2.61913	2.62803	2.61627	2.60482	2.59114	2.58955	2.58383	2.58923	2.58288
0.132	2.08188	2.0911	2.09809	2.10445	2.11208	2.11875	2.12925	2.15499	2.1728	2.19028	2.20617	2.22271	2.23892	2.24877	2.25831	2.28533	2.30695	2.32761	2.34223	2.34891	2.3505	2.37307	2.38897	2.40105	2.41249	2.41885	2.42933	2.44269	2.44777	2.46176	2.47639	2.4767	2.47861	2.498	2.51803	2.53487	2.53583	2.54378	2.55935	2.57302	2.58955	2.59019	2.60068	2.61245	2.60577	2.5921	2.59591	2.58955	2.58161
0.134	2.06694	2.06408	2.06789	2.09428	2.11049	2.1178	2.11431	2.12448	2.13401	2.15404	2.16581	2.18774	2.203	2.22112	2.24337	2.26053	2.27007	2.28088	2.29741	2.3114	2.33111	2.3505	2.35559	2.36957	2.38769	2.39596	2.41503	2.42012	2.42584	2.43697	2.44905	2.45318	2.46621	2.48624	2.49291	2.50754	2.51294	2.53996	2.55522	2.56031	2.56539	2.57334	2.57557	2.58447	2.58065	2.5762	2.56381	2.56158	2.55935
0.136	2.05804	2.06471	2.06185	2.06694	2.07807	2.08347	2.09459	2.12289	2.13942	2.16008	2.18106	2.20491	2.21889	2.23002	2.24559	2.26944	2.28819	2.29932	2.31394	2.33047	2.33556	2.34891	2.36894	2.37561	2.38674	2.39945	2.4074	2.41694	2.43569	2.45318	2.46335	2.46494	2.48179	2.49959	2.51231	2.51421	2.52534	2.52947	2.54187	2.55554	2.57334	2.56825	2.56953	2.57334	2.57589	2.57843	2.58002	2.58637	2.58892
0.138	2.09523	2.08887	2.08887	2.09587	2.11049	2.12448	2.14228	2.15691	2.18138	2.20141	2.22112	2.23574	2.24941	2.25831	2.2723	2.28724	2.30345	2.31839	2.33969	2.35972	2.36353	2.36067	2.38229	2.39469	2.41471	2.43983	2.45381	2.44873	2.45063	2.46081	2.47193	2.47956	2.4926	2.51739	2.52725	2.53361	2.54219	2.54632	2.56476	2.58002	2.59623	2.60036	2.60737	2.62199	2.61627	2.61722	2.61722	2.60769	2.59401
0.14	2.04405	2.03833	2.0485	2.05645	2.06853	2.07616	2.09142	2.11113	2.12861	2.14228	2.16549	2.17471	2.18519	2.203	2.22557	2.24369	2.25577	2.27802	2.29709	2.30981	2.31045	2.32253	2.33461	2.33556	2.34827	2.36417	2.37689	2.39532	2.40391	2.41725	2.42997	2.43188	2.44809	2.46271	2.47956	2.48973	2.50372	2.50627	2.51294	2.52471	2.53837	2.55777	2.57684	2.58574	2.59782	2.59909	2.59273	2.59083	2.56889
0.142	2.15182	2.15595	2.15627	2.17089	2.18011	2.1995	2.20904	2.21285	2.21794	2.23002	2.23797	2.25513	2.26689	2.27897	2.27961	2.29137	2.30218	2.32157	2.33779	2.35622	2.35622	2.36957	2.37911	2.39055	2.39373	2.40899	2.42075	2.43983	2.45445	2.45953	2.46049	2.46049	2.45636	2.45095	2.44809	2.45731	2.45763	2.46271	2.47511	2.48624	2.48687	2.49927	2.49355	2.48401	2.48529	2.49514	2.49228	2.49451	2.51071
0.144	2.12257	2.12861	2.12829	2.12511	2.13751	2.15977	2.1782	2.1871	2.1995	2.21921	2.2332	2.24877	2.26912	2.28406	2.29201	2.29487	2.29868	2.31203	2.33175	2.35908	2.37529	2.39341	2.40963	2.41313	2.41058	2.41917	2.42266	2.43474	2.44428	2.45159	2.45159	2.45667	2.45477	2.45604	2.44714	2.44491	2.46303	2.48687	2.49609	2.49705	2.49419	2.49673	2.49673	2.50309	2.50881	2.49895	2.49546	2.48687	2.50245
0.146	2.08061	2.08061	2.08093	2.09269	2.10159	2.11335	2.12384	2.14005	2.15468	2.17693	2.19696	2.20872	2.22398	2.24719	2.25195	2.25767	2.27293	2.28247	2.30599	2.31712	2.32983	2.35781	2.36544	2.37307	2.39151	2.39913	2.4109	2.43061	2.4411	2.44523	2.45286	2.45223	2.45254	2.4465	2.44237	2.44205	2.45381	2.46907	2.48401	2.48211	2.47225	2.47003	2.47956	2.48433	2.47734	2.47289	2.47161	2.47734	2.498
0.148	2.07361	2.07203	2.07584	2.07807	2.07711	2.09459	2.1178	2.12575	2.14005	2.16231	2.18329	2.19473	2.20935	2.21508	2.22366	2.23987	2.26499	2.28247	2.29868	2.31363	2.33524	2.35336	2.36989	2.37339	2.37847	2.38579	2.40295	2.41471	2.42743	2.44777	2.45318	2.44809	2.44333	2.43569	2.43601	2.43983	2.44333	2.44905	2.46653	2.4856	2.49164	2.49387	2.49101	2.49514	2.49037	2.48115	2.48847	2.49355	2.49832
0.15	2.03769	2.03356	2.04024	2.04469	2.05009	2.06185	2.06694	2.07711	2.09333	2.11017	2.13338	2.14514	2.16421	2.17884	2.19187	2.19918	2.20141	2.21444	2.23637	2.25799	2.2634	2.27389	2.29519	2.29741	2.31203	2.31998	2.32253	2.32825	2.33937	2.35018	2.35908	2.36035	2.35813	2.35082	2.35304	2.35908	2.37053	2.38293	2.38865	2.4074	2.42075	2.43251	2.4287	2.41917	2.42012	2.42107	2.41853	2.41853	2.43537
0.152	1.99001	1.99287	2.00495	2.01226	2.02275	2.02816	2.03293	2.04278	2.06217	2.08156	2.09873	2.11399	2.13624	2.14387	2.15691	2.1728	2.18551	2.18837	2.20045	2.20491	2.2119	2.23097	2.25227	2.26053	2.27325	2.28183	2.28756	2.30091	2.31108	2.32443	2.34509	2.35813	2.35177	2.33429	2.32157	2.31649	2.32316	2.34255	2.36003	2.37498	2.3861	2.38897	2.39341	2.40263	2.39913	2.39023	2.39278	2.39564	2.41376
0.154	1.98588	1.98651	1.98651	1.99669	2.004	2.00781	2.02371	2.04787	2.0698	2.08824	2.1089	2.1213	2.13497	2.1391	2.14927	2.16135	2.17566	2.18806	2.20459	2.21985	2.22652	2.24115	2.2475	2.2634	2.2866	2.29805	2.30695	2.32379	2.33175	2.34351	2.34414	2.33492	2.33429	2.33175	2.32571	2.33047	2.34001	2.35113	2.36194	2.37339	2.39469	2.39023	2.38324	2.38897	2.38897	2.38451	2.39151	2.40581	2.40804
0.156	1.95631	1.9614	1.96299	1.97221	1.98493	1.99509	2.00463	2.01925	2.03229	2.04564	2.05867	2.06757	2.0822	2.09841	2.10954	2.12543	2.13847	2.14578	2.15754	2.17566	2.18806	2.20268	2.23097	2.24655	2.26244	2.28533	2.30695	2.31426	2.33111	2.34795	2.35559	2.36385	2.37402	2.36894	2.36035	2.34351	2.3416	2.34446	2.36321	2.37784	2.38642	2.3985	2.40899	2.3985	2.40804	2.41757	2.4287	2.42807	2.4163
0.158	1.97984	1.98937	1.99287	1.99669	2.00686	2.02243	2.03801	2.0485	2.05232	2.06122	2.07361	2.08538	2.09491	2.1178	2.13338	2.1337	2.12734	2.13719	2.14451	2.14927	2.15309	2.16358	2.18106	2.19569	2.21667	2.23129	2.25513	2.28629	2.30599	2.31712	2.32666	2.32825	2.33333	2.33651	2.33524	2.33143	2.32316	2.32697	2.34191	2.35399	2.37752	2.38133	2.38801	2.38769	2.38737	2.39087	2.3896	2.40136	2.40963
0.16	1.96967	1.9738	1.98047	1.99192	1.99859	2.00368	2.01608	2.03229	2.04373	2.05454	2.05867	2.07489	2.08887	2.10541	2.11526	2.12829	2.14005	2.15341	2.16485	2.17598	2.18647	2.19918	2.20999	2.22366	2.23097	2.23955	2.25005	2.25927	2.27516	2.29582	2.31712	2.32793	2.33492	2.34732	2.35399	2.33683	2.32602	2.32602	2.34033	2.35082	2.35591	2.36957	2.37307	2.37339	2.37402	2.37466	2.38102	2.39183	2.38515
0.162	1.94646	1.95091	1.95536	1.95949	1.96903	1.99001	2.01226	2.02752	2.03356	2.04628	2.06249	2.06471	2.07139	2.08125	2.10127	2.11494	2.13211	2.14387	2.15627	2.16867	2.17153	2.18965	2.19601	2.20363	2.21031	2.22938	2.26181	2.27452	2.28469	2.29359	2.30917	2.31045	2.31935	2.33397	2.33969	2.33747	2.34065	2.33556	2.33143	2.34319	2.35591	2.36481	2.37243	2.36353	2.36481	2.37116	2.38197	2.38133	2.3896
0.164	1.95695	1.9649	1.97316	1.97507	1.97857	1.98079	1.99764	2.01513	2.02625	2.03038	2.03897	2.05295	2.06821	2.07965	2.09142	2.09968	2.11685	2.13338	2.14228	2.14927	2.16739	2.17693	2.18075	2.19187	2.20141	2.2208	2.23892	2.24909	2.25736	2.27007	2.27484	2.28406	2.29455	2.28883	2.28343	2.28311	2.27579	2.27865	2.28978	2.29741	2.30218	2.31807	2.32507	2.33747	2.3416	2.34764	2.34795	2.34001	2.34859
0.166	1.92516	1.92071	1.92071	1.92739	1.93375	1.94519	1.95313	1.96521	1.9792	2.00336	2.02021	2.03833	2.05645	2.06757	2.08156	2.09015	2.09809	2.11526	2.12384	2.13561	2.14769	2.15786	2.15881	2.16867	2.18075	2.19791	2.21539	2.22716	2.23161	2.24782	2.25449	2.2688	2.28469	2.29137	2.29073	2.29677	2.29137	2.2777	2.28247	2.30186	2.31299	2.32093	2.34096	2.34795	2.34732	2.35018	2.35495	2.35591	2.36735
0.168	1.90799	1.90959	1.90513	1.91181	1.92802	1.93851	1.93597	1.94519	1.96108	1.97952	2.00113	2.01513	2.0129	2.01925	2.02625	2.03229	2.05295	2.07711	2.08951	2.10636	2.11558	2.12479	2.12797	2.13211	2.13879	2.14991	2.16867	2.17629	2.19378	2.21158	2.22207	2.23383	2.24909	2.25132	2.26467	2.28088	2.27675	2.26181	2.26562	2.26689	2.26753	2.26657	2.28025	2.29646	2.30472	2.30759	2.31489	2.31553	2.31967
0.17	1.94519	1.93851	1.93979	1.94042	1.93947	1.94837	1.9579	1.97348	1.98206	1.99383	2.00717	2.01735	2.02371	2.03737	2.04691	2.05804	2.06853	2.08252	2.09237	2.10572	2.12225	2.13879	2.12829	2.1213	2.13115	2.14355	2.15754	2.17025	2.18043	2.19696	2.21381	2.22493	2.23225	2.24496	2.25259	2.25927	2.26181	2.25895	2.24464	2.25513	2.25513	2.24973	2.27071	2.28565	2.29137	2.29932	2.30981	2.3203	2.33111
0.172	1.90068	1.91594	1.92802	1.92357	1.91944	1.92007	1.92548	1.93629	1.94741	1.95695	1.96521	1.97125	1.98874	2.0005	2.0129	2.01608	2.02117	2.0307	2.04914	2.06027	2.07361	2.08347	2.09459	2.10318	2.11113	2.12225	2.14323	2.16898	2.18202	2.18488	2.18806	2.20045	2.21539	2.23065	2.2297	2.23797	2.24941	2.24877	2.23829	2.22938	2.22112	2.23987	2.25958	2.28438	2.29582	2.30727	2.31617	2.31617	2.31489
0.174	1.89655	1.89242	1.89655	1.91117	1.92516	1.93343	1.9401	1.94265	1.95441	1.96839	1.97698	1.98556	1.98651	1.98365	1.9916	2.00273	2.01004	2.02339	2.03038	2.04405	2.05423	2.06408	2.0733	2.08093	2.08824	2.10159	2.12702	2.13974	2.14483	2.1604	2.17089	2.18106	2.18869	2.21349	2.23574	2.24719	2.25068	2.25609	2.25577	2.25609	2.25736	2.26848	2.27897	2.28311	2.29137	2.29328	2.29201	2.29201	2.30059
0.176	1.89433	1.89846	1.90068	1.90767	1.91403	1.91849	1.91658	1.91721	1.91912	1.93406	1.94042	1.95187	1.96045	1.96394	1.9649	1.9792	1.99573	2.01513	2.0218	2.03356	2.04437	2.06503	2.07902	2.09142	2.10095	2.11939	2.12893	2.14133	2.16231	2.18106	2.19664	2.20077	2.20649	2.21539	2.22207	2.22334	2.23225	2.24623	2.24273	2.2332	2.23065	2.23606	2.25163	2.27516	2.28629	2.29391	2.28724	2.28978	2.30091
0.178	1.91403	1.91944	1.92293	1.92643	1.92611	1.93025	1.93692	1.93979	1.94487	1.95313	1.96458	1.9738	1.98175	1.9881	1.99383	2.004	2.01608	2.02498	2.03674	2.04882	2.06567	2.08252	2.09459	2.09619	2.1	2.11208	2.12448	2.13115	2.14991	2.16962	2.18933	2.19759	2.20777	2.21603	2.22271	2.22398	2.22334	2.23097	2.24433	2.24019	2.23637	2.24941	2.25418	2.24973	2.25449	2.26721	2.26848	2.2723	2.2777
0.18	1.90323	1.91658	1.91531	1.91689	1.91721	1.9223	1.92071	1.92007	1.92834	1.94519	1.95441	1.96744	1.97189	1.97698	1.98015	1.98397	1.99478	2.004	2.00654	2.0129	2.0183	2.01957	2.02847	2.04723	2.06249	2.07139	2.07361	2.08983	2.11049	2.12639	2.13719	2.14546	2.15023	2.15977	2.18202	2.18869	2.19314	2.21413	2.23097	2.22907	2.22938	2.23669	2.24496	2.25037	2.26403	2.28152	2.28311	2.27961	2.28692
0.182	1.90895	1.90672	1.90799	1.90609	1.91371	1.91944	1.91499	1.92071	1.92579	1.93724	1.94932	1.95854	1.95854	1.9614	1.96935	1.97984	1.99065	2.00781	2.02021	2.03388	2.04119	2.05295	2.0644	2.0787	2.07997	2.08697	2.09142	2.1	2.12416	2.13211	2.13275	2.15182	2.17311	2.17375	2.18361	2.19123	2.20141	2.20649	2.21825	2.22112	2.21126	2.19918	2.20491	2.21126	2.22334	2.23733	2.24845	2.25831	2.26562
0.184	1.89305	1.88669	1.88447	1.88225	1.8797	1.87652	1.8832	1.88161	1.88065	1.88638	1.89623	1.90068	1.91403	1.92167	1.93501	1.94995	1.96681	1.97634	1.98747	1.99827	2.00813	2.01004	2.0183	2.0307	2.0396	2.04533	2.04787	2.05454	2.06408	2.09047	2.12098	2.13497	2.15468	2.16962	2.17629	2.18075	2.18583	2.1871	2.20363	2.20459	2.20045	2.20205	2.20586	2.21031	2.22048	2.23447	2.24051	2.24019	2.24496
0.186	1.88479	1.88892	1.88352	1.87907	1.88225	1.88606	1.89051	1.89178	1.89337	1.89846	1.90418	1.90704	1.91276	1.91403	1.91721	1.92325	1.93183	1.94328	1.95854	1.97062	1.98047	1.99414	2.00559	2.01671	2.01989	2.02784	2.03642	2.03737	2.04564	2.06471	2.0787	2.09777	2.10859	2.12098	2.13306	2.14323	2.15023	2.15786	2.17629	2.19028	2.20045	2.19537	2.18297	2.18043	2.1995	2.20967	2.22048	2.23829	2.24687
0.188	1.87652	1.89687	1.91117	1.91975	1.91626	1.91213	1.91149	1.91626	1.91912	1.92007	1.92675	1.92771	1.93183	1.94614	1.95123	1.95917	1.96681	1.97729	1.98365	1.99097	2.004	2.01321	2.00686	2.00559	2.0094	2.01957	2.02625	2.03897	2.05009	2.06535	2.07552	2.08601	2.10381	2.10572	2.11176	2.11812	2.13497	2.15055	2.16294	2.17153	2.17471	2.16644	2.16739	2.17534	2.18647	2.20077	2.21699	2.22271	2.21381
0.19	1.89242	1.88955	1.88733	1.88352	1.88256	1.88383	1.88225	1.88161	1.88829	1.88892	1.89147	1.90831	1.92802	1.93979	1.9436	1.94837	1.95059	1.95759	1.97761	1.99223	2.00336	2.01258	2.0183	2.02784	2.04183	2.05423	2.0609	2.05454	2.05518	2.0698	2.09015	2.10413	2.1213	2.12766	2.13179	2.13719	2.14737	2.15245	2.15849	2.16263	2.17566	2.17534	2.16485	2.15659	2.15945	2.17375	2.1995	2.21667	2.22143
0.192	1.89559	1.90163	1.90037	1.89782	1.89305	1.88669	1.88669	1.88892	1.88606	1.88415	1.89464	1.90481	1.91117	1.91531	1.91213	1.91563	1.92802	1.95027	1.9614	1.97316	1.98779	1.99987	2.01004	2.0183	2.02784	2.03261	2.04405	2.04564	2.05359	2.0609	2.07711	2.08919	2.09809	2.10541	2.1089	2.11717	2.13338	2.14165	2.14578	2.15373	2.16072	2.148	2.14387	2.14895	2.15691	2.16263	2.17757	2.19378	2.19283
0.194	1.88829	1.88669	1.88829	1.87748	1.87239	1.87652	1.87875	1.87652	1.87207	1.87175	1.88161	1.88892	1.88829	1.88669	1.89464	1.89242	1.89655	1.90609	1.91658	1.92643	1.9347	1.94423	1.96394	1.97539	1.97729	1.98461	1.99414	2.00209	2.00909	2.0129	2.02498	2.03897	2.04977	2.05709	2.07171	2.07648	2.08665	2.08919	2.09682	2.11145	2.12225	2.12607	2.1178	2.10095	2.09968	2.1089	2.13083	2.14037	2.15118
0.196	1.8797	1.87875	1.87557	1.87303	1.87207	1.86762	1.86317	1.86699	1.87366	1.87493	1.87335	1.87557	1.8797	1.8832	1.89083	1.89051	1.89369	1.89273	1.89973	1.93057	1.95886	1.97411	1.98429	1.98906	2.0005	2.01035	2.01353	2.0183	2.02784	2.03515	2.05041	2.0609	2.0698	2.07934	2.08633	2.09364	2.09777	2.11145	2.11907	2.12479	2.1391	2.14483	2.14037	2.13179	2.13115	2.13592	2.14387	2.16135	2.17311
0.198	1.87779	1.88034	1.88543	1.88002	1.87048	1.86476	1.86762	1.86889	1.87144	1.86476	1.86413	1.8654	1.87939	1.90609	1.92548	1.92739	1.92707	1.9312	1.94074	1.94551	1.95282	1.96363	1.97602	1.9703	1.97094	1.98747	2.0005	2.01163	2.01735	2.0218	2.02943	2.04183	2.05391	2.06281	2.07075	2.08093	2.09205	2.09809	2.10859	2.12671	2.1302	2.13974	2.13561	2.12162	2.11399	2.11431	2.11939	2.13497	2.15468
0.2	1.88892	1.88129	1.87716	1.87716	1.86985	1.86222	1.86381	1.86476	1.86508	1.87112	1.87493	1.87525	1.87271	1.86953	1.87589	1.87366	1.88002	1.88606	1.89623	1.90736	1.92007	1.93183	1.94233	1.95409	1.96712	1.97984	1.99383	1.99478	1.99509	1.98937	2.0005	2.00622	2.0218	2.03515	2.04533	2.04533	2.05009	2.06917	2.08093	2.10318	2.11367	2.12067	2.13115	2.12797	2.12035	2.11875	2.12035	2.12416	2.13783
0.202	1.88765	1.88669	1.88543	1.90005	1.91085	1.91308	1.91276	1.90927	1.90736	1.9099	1.90609	1.90355	1.90545	1.90799	1.91181	1.91658	1.91975	1.92293	1.92771	1.93247	1.9347	1.94233	1.95218	1.9738	1.99001	1.99637	2.00463	2.0094	2.00495	1.99732	1.99383	2.00209	2.0218	2.04787	2.06917	2.07139	2.07361	2.07997	2.08697	2.10223	2.10255	2.10509	2.11271	2.11176	2.10413	2.09937	2.11271	2.11875	2.11971
0.204	1.87652	1.87811	1.87811	1.87017	1.87493	1.88669	1.89782	1.90195	1.90609	1.90386	1.89877	1.89496	1.89433	1.89782	1.89877	1.90609	1.91276	1.91371	1.91245	1.91403	1.91721	1.93247	1.94233	1.95345	1.96299	1.97984	1.98842	1.99987	2.00431	2.01004	2.01544	2.02403	2.03706	2.04819	2.05232	2.05804	2.06027	2.0644	2.07425	2.08283	2.09364	2.09173	2.09937	2.10159	2.10255	2.10095	2.09459	2.10032	2.11113
0.206	1.88415	1.88669	1.88383	1.88447	1.88161	1.87557	1.87493	1.86826	1.86127	1.85936	1.85999	1.86063	1.86127	1.86953	1.86985	1.86635	1.86826	1.87557	1.8832	1.89115	1.89337	1.89623	1.90259	1.92007	1.94805	1.96998	1.98111	1.99033	1.99859	2.004	2.01099	2.01767	2.02466	2.02721	2.03769	2.04691	2.05518	2.05549	2.0574	2.06313	2.06917	2.06917	2.07584	2.08411	2.08252	2.07552	2.07075	2.07203	2.08887
0.208	1.88256	1.87907	1.88161	1.88447	1.87875	1.87271	1.8654	1.86603	1.86826	1.87048	1.86699	1.86253	1.86158	1.86603	1.8654	1.86063	1.85554	1.85554	1.87652	1.88479	1.88097	1.88383	1.89337	1.90513	1.9099	1.91817	1.92802	1.93438	1.94583	1.96077	1.9738	1.98937	1.99859	2.00305	2.00909	2.02117	2.03579	2.03642	2.04373	2.05454	2.06376	2.06757	2.06631	2.07584	2.07934	2.07997	2.07075	2.06185	2.06313
0.21	1.89941	1.89846	1.89051	1.88606	1.88383	1.88256	1.88256	1.88383	1.87939	1.87716	1.87493	1.87335	1.86921	1.87493	1.88669	1.89464	1.89941	1.89496	1.88543	1.88352	1.88479	1.8886	1.89147	1.90418	1.91276	1.9223	1.93247	1.94265	1.94995	1.96235	1.97125	1.97666	1.98588	1.99192	1.99541	1.99955	2.00495	2.00495	2.01099	2.0218	2.03007	2.0396	2.03865	2.03451	2.04373	2.04405	2.03833	2.04055	2.04437
0.212	1.90641	1.9045	1.90163	1.89464	1.89305	1.88892	1.88543	1.87748	1.87239	1.86508	1.87271	1.88256	1.88892	1.88765	1.88829	1.88733	1.89051	1.89051	1.89401	1.88511	1.8743	1.86731	1.87875	1.89719	1.91276	1.91912	1.92198	1.92548	1.93279	1.94423	1.95027	1.96363	1.98747	2.00877	2.01671	2.02243	2.01989	2.02053	2.03547	2.05549	2.0644	2.07075	2.06599	2.0698	2.0822	2.07298	2.0574	2.04691	2.05137
0.214	1.92897	1.92707	1.92293	1.91276	1.90545	1.89782	1.89051	1.88892	1.88765	1.88447	1.8797	1.87366	1.87207	1.87461	1.87207	1.87144	1.86985	1.8708	1.86985	1.87271	1.87366	1.87335	1.87366	1.88892	1.91371	1.93025	1.94487	1.9614	1.96903	1.9792	1.98651	1.9916	2.00463	2.0129	2.01195	2.01767	2.01513	2.00749	2.00368	2.00463	2.00145	2.01067	2.02053	2.02847	2.03515	2.03611	2.02529	2.01989	2.01163
0.216	1.91308	1.90895	1.91022	1.91245	1.90863	1.9045	1.89337	1.88511	1.87779	1.87811	1.8743	1.87048	1.86285	1.86349	1.86095	1.85809	1.85205	1.84728	1.84315	1.84919	1.86317	1.86921	1.87366	1.88034	1.88638	1.89115	1.90291	1.91721	1.92548	1.94296	1.95473	1.96331	1.97889	1.98969	1.99637	1.99796	2.00717	2.01894	2.02816	2.03229	2.0431	2.04341	2.03992	2.03197	2.03579	2.04501	2.04405	2.03261	2.02561
0.218	1.91658	1.9134	1.90895	1.89909	1.89242	1.88765	1.88002	1.87557	1.87144	1.86985	1.86667	1.86158	1.85586	1.85649	1.85363	1.85713	1.85554	1.85395	1.85618	1.86031	1.86699	1.8743	1.87271	1.87716	1.88161	1.89528	1.90641	1.91785	1.92325	1.93343	1.94296	1.95027	1.95536	1.9703	1.9827	1.9792	1.97507	1.97825	1.97984	1.98937	2.00177	2.00781	2.01226	2.01321	2.01195	2.01067	2.01163	1.99478	1.99065
0.22	1.92897	1.92675	1.92516	1.91626	1.90959	1.90355	1.89433	1.88574	1.88543	1.88256	1.88256	1.87716	1.87652	1.87207	1.8654	1.8654	1.86349	1.86476	1.86063	1.86127	1.86349	1.86444	1.8743	1.88829	1.90418	1.91403	1.92357	1.92961	1.94296	1.95759	1.96521	1.97475	1.97539	1.97761	1.98493	1.99223	1.98588	1.9827	1.98206	1.98079	1.99827	2.02403	2.03229	2.03133	2.03261	2.04119	2.03801	2.02943	2.01957
0.222	1.93883	1.94265	1.93501	1.92834	1.91499	1.90736	1.89814	1.88924	1.88161	1.87779	1.87398	1.87398	1.86889	1.86571	1.86349	1.86413	1.86381	1.85904	1.84982	1.84823	1.84537	1.84982	1.853	1.86095	1.86953	1.88161	1.88638	1.89273	1.90227	1.91403	1.92135	1.92262	1.92579	1.9347	1.95187	1.96553	1.96871	1.97634	1.97698	1.9827	1.98461	1.98715	1.98715	1.99732	2.00845	2.00877	2.01067	2.01226	2.00909
0.224	1.94519	1.94805	1.94583	1.93787	1.92675	1.91785	1.90863	1.90227	1.89305	1.88955	1.88447	1.87939	1.87366	1.86476	1.86158	1.8619	1.85745	1.84982	1.84728	1.84919	1.85109	1.85109	1.853	1.86476	1.86762	1.87366	1.88129	1.89019	1.8921	1.89528	1.90418	1.90863	1.91213	1.92071	1.9347	1.95091	1.95663	1.96013	1.96394	1.96521	1.96267	1.97221	1.98461	1.99541	1.99541	1.99446	1.98651	1.98143	1.97221
0.226	1.96299	1.96203	1.95822	1.95155	1.93819	1.92484	1.91213	1.9045	1.89433	1.88288	1.87652	1.87366	1.86857	1.86063	1.85872	1.8584	1.85872	1.85745	1.85745	1.84855	1.84537	1.84537	1.85141	1.85713	1.86603	1.87875	1.88256	1.88765	1.89401	1.901	1.91181	1.91785	1.92071	1.92866	1.93183	1.93565	1.93343	1.94169	1.94805	1.95091	1.95027	1.95917	1.96331	1.97285	1.99001	1.99827	1.99541	1.99859	1.98969
0.228	1.95949	1.95981	1.95695	1.949	1.94296	1.93597	1.92579	1.91721	1.90831	1.901	1.89655	1.88924	1.88638	1.88193	1.87716	1.87207	1.86889	1.85618	1.853	1.85363	1.85205	1.85141	1.85205	1.84759	1.85173	1.85777	1.86253	1.86349	1.87239	1.89051	1.89782	1.90291	1.90767	1.91181	1.91689	1.92325	1.9347	1.94074	1.93947	1.95059	1.9579	1.95854	1.96172	1.96967	1.96585	1.96744	1.96299	1.95599	1.95981
0.23	1.96649	1.96521	1.96299	1.95631	1.95027	1.94201	1.93311	1.92897	1.92293	1.91403	1.90736	1.90068	1.89559	1.88511	1.88161	1.87939	1.87811	1.86953	1.86127	1.85713	1.85523	1.85713	1.85491	1.85077	1.85205	1.86095	1.86571	1.8708	1.87748	1.88415	1.89496	1.90291	1.90291	1.90291	1.91563	1.92834	1.94137	1.94964	1.95409	1.95409	1.95345	1.95155	1.95345	1.95822	1.96363	1.96521	1.96203	1.95059	1.93787
0.232	1.96458	1.96394	1.97539	1.98747	1.98683	1.98333	1.97539	1.96807	1.95123	1.92007	1.90068	1.89083	1.88669	1.88161	1.87589	1.87048	1.87144	1.86317	1.84759	1.83456	1.83361	1.83138	1.82757	1.82185	1.82725	1.83647	1.84982	1.85967	1.87048	1.87175	1.87907	1.88606	1.89496	1.90323	1.91213	1.92453	1.92771	1.92516	1.92135	1.92897	1.93629	1.94137	1.94551	1.95155	1.95663	1.95949	1.95631	1.94678	1.9401
0.234	2.01862	2.02243	2.01862	2.00781	1.99859	1.99001	1.98143	1.97316	1.96553	1.95663	1.94519	1.92993	1.92453	1.91849	1.91213	1.90767	1.90831	1.90767	1.90545	1.89751	1.88669	1.88415	1.87779	1.87652	1.8743	1.87684	1.8797	1.87398	1.87239	1.87875	1.88701	1.89337	1.89909	1.90259	1.90831	1.91785	1.92484	1.92897	1.92579	1.93088	1.93915	1.93979	1.93883	1.94169	1.9401	1.94519	1.94741	1.94551	1.9401
0.236	1.98079	2.00209	2.02339	2.02529	2.01608	1.99637	1.96998	1.95695	1.94519	1.93279	1.92007	1.91308	1.90259	1.89751	1.89051	1.88574	1.88543	1.88606	1.87779	1.87271	1.86571	1.86063	1.85205	1.84791	1.84029	1.85141	1.87017	1.88479	1.89337	1.90355	1.90799	1.91563	1.92071	1.93183	1.93501	1.9312	1.92325	1.92135	1.92135	1.92071	1.92739	1.92929	1.92357	1.92771	1.93629	1.94201	1.94646	1.9401	1.9312
0.238	1.98365	1.97507	1.96712	1.96299	1.95759	1.95599	1.94869	1.94583	1.93883	1.93406	1.92357	1.91626	1.91563	1.91085	1.90672	1.89877	1.89433	1.89273	1.8886	1.88002	1.86762	1.853	1.84759	1.83997	1.8441	1.84696	1.85141	1.85363	1.85491	1.86476	1.87748	1.8832	1.88829	1.89591	1.90227	1.90291	1.90577	1.9134	1.91435	1.91085	1.91117	1.9188	1.92389	1.92802	1.93152	1.9347	1.93215	1.92929	1.92579
0.24	1.9436	1.94646	1.94583	1.94519	1.9436	1.93661	1.9312	1.92675	1.92453	1.91975	1.91403	1.90895	1.90355	1.90163	1.90037	1.89273	1.88543	1.88256	1.87366	1.86444	1.8619	1.86095	1.85713	1.85237	1.84441	1.84664	1.84696	1.85363	1.85872	1.86222	1.8654	1.86921	1.87652	1.88765	1.89083	1.90418	1.92516	1.93565	1.94614	1.94614	1.94137	1.94614	1.94105	1.93915	1.9436	1.94614	1.94741	1.94614	1.92929
0.242	1.95631	1.9525	1.95187	1.95027	1.94805	1.94042	1.93787	1.93343	1.9312	1.92675	1.92357	1.91912	1.91658	1.91689	1.91308	1.90227	1.90005	1.89433	1.88987	1.88034	1.87303	1.85967	1.85237	1.85109	1.84696	1.83933	1.84029	1.83933	1.84759	1.85713	1.86476	1.87366	1.8797	1.89083	1.89337	1.89846	1.90005	1.90005	1.89719	1.89464	1.89782	1.90513	1.90704	1.91213	1.91531	1.91563	1.91499	1.91499	1.9134
0.244	2.004	2.00781	1.99764	1.97475	1.95345	1.94074	1.93279	1.93183	1.93025	1.93215	1.92834	1.92484	1.92548	1.94423	1.94932	1.94583	1.93756	1.93692	1.93629	1.93215	1.92453	1.91626	1.90386	1.89433	1.88447	1.88002	1.88129	1.88383	1.88987	1.89401	1.90386	1.90895	1.91308	1.89782	1.88352	1.88383	1.88669	1.88479	1.88352	1.88543	1.89973	1.91689	1.93057	1.93279	1.93247	1.93088	1.93692	1.94265	1.93883
0.246	1.9649	1.96776	1.96712	1.95981	1.94995	1.95027	1.93756	1.92293	1.9134	1.91054	1.90831	1.90163	1.89782	1.89083	1.88606	1.88002	1.87175	1.8654	1.86635	1.87716	1.88574	1.87366	1.85713	1.85268	1.84759	1.84696	1.84664	1.84346	1.83869	1.84569	1.84919	1.85427	1.85649	1.86444	1.87239	1.88097	1.89019	1.89083	1.8886	1.88701	1.88987	1.89496	1.89941	1.90513	1.90163	1.89973	1.9045	1.90959	1.91403
0.248	1.99987	2.00209	1.99637	1.98524	1.97411	1.96299	1.95027	1.9436	1.93343	1.92484	1.91117	1.90163	1.89496	1.89242	1.88606	1.87779	1.86921	1.86095	1.85459	1.853	1.84537	1.84346	1.83806	1.83615	1.83456	1.82916	1.82566	1.82343	1.82789	1.83075	1.8441	1.86762	1.88479	1.89147	1.89401	1.90323	1.90545	1.9045	1.91054	1.89751	1.88383	1.8797	1.8832	1.88543	1.89115	1.88987	1.89273	1.89559	1.89782
0.25	2.01735	2.01767	2.01131	2.00209	1.98874	1.97857	1.96967	1.96045	1.94773	1.9401	1.93152	1.9223	1.90831	1.90037	1.89559	1.88987	1.87875	1.8708	1.86381	1.86095	1.85554	1.84759	1.84092	1.83965	1.83742	1.83202	1.83011	1.83329	1.83361	1.83583	1.83551	1.83901	1.84378	1.85427	1.86444	1.87144	1.87589	1.88447	1.88669	1.8832	1.87589	1.87621	1.87652	1.87939	1.88288	1.88352	1.89273	1.89877	1.90195
0.252	2.03801	2.0396	2.03261	2.01513	1.99541	1.97857	1.9614	1.949	1.93883	1.93343	1.92453	1.91563	1.90736	1.90513	1.89719	1.89051	1.87875	1.86826	1.86571	1.86381	1.85491	1.84537	1.83806	1.83425	1.82757	1.82566	1.82375	1.82598	1.82343	1.82407	1.82852	1.84219	1.84855	1.85427	1.86889	1.88606	1.89941	1.90831	1.91594	1.91626	1.9134	1.91499	1.91181	1.92071	1.92961	1.92897	1.92548	1.92198	1.92293
0.254	2.04405	2.04405	2.03801	2.03007	2.02243	2.0094	1.99764	2.00273	2.00781	1.99383	1.96617	1.94296	1.92707	1.91022	1.90068	1.89496	1.88765	1.87684	1.87207	1.86571	1.86667	1.86158	1.85681	1.84887	1.84664	1.84473	1.83901	1.83456	1.8352	1.83583	1.84092	1.84537	1.85014	1.85141	1.8619	1.86985	1.87144	1.8708	1.87175	1.87652	1.88606	1.88225	1.87716	1.87684	1.88606	1.88415	1.87875	1.87684	1.88065
0.256	2.06027	2.06185	2.05168	2.04119	2.03007	2.01767	1.99827	1.98461	1.97602	1.96267	1.95027	1.93247	1.92103	1.91022	1.90227	1.89814	1.89337	1.88669	1.88543	1.87939	1.87621	1.86762	1.86222	1.85745	1.85141	1.8406	1.83202	1.82979	1.82916	1.82979	1.83138	1.83933	1.85205	1.85936	1.86063	1.86476	1.86921	1.86762	1.87589	1.89496	1.90163	1.88892	1.87875	1.87652	1.87684	1.87366	1.86762	1.86253	1.87144
0.258	2.06631	2.06471	2.05709	2.04501	2.03706	2.02339	2.01004	1.99541	1.9792	1.96077	1.94741	1.93756	1.92929	1.91975	1.91213	1.90195	1.88638	1.8743	1.87017	1.86699	1.86381	1.85586	1.84887	1.85045	1.86921	1.87366	1.8584	1.84251	1.83233	1.83011	1.8352	1.83869	1.83806	1.84092	1.84919	1.85649	1.86476	1.87271	1.87652	1.87461	1.86921	1.8708	1.87207	1.87017	1.86731	1.87398	1.87493	1.87461	1.87048
0.26	2.07457	2.07711	2.07457	2.06281	2.04914	2.03515	2.02275	2.0094	1.99541	1.98524	1.97189	1.96045	1.94678	1.93629	1.92325	1.91499	1.90323	1.89083	1.87493	1.86985	1.86826	1.86635	1.86158	1.86063	1.85904	1.85077	1.83615	1.82725	1.83043	1.83774	1.84124	1.8441	1.84187	1.84633	1.85205	1.85554	1.85872	1.8654	1.86857	1.8708	1.86857	1.87271	1.87589	1.87366	1.8797	1.89528	1.90323	1.90513	1.90672
0.262	2.10413	2.09142	2.07807	2.06313	2.05041	2.03737	2.02784	2.01481	1.99923	1.98747	1.97825	1.96172	1.94837	1.9347	1.92579	1.91626	1.90704	1.89433	1.88511	1.87716	1.87144	1.86031	1.85363	1.84759	1.84855	1.84569	1.84346	1.83933	1.83393	1.8317	1.83583	1.83551	1.83997	1.84124	1.84537	1.85173	1.85872	1.86413	1.86635	1.87271	1.87271	1.87303	1.87493	1.87589	1.87112	1.87525	1.87271	1.87112	1.87048
0.264	2.09714	2.08601	2.07648	2.06567	2.05709	2.04533	2.02752	2.00877	1.99637	1.98238	1.97157	1.96363	1.95536	1.94423	1.93343	1.92007	1.91213	1.90005	1.88797	1.87811	1.87207	1.8654	1.85936	1.8495	1.84537	1.8441	1.83742	1.82852	1.82407	1.82471	1.82566	1.82534	1.82979	1.83138	1.83742	1.84187	1.84887	1.85268	1.85713	1.86031	1.86158	1.85936	1.85936	1.85523	1.85554	1.86127	1.86508	1.86031	1.8584
0.266	2.08379	2.0822	2.07775	2.07075	2.05613	2.03579	2.01957	2.01131	2.00113	1.98937	1.97698	1.96426	1.95123	1.93692	1.92453	1.91181	1.90037	1.89051	1.87716	1.86731	1.8619	1.86317	1.86095	1.85363	1.84919	1.84855	1.84633	1.83647	1.82661	1.81549	1.81295	1.81613	1.82185	1.82821	1.83647	1.84187	1.84728	1.85045	1.853	1.85014	1.85427	1.85649	1.85936	1.85649	1.85363	1.85109	1.84919	1.84505	1.84473
0.268	2.11717	2.11335	2.10985	2.10159	2.0911	2.07711	2.06853	2.05804	2.04787	2.03674	2.02275	2.00877	1.99637	1.98238	1.96585	1.95313	1.93915	1.92516	1.9134	1.90355	1.89846	1.89178	1.88225	1.87589	1.86731	1.86699	1.86508	1.86095	1.85109	1.84315	1.8406	1.8406	1.84029	1.8441	1.85205	1.85077	1.84537	1.85586	1.87048	1.87939	1.88383	1.88511	1.88383	1.88383	1.88065	1.87875	1.88574	1.88892	1.87875
0.27	2.07711	2.07393	2.0733	2.07616	2.07807	2.07075	2.06249	2.05073	2.04119	2.0307	2.02339	2.0129	2.0005	1.98238	1.96617	1.95663	1.94423	1.93375	1.92262	1.91435	1.9045	1.89719	1.88892	1.87875	1.86699	1.86222	1.85872	1.85332	1.84315	1.83551	1.82947	1.82979	1.83202	1.8406	1.84664	1.84569	1.84473	1.84696	1.8495	1.85936	1.86253	1.86889	1.86953	1.86921	1.86476	1.86413	1.86762	1.86794	1.86794
0.272	2.11653	2.12162	2.11875	2.10699	2.09873	2.08887	2.0787	2.06917	2.06058	2.05073	2.03833	2.02403	2.01449	2.00082	1.98588	1.97125	1.96331	1.9525	1.9401	1.92707	1.91563	1.90672	1.89751	1.88447	1.87048	1.86699	1.86667	1.86476	1.85554	1.85014	1.84696	1.84473	1.84092	1.84155	1.84633	1.84919	1.85363	1.85586	1.86063	1.86381	1.86413	1.86381	1.8619	1.86095	1.85713	1.85427	1.8495	1.85077	1.84919
0.274	2.12003	2.11653	2.10827	2.10223	2.09333	2.0876	2.07997	2.07425	2.06503	2.06058	2.04691	2.03674	2.02593	2.01131	1.99573	1.98238	1.96426	1.949	1.93565	1.92357	1.91181	1.90513	1.89433	1.88543	1.87907	1.87303	1.8654	1.86603	1.85681	1.84887	1.84537	1.84537	1.83615	1.83233	1.83011	1.83425	1.83774	1.84315	1.84887	1.85237	1.85523	1.85586	1.86063	1.85872	1.85363	1.85427	1.853	1.84919	1.84791
0.276	2.21825	2.21889	2.21762	2.21349	2.20777	2.19759	2.18774	2.17661	2.16739	2.15499	2.14483	2.13497	2.12479	2.11017	2.09651	2.07934	2.06376	2.04341	2.02721	2.01099	1.99891	1.96363	1.92293	1.89559	1.87875	1.86985	1.86381	1.8619	1.86158	1.85523	1.84601	1.83837	1.83583	1.82979	1.83742	1.85713	1.86413	1.85332	1.84315	1.84315	1.84823	1.84982	1.85237	1.853	1.85491	1.85332	1.85586	1.85872	1.85586
0.278	2.12384	2.12543	2.12543	2.11875	2.11367	2.10763	2.10381	2.09301	2.08379	2.07298	2.06153	2.05486	2.04914	2.03483	2.0183	2.00336	1.98842	1.97125	1.95727	1.94137	1.92866	1.91563	1.90386	1.88924	1.87716	1.86985	1.86826	1.86762	1.86762	1.85936	1.84919	1.83806	1.83711	1.83297	1.83583	1.83965	1.83997	1.84187	1.84346	1.84887	1.85395	1.85872	1.8619	1.86095	1.85427	1.85363	1.85045	1.85141	1.84791
0.28	2.14737	2.14514	2.13942	2.13529	2.12607	2.11907	2.11081	2.1035	2.09491	2.08569	2.07711	2.07298	2.06471	2.05391	2.03897	2.02466	2.01163	1.99796	1.97825	1.96299	1.94869	1.93247	1.92071	1.91054	1.89941	1.88669	1.88383	1.88383	1.88161	1.87112	1.86381	1.86031	1.84919	1.83965	1.83647	1.83965	1.84092	1.84187	1.84919	1.85173	1.85586	1.85649	1.85872	1.86031	1.85777	1.85649	1.85586	1.85427	1.85205
0.282	2.13433	2.13719	2.13529	2.12925	2.12098	2.11717	2.11749	2.11145	2.09937	2.09205	2.0822	2.07075	2.06185	2.05359	2.03865	2.02403	2.01417	1.99891	1.98556	1.97316	1.95631	1.94328	1.93311	1.91912	1.90704	1.89305	1.88383	1.87652	1.87684	1.87271	1.86444	1.853	1.84919	1.84378	1.84187	1.83806	1.83869	1.8406	1.84346	1.84633	1.85427	1.85999	1.86253	1.86476	1.86285	1.8584	1.85586	1.85363	1.84823
0.284	2.15404	2.148	2.14037	2.13879	2.13433	2.12925	2.12067	2.11271	2.10667	2.09651	2.08983	2.08125	2.07457	2.06567	2.05804	2.04437	2.02943	2.0129	1.99859	1.98206	1.96394	1.94805	1.93183	1.92103	1.91276	1.90163	1.89433	1.88829	1.88352	1.88065	1.87493	1.86826	1.85745	1.85872	1.85618	1.85045	1.84791	1.84919	1.84855	1.84855	1.85427	1.86095	1.86476	1.87271	1.88225	1.88002	1.86985	1.86253	1.85936
0.286	2.17311	2.16867	2.16421	2.15817	2.14864	2.13879	2.13942	2.13338	2.12575	2.11875	2.11271	2.10127	2.09015	2.08156	2.07679	2.06471	2.05232	2.03769	2.02339	2.00781	1.99065	1.97157	1.95695	1.93915	1.92611	1.91054	1.90291	1.89337	1.89273	1.88892	1.88034	1.86699	1.85681	1.8495	1.84696	1.84315	1.84505	1.84346	1.84633	1.84791	1.85141	1.84919	1.85237	1.85586	1.86095	1.86635	1.86508	1.85967	1.85205
0.288	2.16803	2.16962	2.16771	2.16072	2.1515	2.14291	2.13497	2.13052	2.12734	2.12098	2.10922	2.1	2.09587	2.09237	2.08283	2.07107	2.05168	2.03674	2.0218	2.0094	1.99319	1.9792	1.96585	1.95313	1.93915	1.92453	1.90831	1.90005	1.89559	1.89337	1.88383	1.87779	1.87271	1.86285	1.853	1.84759	1.84791	1.84982	1.85045	1.84887	1.85205	1.85268	1.85363	1.85205	1.85586	1.86285	1.87207	1.87366	1.86857
0.29	2.17471	2.17757	2.17248	2.16867	2.16072	2.15213	2.14101	2.13497	2.12671	2.12098	2.10859	2.10318	2.1	2.09491	2.08601	2.07711	2.06631	2.05454	2.03611	2.02117	2.00686	1.99255	1.97825	1.97157	1.9614	1.94646	1.93438	1.92579	1.91594	1.92453	1.92579	1.92739	1.92135	1.90736	1.89719	1.89178	1.87207	1.85109	1.84696	1.84537	1.84633	1.85014	1.85332	1.86222	1.87144	1.8743	1.87366	1.86826	1.86253
0.292	2.203	2.20109	2.19855	2.18933	2.17852	2.16835	2.15817	2.15182	2.14578	2.13497	2.12384	2.10922	2.10286	2.09619	2.08951	2.08061	2.07012	2.05581	2.04469	2.03293	2.02339	2.01513	2.00559	1.99541	1.9827	1.96585	1.94932	1.9347	1.9347	1.92739	1.91785	1.90672	1.89814	1.88829	1.88383	1.87017	1.85936	1.853	1.85395	1.85523	1.8584	1.86031	1.86603	1.86603	1.86667	1.86667	1.86667	1.8654	1.86317
0.294	2.21126	2.20427	2.19791	2.18583	2.17629	2.16644	2.15531	2.14387	2.14101	2.13815	2.13115	2.12067	2.10859	2.10223	2.10095	2.09746	2.08792	2.07807	2.06471	2.05391	2.03769	2.02498	2.0094	1.99764	1.9827	1.96585	1.94678	1.92771	1.91181	1.9045	1.89719	1.8921	1.88797	1.88733	1.87907	1.87398	1.86699	1.86158	1.85681	1.85872	1.85713	1.85872	1.86095	1.86413	1.86444	1.85999	1.85649	1.85427	1.85268
0.296	2.21539	2.21221	2.20205	2.19505	2.18456	2.17915	2.16898	2.15913	2.14514	2.1426	2.13879	2.12829	2.11431	2.10604	2.10223	2.09841	2.0876	2.07743	2.06408	2.05263	2.03801	2.02784	2.0129	2.00177	1.98588	1.97475	1.95759	1.93883	1.92325	1.91785	1.91117	1.90736	1.89814	1.89242	1.88479	1.87589	1.86762	1.86603	1.86381	1.85967	1.85427	1.85237	1.85491	1.85618	1.86063	1.86095	1.8654	1.86508	1.85936
0.298	2.24241	2.23987	2.23225	2.22048	2.21095	2.19696	2.18647	2.17407	2.16517	2.15309	2.14387	2.12861	2.11875	2.10954	2.10477	2.09619	2.08887	2.07711	2.06853	2.05772	2.04437	2.02721	2.01321	2.00113	1.99223	1.98429	1.97094	1.96839	1.96967	1.97125	1.95917	1.9347	1.92389	1.91721	1.90291	1.89115	1.87716	1.87017	1.86317	1.86381	1.86095	1.86031	1.85999	1.85999	1.85904	1.86158	1.86063	1.85523	1.85077
0.3	2.24845	2.24496	2.24687	2.24083	2.22493	2.20904	2.19314	2.18138	2.16994	2.15722	2.15023	2.14037	2.12861	2.11875	2.11399	2.10541	2.09746	2.08538	2.07521	2.0609	2.05073	2.03801	2.02752	2.01703	2.01195	2.00145	1.98937	1.97539	1.96108	1.94741	1.93629	1.91785	1.90418	1.89655	1.89496	1.88543	1.87461	1.86731	1.86762	1.86731	1.86699	1.86413	1.86317	1.86285	1.86158	1.86285	1.86603	1.86603	1.86603
0.302	2.26403	2.25895	2.25323	2.2475	2.23637	2.22621	2.21508	2.20363	2.19155	2.17852	2.16453	2.14959	2.1391	2.13115	2.12671	2.11939	2.11176	2.10572	2.09682	2.08379	2.06853	2.05009	2.03579	2.02053	2.0094	1.99637	1.98779	1.97253	1.95313	1.93565	1.92293	1.90831	1.89782	1.89147	1.89273	1.88924	1.88256	1.87939	1.88987	1.90005	1.90227	1.9045	1.90068	1.90227	1.90386	1.90641	1.90386	1.90291	1.90005
0.304	2.27579	2.27516	2.27007	2.25672	2.24814	2.23447	2.21603	2.20363	2.19283	2.17852	2.16867	2.15817	2.14705	2.13719	2.12988	2.12479	2.11717	2.10509	2.09587	2.07997	2.06694	2.05073	2.03897	2.02943	2.02275	2.01513	2.00717	1.99223	1.98079	1.96998	1.96203	1.94773	1.93501	1.92389	1.92262	1.91213	1.89973	1.89846	1.89528	1.88129	1.87271	1.86635	1.86699	1.86603	1.86381	1.8619	1.86158	1.86635	1.86413
0.306	2.27516	2.27611	2.27325	2.26022	2.25323	2.24591	2.23511	2.22112	2.20363	2.19028	2.18138	2.17311	2.16231	2.15023	2.13815	2.13083	2.12448	2.11494	2.10541	2.09396	2.08156	2.06853	2.05518	2.04246	2.03038	2.02307	2.01004	2.00145	1.98747	1.97443	1.95917	1.94519	1.92579	1.91371	1.90418	1.90195	1.89337	1.88606	1.88161	1.87748	1.87207	1.87048	1.86921	1.87239	1.87366	1.8743	1.87716	1.87716	1.87652
0.308	2.28692	2.28629	2.27579	2.26689	2.25513	2.24115	2.23256	2.22493	2.21158	2.20205	2.18742	2.17598	2.16135	2.15277	2.14737	2.14228	2.13401	2.12448	2.1124	2.10063	2.08601	2.07298	2.06153	2.04691	2.03102	2.02085	2.01067	2.00559	1.99319	1.98461	1.97475	1.9649	1.95027	1.93819	1.92389	1.91499	1.90831	1.90163	1.8921	1.88765	1.88288	1.88034	1.87493	1.87112	1.87144	1.87398	1.87525	1.87939	1.87907
0.31	2.30313	2.29868	2.29391	2.28311	2.27103	2.25672	2.2475	2.23574	2.22366	2.2119	2.19982	2.1871	2.17947	2.18424	2.16962	2.148	2.13879	2.13083	2.12098	2.10604	2.09364	2.07934	2.06757	2.05232	2.04183	2.03706	2.0307	2.01957	2.01131	2.00018	1.99192	1.98365	1.97316	1.95886	1.94678	1.93279	1.92421	1.91403	1.90736	1.90068	1.89877	1.91117	1.92135	1.91276	1.90005	1.89655	1.89719	1.89877	1.91499
0.312	2.31489	2.31394	2.30472	2.29582	2.28183	2.26817	2.25736	2.24782	2.23383	2.22493	2.20967	2.19696	2.1871	2.17502	2.16581	2.15499	2.14641	2.14165	2.13179	2.12162	2.11113	2.10223	2.08824	2.07934	2.07012	2.05899	2.03992	2.02466	2.0183	2.02752	2.03165	2.02784	2.01925	2.01004	1.99541	1.97475	1.94932	1.93183	1.91721	1.90831	1.90291	1.89846	1.89433	1.89178	1.8886	1.88479	1.87939	1.87843	1.87271
0.314	2.33047	2.33047	2.31649	2.30377	2.29201	2.28374	2.27071	2.26085	2.25037	2.23574	2.21921	2.20713	2.19569	2.18806	2.17407	2.16231	2.15373	2.14705	2.13624	2.12702	2.11399	2.11176	2.09269	2.06789	2.04819	2.03547	2.03133	2.03356	2.02625	2.0183	2.01004	2.00305	1.99541	1.98175	1.96903	1.96458	1.94995	1.93565	1.92071	1.91149	1.90005	1.89433	1.88987	1.88924	1.88225	1.87939	1.87621	1.87398	1.87144
0.316	2.33047	2.32983	2.31903	2.30695	2.29773	2.29169	2.27802	2.26435	2.25291	2.2421	2.23479	2.22429	2.21095	2.20713	2.19187	2.17757	2.16231	2.15499	2.14673	2.13401	2.11653	2.10445	2.09333	2.08411	2.07139	2.05963	2.05009	2.04024	2.02943	2.01703	2.00717	1.99859	1.99319	1.98143	1.97125	1.95917	1.95027	1.94105	1.92453	1.90513	1.89719	1.89115	1.88987	1.88574	1.88543	1.88543	1.88606	1.88225	1.87652
0.318	2.35781	2.34509	2.32253	2.30917	2.29519	2.28406	2.27039	2.26022	2.24591	2.23033	2.21762	2.20713	2.20395	2.19918	2.18742	2.18043	2.17089	2.16167	2.15341	2.14323	2.12861	2.1178	2.10985	2.10095	2.08887	2.07648	2.06217	2.05073	2.03579	2.02053	2.00463	1.99383	1.98524	1.9738	1.95949	1.95091	1.94233	1.9347	1.91849	1.90927	1.90068	1.89719	1.88955	1.88765	1.88543	1.88543	1.88511	1.88574	1.88447
0.32	2.37561	2.3718	2.35908	2.34605	2.34033	2.32793	2.31458	2.29773	2.28311	2.26689	2.25609	2.24273	2.2297	2.21381	2.20268	2.18806	2.18011	2.17502	2.17025	2.15849	2.14514	2.12957	2.11717	2.10572	2.09428	2.08283	2.07298	2.06058	2.0485	2.03706	2.02243	2.01321	2.00686	2.0005	1.98874	1.97857	1.96935	1.95886	1.94455	1.92675	1.91626	1.90895	1.90195	1.89687	1.8921	1.88892	1.88829	1.88574	1.88606
0.322	2.39913	2.39723	2.38006	2.35845	2.34096	2.32761	2.31649	2.30345	2.29137	2.27802	2.26626	2.25227	2.23829	2.22652	2.21635	2.20459	2.19123	2.18297	2.17439	2.16453	2.15023	2.13497	2.11939	2.1089	2.10095	2.09269	2.08156	2.06948	2.05581	2.04469	2.03356	2.02498	2.01735	2.0129	2.00622	1.99987	1.99001	1.97761	1.96363	1.94932	1.94105	1.92611	1.91849	1.91054	1.90767	1.90481	1.901	1.89655	1.89019
0.324	2.40835	2.39627	2.38006	2.36671	2.35559	2.34255	2.32761	2.31839	2.31108	2.29995	2.28629	2.27007	2.25609	2.24687	2.23256	2.21953	2.21126	2.20109	2.19155	2.17629	2.16103	2.14387	2.12893	2.11494	2.10731	2.09714	2.08569	2.07393	2.06408	2.052	2.03865	2.03007	2.02339	2.01131	1.99541	1.98397	1.97539	1.96903	1.96108	1.94741	1.93025	1.9223	1.91563	1.91245	1.90831	1.90927	1.90577	1.90227	1.91308
0.326	2.41471	2.41757	2.41185	2.39532	2.37911	2.3629	2.35113	2.33715	2.32697	2.31553	2.30695	2.29201	2.27865	2.26403	2.251	2.23447	2.22239	2.21031	2.20395	2.19473	2.18297	2.16867	2.15754	2.14578	2.13529	2.12479	2.11653	2.10795	2.09428	2.07807	2.06471	2.04628	2.03356	2.02498	2.01513	1.99955	1.99097	1.97793	1.97253	1.9614	1.95123	1.94042	1.93343	1.92516	1.91944	1.91594	1.9134	1.91181	1.92579
0.328	2.43855	2.42933	2.41503	2.39723	2.3861	2.37752	2.36512	2.34891	2.33556	2.32253	2.31045	2.29582	2.28183	2.27135	2.26403	2.25449	2.23829	2.22048	2.21031	2.20045	2.19028	2.17439	2.16231	2.14641	2.13179	2.1178	2.10381	2.09651	2.08315	2.06217	2.04437	2.03515	2.02466	2.02021	2.0129	2.01513	2.01576	2.01195	2.00336	1.99033	1.97698	1.9703	1.95663	1.94519	1.93597	1.93025	1.92484	1.92071	1.91721
0.33	2.45572	2.45223	2.44555	2.43093	2.41313	2.39341	2.37943	2.36449	2.35304	2.33969	2.32379	2.30695	2.29709	2.28851	2.28247	2.26912	2.25704	2.24337	2.24973	2.25895	2.23829	2.20649	2.18519	2.16612	2.15245	2.13942	2.12893	2.11208	2.09968	2.08887	2.07552	2.06027	2.05137	2.04691	2.04246	2.03833	2.03038	2.02117	2.01258	2.00018	1.98874	1.97475	1.96203	1.95123	1.94137	1.93343	1.92675	1.92135	1.9134
0.332	2.46812	2.46557	2.45985	2.44269	2.42457	2.40772	2.39564	2.38261	2.36544	2.34923	2.33905	2.32825	2.31363	2.29741	2.28311	2.26944	2.25481	2.24051	2.23065	2.21985	2.20872	2.19378	2.17693	2.15817	2.14641	2.13719	2.12957	2.11589	2.10985	2.09809	2.08411	2.06853	2.0574	2.05105	2.04533	2.02975	2.01735	2.00717	2.00495	1.99255	1.97761	1.96617	1.96013	1.95313	1.94519	1.93883	1.93661	1.93088	1.92643
0.334	2.47829	2.48115	2.47893	2.46145	2.4411	2.42298	2.41185	2.39755	2.38038	2.36449	2.34637	2.32411	2.30091	2.28533	2.27421	2.25927	2.25386	2.25005	2.24273	2.23097	2.22048	2.20459	2.18901	2.17693	2.16421	2.1515	2.13783	2.12353	2.11463	2.10604	2.09651	2.08188	2.07139	2.06408	2.05867	2.05137	2.04024	2.03356	2.02752	2.02307	2.01035	1.99955	1.98779	1.97761	1.96585	1.96045	1.95695	1.95059	1.94137
0.336	2.46399	2.46049	2.46145	2.44873	2.43093	2.40995	2.39882	2.38579	2.37243	2.35781	2.34096	2.33047	2.31426	2.29963	2.28406	2.27198	2.25927	2.24528	2.23288	2.23225	2.23161	2.22843	2.21571	2.19982	2.18075	2.16517	2.14895	2.13687	2.12384	2.11303	2.10063	2.0876	2.07616	2.06917	2.06503	2.05613	2.05009	2.04501	2.03293	2.01353	2.00018	1.99001	1.97793	1.96585	1.95504	1.94583	1.9436	1.94805	1.94678
0.338	2.47956	2.48338	2.48147	2.46685	2.44745	2.43156	2.41694	2.40136	2.39501	2.3896	2.37975	2.36226	2.34827	2.33333	2.32316	2.31013	2.29359	2.2777	2.26244	2.25323	2.24623	2.23415	2.21603	2.20236	2.18837	2.17693	2.16135	2.15118	2.13783	2.12734	2.11875	2.10541	2.09078	2.08093	2.07139	2.05963	2.04215	2.03165	2.02403	2.01481	2.00749	2.00018	1.99446	1.98302	1.97793	1.96744	1.96299	1.9579	1.95345
0.34	2.52311	2.52089	2.51707	2.50817	2.49355	2.4713	2.45413	2.44205	2.42711	2.41185	2.39882	2.38102	2.36607	2.34827	2.34509	2.33206	2.3114	2.29137	2.27802	2.26531	2.25449	2.24559	2.23225	2.21508	2.20045	2.18679	2.17471	2.15913	2.14864	2.13879	2.12734	2.11145	2.09714	2.08029	2.07171	2.06535	2.06185	2.05232	2.04341	2.03261	2.02117	2.00877	2.00018	1.99383	1.98906	1.97952	1.97507	1.96839	1.96299
0.342	2.55395	2.55363	2.54251	2.53329	2.51421	2.49863	2.48179	2.46717	2.44714	2.42743	2.41313	2.39755	2.37784	2.3629	2.34732	2.33333	2.31712	2.30345	2.28915	2.27389	2.26531	2.25132	2.23829	2.22239	2.2084	2.19283	2.18329	2.17216	2.16072	2.15118	2.13847	2.12829	2.10604	2.08919	2.08029	2.07361	2.06185	2.05454	2.04819	2.03737	2.02275	2.01195	1.99891	1.99128	1.98842	1.98715	1.98047	1.97634	1.97157
0.344	2.55427	2.54759	2.5371	2.52693	2.50976	2.49419	2.4802	2.47035	2.45699	2.4411	2.42234	2.40486	2.38674	2.37243	2.35654	2.34319	2.32825	2.31363	2.30186	2.2866	2.27611	2.26499	2.25513	2.23924	2.22366	2.20745	2.19346	2.17534	2.16294	2.14705	2.13847	2.12734	2.11208	2.09619	2.09078	2.09237	2.08824	2.07934	2.07235	2.06313	2.05518	2.04819	2.0431	2.02625	2.01544	2.00717	2.00209	1.99605	1.99033
0.346	2.57334	2.57461	2.56539	2.54887	2.53265	2.51231	2.49577	2.48147	2.46971	2.45223	2.43983	2.41757	2.39977	2.38419	2.37116	2.35431	2.34001	2.32857	2.31649	2.29709	2.28756	2.27643	2.26753	2.25577	2.23797	2.21699	2.20268	2.18774	2.17407	2.16103	2.15213	2.14101	2.12479	2.10985	2.09968	2.09491	2.08824	2.07965	2.07298	2.06662	2.06027	2.04628	2.03356	2.0218	2.01608	2.00909	2.00336	1.99827	1.99605
0.348	2.58447	2.58002	2.57334	2.55999	2.54441	2.52852	2.51421	2.49895	2.48624	2.47448	2.46494	2.45063	2.42933	2.39945	2.37116	2.35495	2.34795	2.33715	2.32411	2.30981	2.29837	2.28025	2.25799	2.23829	2.22112	2.20427	2.1906	2.18106	2.17693	2.16962	2.16231	2.15087	2.14069	2.11939	2.10255	2.09587	2.09173	2.08283	2.07679	2.0698	2.06599	2.05295	2.04087	2.03229	2.02847	2.01957	2.01004	2.00336	2.004
0.35	2.56953	2.57111	2.56381	2.54918	2.53647	2.52311	2.50181	2.48306	2.46939	2.45636	2.44396	2.43029	2.41185	2.39627	2.38038	2.36798	2.35209	2.33397	2.31712	2.29963	2.28692	2.28025	2.2777	2.26562	2.25068	2.23797	2.22684	2.21603	2.20331	2.18933	2.17502	2.16707	2.15563	2.13974	2.12416	2.11113	2.10223	2.09205	2.08315	2.07425	2.06599	2.05073	2.03674	2.02498	2.01894	2.01226	2.00305	1.99796	1.99383
0.352	2.6169	2.61341	2.60068	2.58828	2.57525	2.55935	2.53774	2.51739	2.50245	2.48783	2.47289	2.46017	2.44428	2.43029	2.41153	2.39405	2.38006	2.36544	2.3505	2.33619	2.32316	2.30981	2.30155	2.28851	2.27325	2.25354	2.24051	2.23097	2.22017	2.20491	2.19092	2.17693	2.16835	2.14959	2.13083	2.11621	2.11081	2.09968	2.08633	2.07807	2.07171	2.06122	2.04405	2.03611	2.03038	2.02275	2.01385	2.0094	2.00813
0.354	2.62389	2.62485	2.61181	2.59877	2.58383	2.56921	2.54791	2.52979	2.51549	2.50118	2.48624	2.47035	2.45223	2.43729	2.4198	2.40709	2.39405	2.38261	2.36449	2.34891	2.33111	2.31839	2.31235	2.30472	2.28692	2.27039	2.25641	2.24623	2.23002	2.21539	2.19982	2.19028	2.17502	2.15945	2.14323	2.12861	2.11844	2.1089	2.09491	2.08506	2.08156	2.06917	2.05263	2.04533	2.04024	2.03229	2.02561	2.01957	2.01608
0.356	2.65251	2.65091	2.64043	2.62135	2.60864	2.59178	2.57271	2.55109	2.5371	2.52089	2.50722	2.49069	2.47639	2.46145	2.44141	2.4287	2.41599	2.40422	2.39151	2.37943	2.3594	2.34191	2.32697	2.31649	2.30155	2.28597	2.27103	2.25895	2.24273	2.23288	2.21921	2.20586	2.19283	2.17852	2.1604	2.14451	2.13401	2.12416	2.11113	2.09714	2.08856	2.08252	2.06757	2.05518	2.04341	2.03579	2.02721	2.02339	2.02212
0.358	2.63534	2.62867	2.62008	2.608	2.59687	2.57938	2.56221	2.54378	2.52566	2.50404	2.48687	2.47161	2.45572	2.43537	2.42521	2.41408	2.4074	2.39564	2.38769	2.37943	2.36226	2.34414	2.3327	2.32348	2.31267	2.29551	2.28183	2.26626	2.251	2.23479	2.21985	2.20617	2.19314	2.17852	2.16517	2.14927	2.13942	2.12639	2.11494	2.10318	2.09491	2.08856	2.07361	2.0574	2.05137	2.04659	2.04055	2.03547	2.03515
0.36	2.67953	2.67921	2.6684	2.6471	2.63089	2.61404	2.59813	2.57875	2.5619	2.54409	2.53043	2.50945	2.49069	2.47321	2.4589	2.4411	2.42902	2.41249	2.39469	2.37498	2.3594	2.34351	2.33047	2.32125	2.31363	2.30091	2.28756	2.27739	2.27135	2.26181	2.24623	2.2332	2.21825	2.20236	2.18742	2.17661	2.16294	2.15182	2.14037	2.12511	2.11399	2.10541	2.09587	2.08983	2.07584	2.0609	2.0485	2.04246	2.03833
0.362	2.70241	2.70051	2.69097	2.67539	2.65887	2.63502	2.6169	2.59559	2.5762	2.55903	2.54855	2.53487	2.52471	2.51103	2.49323	2.47161	2.45541	2.44141	2.42743	2.41026	2.3931	2.3718	2.35431	2.34096	2.32983	2.31649	2.30472	2.29296	2.28311	2.26848	2.24973	2.2332	2.21985	2.21221	2.19505	2.17884	2.16358	2.15404	2.14196	2.13179	2.11939	2.10763	2.09873	2.08983	2.08029	2.07139	2.0574	2.04914	2.04405
0.364	2.68557	2.68715	2.67603	2.66331	2.64805	2.63216	2.61436	2.59655	2.5762	2.56126	2.54409	2.53043	2.51358	2.498	2.48115	2.46431	2.44873	2.43729	2.42171	2.40454	2.38674	2.36957	2.34955	2.33651	2.32379	2.31045	2.29677	2.28279	2.26817	2.25291	2.23511	2.21603	2.20427	2.18965	2.17407	2.15436	2.14069	2.12893	2.12575	2.11844	2.10827	2.09364	2.08252	2.07425	2.06662	2.0644	2.05804	2.04945	2.04087
0.366	2.73421	2.73547	2.72753	2.71005	2.69224	2.67571	2.65855	2.63757	2.61468	2.59845	2.58161	2.56539	2.54855	2.5371	2.52216	2.50595	2.48878	2.47448	2.45699	2.44046	2.42361	2.40454	2.39278	2.37815	2.36671	2.35495	2.33905	2.32125	2.30663	2.29105	2.27516	2.25863	2.24146	2.22621	2.21317	2.20045	2.18647	2.17566	2.16517	2.15309	2.14578	2.13719	2.11431	2.09428	2.08315	2.07012	2.05867	2.05295	2.05391
0.368	2.71449	2.71354	2.71068	2.69669	2.67794	2.66045	2.64647	2.62644	2.60673	2.58288	2.56698	2.54537	2.52693	2.51358	2.50023	2.48783	2.47639	2.46494	2.45699	2.43983	2.41789	2.39691	2.37307	2.36544	2.35717	2.34923	2.33874	2.32666	2.31203	2.30123	2.28724	2.27071	2.25227	2.24178	2.22875	2.20999	2.19441	2.18202	2.17471	2.16453	2.15118	2.14133	2.12893	2.10859	2.09142	2.07965	2.06599	2.05804	2.05549
0.37	2.7323	2.73007	2.72117	2.71005	2.69574	2.67571	2.66299	2.64519	2.62835	2.608	2.58987	2.57493	2.55777	2.53869	2.52439	2.51199	2.49546	2.48179	2.47956	2.47543	2.46176	2.44428	2.42298	2.40581	2.39087	2.38133	2.36512	2.34319	2.32634	2.31108	2.29805	2.28056	2.26403	2.25259	2.23987	2.22716	2.21603	2.20649	2.19823	2.18456	2.17407	2.16294	2.148	2.12893	2.10604	2.08919	2.08315	2.07235	2.06408
0.372	2.74819	2.74819	2.73961	2.72467	2.70623	2.68493	2.67412	2.65887	2.63979	2.62135	2.60482	2.58892	2.57239	2.55777	2.54409	2.52883	2.51135	2.49133	2.4802	2.46494	2.44587	2.42616	2.4074	2.38865	2.37911	2.37434	2.36671	2.35431	2.33651	2.3203	2.31076	2.29487	2.27961	2.2634	2.25323	2.23829	2.22271	2.20713	2.19791	2.18583	2.17629	2.16263	2.14769	2.13401	2.12067	2.10159	2.09173	2.08029	2.07235
0.374	2.78348	2.78411	2.77108	2.76345	2.74819	2.73039	2.70973	2.69224	2.68016	2.66268	2.64011	2.62739	2.61023	2.5975	2.58733	2.58288	2.56667	2.54378	2.51898	2.50499	2.48687	2.47003	2.45254	2.43569	2.41821	2.40263	2.39087	2.37561	2.35431	2.33747	2.31967	2.30504	2.29423	2.27675	2.26117	2.24496	2.23225	2.22112	2.21317	2.20236	2.18869	2.17439	2.16358	2.15118	2.12957	2.11176	2.1	2.08951	2.08061
0.376	2.77649	2.77013	2.75932	2.7466	2.73293	2.71577	2.70083	2.68938	2.67317	2.64933	2.63057	2.61563	2.60068	2.58447	2.57175	2.55491	2.5406	2.52343	2.50913	2.49291	2.4767	2.4589	2.44015	2.42266	2.40613	2.38706	2.37689	2.3629	2.34923	2.33143	2.31489	2.30345	2.29137	2.27135	2.25545	2.23574	2.21953	2.21095	2.20427	2.1871	2.17248	2.15627	2.14291	2.12607	2.10859	2.09205	2.08474	2.07393	2.06027
0.378	2.78825	2.78475	2.77171	2.75868	2.74469	2.72753	2.70941	2.69765	2.68334	2.66077	2.64075	2.62485	2.61245	2.59559	2.58288	2.56603	2.54887	2.5317	2.51835	2.50404	2.48815	2.47161	2.46176	2.45254	2.44333	2.43125	2.41471	2.39945	2.38229	2.36798	2.35082	2.33238	2.31331	2.29773	2.28311	2.27007	2.25545	2.24496	2.23447	2.22112	2.20872	2.19537	2.18551	2.16803	2.14991	2.13624	2.13052	2.11113	2.09682
0.38	2.80382	2.80287	2.79778	2.79619	2.78539	2.77076	2.75582	2.74088	2.72244	2.70273	2.68429	2.66427	2.64869	2.63407	2.62326	2.60737	2.59337	2.57684	2.56158	2.54887	2.54187	2.52757	2.50754	2.48973	2.47448	2.45922	2.44333	2.42647	2.40931	2.39596	2.37657	2.36003	2.34065	2.3203	2.30027	2.28533	2.26689	2.25259	2.24369	2.23383	2.22429	2.20967	2.19569	2.18075	2.16453	2.14291	2.13115	2.12098	2.11176
0.382	2.84991	2.84769	2.83561	2.82258	2.81018	2.79238	2.7714	2.75582	2.74247	2.71735	2.69447	2.67794	2.66109	2.64519	2.62326	2.60673	2.58955	2.57111	2.55045	2.53138	2.51803	2.498	2.47956	2.45827	2.4411	2.42425	2.41567	2.40391	2.38928	2.37243	2.35781	2.34096	2.32221	2.3025	2.28819	2.27834	2.26053	2.24559	2.22811	2.21667	2.20522	2.19219	2.18075	2.17789	2.17407	2.15627	2.13847	2.12957	2.11875
0.384	2.84928	2.84769	2.83847	2.82417	2.80732	2.78729	2.76027	2.74247	2.72435	2.70845	2.69193	2.67762	2.65982	2.64043	2.62517	2.61055	2.59369	2.57747	2.56126	2.54727	2.53075	2.51453	2.49514	2.47829	2.4589	2.44364	2.42425	2.41153	2.39882	2.38515	2.36576	2.34827	2.33937	2.33047	2.31744	2.30917	2.29646	2.28183	2.2634	2.24973	2.23829	2.22716	2.21571	2.20649	2.19441	2.17248	2.15245	2.13974	2.12957
0.386	2.83561	2.83211	2.82893	2.81717	2.80223	2.78729	2.76981	2.74915	2.73579	2.72022	2.70241	2.68429	2.66713	2.6471	2.6328	2.6169	2.60386	2.58765	2.57175	2.55268	2.54123	2.52597	2.50754	2.48529	2.46653	2.45223	2.43601	2.42298	2.41344	2.3985	2.38388	2.36544	2.3505	2.33015	2.3114	2.29677	2.28247	2.26467	2.25354	2.2421	2.23447	2.22017	2.20777	2.20491	2.20522	2.18551	2.16803	2.15754	2.13719
0.388	2.84388	2.84483	2.84388	2.82989	2.81622	2.79937	2.78061	2.76377	2.75423	2.7377	2.71895	2.69669	2.68048	2.66491	2.64933	2.63597	2.62135	2.60451	2.58479	2.56762	2.55268	2.5406	2.52311	2.50309	2.48083	2.45953	2.44619	2.42933	2.41853	2.40645	2.3931	2.37847	2.36321	2.34605	2.33206	2.31489	2.3025	2.28183	2.2634	2.24909	2.23987	2.22493	2.21317	2.20141	2.19092	2.17248	2.15309	2.13561	2.12607
[truncated: 77 more columns]

## Sheet: fig5b
	0.6	0.598	0.596	0.594	0.592	0.59	0.588	0.586	0.584	0.582	0.58	0.578	0.576	0.574	0.572	0.57	0.568	0.566	0.564	0.562	0.56	0.558	0.556	0.554	0.552	0.55	0.548	0.546	0.544	0.542	0.54	0.538	0.536	0.534	0.532	0.53	0.528	0.526	0.524	0.522	0.52	0.518	0.516	0.514	0.512	0.51	0.508	0.506	0.504
-0.11	0.00929838	0.00977522	0.0131131	0.0169278	0.0169278	0.014782	0.011921	0.00858313	0.00429156	0.00143052	-0.000715259	-0.00739101	-0.0131131	-0.00977522	0	0.0116826	0.0205041	0.0255109	0.0274183	0.0231267	0.0197889	0.0154973	0.00810629	0.00500682	0.00357629	0.0011921	-0.00643733	-0.000715259	0.0159742	0.0300409	0.0379088	0.0395777	0.0348093	0.0286103	0.0226499	0.0181199	0.0140668	0.00929838	0.00596049	0.00762945	0.0243188	0.0472071	0.0584128	0.0519755	0.0426772	0.0405314	0.0391009	0.0314715	0.0326636
-0.108	0.00905996	0.0104905	0.014782	0.0181199	0.0176431	0.014782	0.0121594	0.0095368	0.00548366	0.00405314	0.000476841	-0.00691417	-0.0116826	-0.0095368	-0.00023842	0.0121594	0.0207425	0.0264646	0.0290872	0.0252725	0.0224115	0.0181199	0.00882155	0.00429156	0.00262262	-0.000715259	-0.00810629	-0.000476841	0.0162126	0.0298024	0.0398161	0.0424387	0.0369551	0.0288488	0.0226499	0.0169278	0.0143052	0.0107289	0.00357629	0.0047684	0.0255109	0.0486376	0.060797	0.0548365	0.0457766	0.0419619	0.0391009	0.0314715	0.0324252
-0.106	0.00858313	0.00977522	0.0133515	0.0176431	0.0181199	0.0162126	0.0131131	0.00882155	0.00548366	0.00262262	-0.000715259	-0.00739101	-0.011921	-0.0100136	-0.000953682	0.0107289	0.0207425	0.026703	0.0286103	0.0245572	0.0228883	0.0178815	0.00858313	0.00429156	0.00190736	-0.00286104	-0.0107289	-0.00166894	0.0159742	0.0300409	0.0400546	0.0424387	0.0383856	0.0314715	0.0240804	0.0154973	0.0126362	0.0112057	0.000953682	0.00357629	0.0281335	0.0529292	0.0646119	0.0603201	0.0469687	0.0410082	0.0369551	0.0309946	0.0398161
-0.104	0.00929838	0.00977522	0.0131131	0.0166894	0.0166894	0.0140668	0.0116826	0.00882155	0.00548366	0.00262262	-0.0011921	-0.00858313	-0.0112057	-0.00882155	0.00023842	0.0112057	0.0214578	0.0283719	0.0293256	0.0250341	0.0231267	0.0174047	0.00643733	0.00262262	0.000476841	-0.00548366	-0.00929838	0.00190736	0.0181199	0.0321867	0.0419619	0.0457766	0.0398161	0.0338557	0.0259877	0.016451	0.0128747	0.00929838	0.00214578	0.00858313	0.0319483	0.0553133	0.0674729	0.0598433	0.0472071	0.0393393	0.0362399	0.0307562	0.0362399
-0.102	0.00929838	0.00977522	0.0140668	0.0166894	0.016451	0.0138283	0.0107289	0.00643733	0.00429156	0.00214578	-0.00405314	-0.0104905	-0.0104905	-0.00715259	0.00166894	0.0112057	0.0197889	0.0269414	0.0281335	0.0243188	0.0219346	0.0154973	0.00596049	0.000953682	-0.0011921	-0.00500682	-0.00834471	0.00262262	0.019312	0.032902	0.0422003	0.0462534	0.0412466	0.035763	0.0262262	0.0159742	0.0121594	0.00882155	0.00333787	0.0128747	0.0352862	0.0586512	0.0705724	0.0650887	0.0510218	0.040293	0.0336173	0.0278951	0.0369551
-0.1	0.00929838	0.0107289	0.0162126	0.0188352	0.0159742	0.0138283	0.0109673	0.00667575	0.00500682	0.00143052	-0.00405314	-0.0100136	-0.0109673	-0.00762945	0.00023842	0.0104905	0.0216962	0.0281335	0.0290872	0.0250341	0.0231267	0.0157357	0.00715259	0.00309946	-0.00166894	-0.00786787	-0.0095368	0.00286104	0.019312	0.0340941	0.0438693	0.0469687	0.0422003	0.0362399	0.0274183	0.0171663	0.0123978	0.0095368	0.00166894	0.0123978	0.0383856	0.0603201	0.0717645	0.0674729	0.0541213	0.0407698	0.0336173	0.0319483	0.0407698
-0.098	0.0100136	0.00929838	0.0133515	0.0159742	0.014782	0.0133515	0.0116826	0.00691417	0.00452998	0.00214578	-0.00452998	-0.0112057	-0.0116826	-0.00858313	-0.000715259	0.0104905	0.020981	0.0278951	0.0293256	0.0255109	0.0226499	0.0154973	0.00834471	0.00429156	-0.0011921	-0.0100136	-0.00929838	0.00524524	0.020981	0.0355246	0.0448229	0.0472071	0.0436308	0.038624	0.0271798	0.0157357	0.0109673	0.00810629	0.000476841	0.0135899	0.0388625	0.0605586	0.0736718	0.0724797	0.0603201	0.0448229	0.0340941	0.0324252	0.0436308
-0.096	0.0107289	0.0114442	0.0145436	0.0154973	0.014782	0.0138283	0.0102521	0.00429156	0.00309946	0.000953682	-0.00667575	-0.0112057	-0.0109673	-0.00691417	0.00143052	0.0116826	0.0216962	0.0293256	0.0290872	0.0264646	0.0224115	0.0126362	0.00691417	0.00309946	-0.00286104	-0.0107289	-0.00858313	0.00596049	0.0226499	0.0374319	0.0474455	0.0479224	0.0436308	0.0381472	0.0259877	0.0154973	0.0100136	0.00524524	0	0.0159742	0.0417235	0.061274	0.0741486	0.0741486	0.060797	0.0424387	0.0302793	0.0314715	0.0438693
-0.094	0.00977522	0.0109673	0.014782	0.0162126	0.0138283	0.0123978	0.0104905	0.00596049	0.00309946	-0.000953682	-0.00834471	-0.0112057	-0.00977522	-0.00596049	0.00166894	0.0121594	0.0219346	0.0281335	0.0281335	0.0276567	0.0231267	0.0123978	0.00715259	0.00286104	-0.00381473	-0.0116826	-0.00977522	0.00619891	0.0236036	0.0376704	0.0486376	0.0493529	0.0476839	0.0407698	0.0240804	0.0131131	0.00786787	0.00834471	0.00381473	0.0171663	0.0422003	0.0655656	0.0784402	0.0813012	0.0662808	0.0438693	0.0309946	0.0298024	0.0426772
-0.092	0.0095368	0.0104905	0.0128747	0.0131131	0.0135899	0.0126362	0.0104905	0.00715259	0.00381473	-0.00190736	-0.0107289	-0.0123978	-0.0095368	-0.00500682	0.00309946	0.0126362	0.020981	0.0281335	0.0281335	0.0269414	0.0224115	0.0133515	0.00739101	0.00143052	-0.00691417	-0.0123978	-0.00882155	0.00643733	0.0226499	0.038624	0.0512602	0.0507834	0.0481608	0.0419619	0.023842	0.0131131	0.00762945	0.00333787	0.000953682	0.0197889	0.0445845	0.0669961	0.0808244	0.0851159	0.0696187	0.0462534	0.0309946	0.0319483	0.0476839
-0.09	0.0100136	0.0104905	0.0121594	0.0126362	0.0126362	0.0116826	0.00977522	0.00691417	0.00405314	-0.0011921	-0.0102521	-0.0104905	-0.00739101	-0.00286104	0.00309946	0.0114442	0.0202657	0.026703	0.0281335	0.0281335	0.0224115	0.0114442	0.00572208	0.00023842	-0.00858313	-0.0128747	-0.00858313	0.00524524	0.0214578	0.0364783	0.0498297	0.0503066	0.0486376	0.0398161	0.0202657	0.0104905	0.00643733	0.00596049	0.00405314	0.0195504	0.0448229	0.0669961	0.0808244	0.0846391	0.0700955	0.0452998	0.0288488	0.0309946	0.0455382
-0.088	0.0116826	0.0114442	0.0114442	0.0109673	0.0126362	0.0126362	0.00929838	0.00643733	0.00333787	-0.00309946	-0.0112057	-0.00977522	-0.00619891	-0.0023842	0.00309946	0.0100136	0.0202657	0.026703	0.0257493	0.0252725	0.0202657	0.0126362	0.00762945	0.00023842	-0.0109673	-0.0133515	-0.00786787	0.00596049	0.0219346	0.0371935	0.0491145	0.0500681	0.0469687	0.0381472	0.0195504	0.0095368	0.00548366	0.00286104	0.0047684	0.0231267	0.0479224	0.0681882	0.0824933	0.0858312	0.0729566	0.0474455	0.0293256	0.0348093	0.0491145
-0.086	0.0109673	0.0121594	0.0135899	0.0143052	0.0138283	0.0109673	0.00715259	0.00500682	0.00333787	-0.00166894	-0.00739101	-0.00715259	-0.00500682	-0.00143052	0.00309946	0.0104905	0.0188352	0.0247956	0.0262262	0.0259877	0.0188352	0.0114442	0.00643733	-0.00166894	-0.0116826	-0.0123978	-0.00572208	0.00762945	0.0231267	0.0383856	0.048876	0.0493529	0.0474455	0.0374319	0.019312	0.00882155	0.00262262	-0.000476841	0.00596049	0.0255109	0.0507834	0.0696187	0.083447	0.086308	0.0736718	0.0464919	0.0286103	0.035763	0.0441077
-0.084	0.0104905	0.0102521	0.0114442	0.0114442	0.0126362	0.0121594	0.00715259	0.00429156	0.00143052	-0.0047684	-0.00810629	-0.00500682	-0.0023842	0.00023842	0.00429156	0.0116826	0.0190736	0.0243188	0.0252725	0.0252725	0.0185968	0.0128747	0.00762945	-0.000476841	-0.0104905	-0.0109673	-0.00405314	0.00643733	0.022173	0.0374319	0.0483992	0.0493529	0.0472071	0.0364783	0.0183583	0.00858313	0.00143052	-0.00333787	0.00381473	0.0252725	0.0493529	0.0698571	0.0820165	0.0851159	0.0712876	0.0452998	0.0278951	0.0317099	0.0443461
-0.082	0.0114442	0.0109673	0.0104905	0.0104905	0.0121594	0.011921	0.00715259	0.00357629	0.000953682	-0.00500682	-0.00691417	-0.00452998	-0.00166894	0.0011921	0.00429156	0.0095368	0.0176431	0.0236036	0.0259877	0.0259877	0.0159742	0.00977522	0.00500682	-0.00381473	-0.0112057	-0.00929838	-0.00309946	0.00762945	0.022173	0.0400546	0.0503066	0.0507834	0.046015	0.0336173	0.0185968	0.00858313	0.000953682	-0.00572208	0.00262262	0.0257493	0.0519755	0.0720029	0.0851159	0.0860696	0.0736718	0.0448229	0.0257493	0.0333788	0.0455382
-0.08	0.00977522	0.00929838	0.00810629	0.00762945	0.00929838	0.00882155	0.00596049	0.00381473	0.000953682	-0.00643733	-0.00596049	-0.0011921	0.00190736	0.00381473	0.00548366	0.0104905	0.0178815	0.0224115	0.0243188	0.0240804	0.0138283	0.00882155	0.0047684	-0.00643733	-0.0112057	-0.00929838	-0.00286104	0.00786787	0.0233651	0.0391009	0.0481608	0.0495913	0.0467303	0.0319483	0.0183583	0.00834471	-0.00190736	-0.00524524	0.00572208	0.0286103	0.0545981	0.0758176	0.0889306	0.0889306	0.0746255	0.0424387	0.0245572	0.0333788	0.0433924
-0.078	0.0121594	0.0104905	0.00882155	0.00929838	0.0100136	0.00929838	0.00715259	0.0047684	0.00190736	-0.00500682	-0.00286104	0.00214578	0.0047684	0.00548366	0.00810629	0.0123978	0.0176431	0.0205041	0.0236036	0.0243188	0.0143052	0.00858313	0.00381473	-0.00691417	-0.0104905	-0.00691417	0	0.00929838	0.0231267	0.0400546	0.0491145	0.0522139	0.0474455	0.0309946	0.0183583	0.00834471	-0.00381473	-0.00739101	0.00500682	0.0281335	0.0553133	0.0779633	0.0913148	0.0903611	0.0741486	0.0438693	0.0252725	0.0309946	0.0417235
-0.076	0.0100136	0.0100136	0.00810629	0.00905996	0.0102521	0.00762945	0.00572208	0.00381473	0.000476841	-0.00643733	-0.00166894	0.00429156	0.00596049	0.00500682	0.00667575	0.0112057	0.0171663	0.0202657	0.0228883	0.022173	0.0143052	0.00810629	0.00190736	-0.0109673	-0.0116826	-0.00572208	0.00023842	0.00929838	0.0224115	0.038624	0.0481608	0.0510218	0.0472071	0.0298024	0.0157357	0.00643733	-0.00596049	-0.00762945	0.00643733	0.0298024	0.0565054	0.0777249	0.0905995	0.089169	0.0722413	0.0398161	0.0226499	0.0286103	0.0391009
-0.074	0.0107289	0.0102521	0.00882155	0.00858313	0.00977522	0.00691417	0.00452998	0.00262262	-0.00143052	-0.00572208	0.00214578	0.00810629	0.0104905	0.00786787	0.00715259	0.0114442	0.0171663	0.0205041	0.0240804	0.020981	0.0133515	0.00762945	0.00190736	-0.00882155	-0.00691417	-0.00166894	0.00309946	0.0104905	0.0236036	0.038624	0.0481608	0.0517371	0.046015	0.0286103	0.0154973	0.00643733	-0.00667575	-0.00643733	0.00810629	0.0298024	0.0569823	0.0796323	0.0934605	0.0884538	0.0684266	0.0369551	0.0205041	0.0245572	0.0391009
-0.072	0.00905996	0.00882155	0.00810629	0.00929838	0.0102521	0.00667575	0.00381473	0.00262262	0.000476841	-0.00333787	0.00452998	0.0121594	0.014782	0.0116826	0.00929838	0.0116826	0.016451	0.0197889	0.0231267	0.0197889	0.0121594	0.00715259	0.000476841	-0.00905996	-0.00524524	0.00023842	0.00357629	0.00977522	0.0219346	0.0379088	0.0481608	0.0519755	0.0443461	0.0278951	0.014782	0.00214578	-0.00905996	-0.00667575	0.00715259	0.0302793	0.0538828	0.0805859	0.0939374	0.0901227	0.0696187	0.0364783	0.0212194	0.019312	0.0321867
-0.07	0.00882155	0.00834471	0.00715259	0.00786787	0.00929838	0.00643733	0.00333787	0.000953682	-0.00166894	0	0.00929838	0.0176431	0.0185968	0.0135899	0.0104905	0.0123978	0.0159742	0.019312	0.0231267	0.0188352	0.0128747	0.00762945	0.00262262	-0.00429156	-0.000715259	0.0047684	0.00762945	0.0107289	0.0216962	0.0362399	0.0469687	0.0498297	0.0424387	0.026703	0.0128747	0.00405314	-0.00596049	-0.00452998	0.0095368	0.0302793	0.0574591	0.0796323	0.0932221	0.0889306	0.0669961	0.038624	0.0245572	0.0224115	0.0381472
-0.068	0.00762945	0.00715259	0.00667575	0.00810629	0.00858313	0.00548366	0.00429156	0.00333787	-0.000715259	0.00357629	0.0159742	0.0243188	0.0247956	0.0188352	0.014782	0.0138283	0.0159742	0.0185968	0.0224115	0.016451	0.011921	0.00858313	0.00214578	-0.0011921	0.00500682	0.0095368	0.0107289	0.0135899	0.0228883	0.0352862	0.0464919	0.0500681	0.0410082	0.0259877	0.0135899	0.00190736	-0.00500682	-0.000715259	0.0109673	0.0293256	0.056267	0.0810628	0.0939374	0.0865464	0.0636582	0.0381472	0.0240804	0.0219346	0.0405314
-0.066	0.00739101	0.00786787	0.00786787	0.00762945	0.00810629	0.00619891	0.0047684	0.00572208	0.000953682	0.00739101	0.0212194	0.0302793	0.0309946	0.0236036	0.0154973	0.0145436	0.0157357	0.0183583	0.0216962	0.0145436	0.0102521	0.00762945	0.000715259	0.00214578	0.0112057	0.014782	0.0126362	0.0138283	0.0224115	0.0355246	0.0445845	0.0476839	0.0367167	0.0240804	0.0143052	0.000953682	-0.00429156	0.00262262	0.0143052	0.0312331	0.0555518	0.0813012	0.0917916	0.0851159	0.0615125	0.0381472	0.0281335	0.0233651	0.0419619
-0.064	0.00429156	0.0047684	0.00548366	0.00596049	0.00691417	0.00691417	0.00619891	0.00762945	0.00333787	0.0138283	0.0314715	0.0429156	0.0414851	0.0312331	0.019312	0.0140668	0.0143052	0.019312	0.020981	0.0138283	0.00905996	0.00715259	0.00357629	0.0109673	0.0207425	0.022173	0.0178815	0.0166894	0.0236036	0.0355246	0.0464919	0.0469687	0.0336173	0.022173	0.0128747	0.00214578	0.000953682	0.00643733	0.014782	0.0298024	0.0565054	0.0813012	0.0934605	0.0836854	0.0553133	0.0350478	0.026703	0.0243188	0.048876
-0.062	0.00381473	0.00357629	0.00405314	0.00643733	0.00667575	0.00643733	0.00548366	0.00691417	0.00739101	0.0236036	0.0436308	0.0531676	0.0498297	0.0345709	0.020981	0.0154973	0.0150204	0.0181199	0.0195504	0.0131131	0.00929838	0.00834471	0.00429156	0.0154973	0.029564	0.0307562	0.0228883	0.0183583	0.0236036	0.0350478	0.0450613	0.0455382	0.0326636	0.0224115	0.0133515	0.000476841	0.00286104	0.0114442	0.0197889	0.0336173	0.056267	0.0815396	0.0934605	0.083447	0.0579359	0.0352862	0.0264646	0.0255109	0.0498297
-0.06	0.00548366	0.00524524	0.0047684	0.00524524	0.00429156	0.00524524	0.00596049	0.00762945	0.0126362	0.0381472	0.0598433	0.0705724	0.0650887	0.0457766	0.026703	0.0162126	0.0138283	0.0176431	0.0181199	0.0138283	0.0104905	0.0104905	0.00858313	0.0262262	0.0417235	0.0391009	0.0271798	0.0202657	0.0243188	0.0345709	0.0443461	0.043154	0.0298024	0.0197889	0.0104905	0.00357629	0.0114442	0.0169278	0.0202657	0.029564	0.0514986	0.0801091	0.0901227	0.0786786	0.0526907	0.032902	0.0264646	0.0276567	0.0512602
-0.058	0.00500682	0.00619891	0.00548366	0.00596049	0.00548366	0.0047684	0.00596049	0.0126362	0.0250341	0.0503066	0.0779633	0.089169	0.0810628	0.0567439	0.0331404	0.0195504	0.016451	0.019312	0.0181199	0.0140668	0.0123978	0.0145436	0.0181199	0.0398161	0.0557902	0.0512602	0.0348093	0.0240804	0.0264646	0.0348093	0.043154	0.0433924	0.0307562	0.0212194	0.0140668	0.00643733	0.016451	0.0247956	0.0264646	0.0348093	0.0538828	0.078917	0.0896459	0.0765328	0.0514986	0.0360014	0.0300409	0.0331404	0.060797
-0.056	0.00572208	0.00643733	0.00596049	0.00643733	0.00524524	0.00524524	0.00882155	0.0166894	0.0364783	0.0710492	0.101328	0.113488	0.102759	0.0734334	0.0407698	0.0212194	0.0152589	0.0181199	0.0154973	0.0121594	0.0126362	0.0166894	0.0276567	0.0565054	0.0758176	0.0691419	0.0472071	0.029564	0.0264646	0.0333788	0.0422003	0.0412466	0.029564	0.020981	0.014782	0.0140668	0.0271798	0.0326636	0.0298024	0.0331404	0.0541213	0.0779633	0.0851159	0.0689034	0.0469687	0.0393393	0.0338557	0.0391009	0.0681882
-0.054	0.00548366	0.00572208	0.00619891	0.00643733	0.00596049	0.00619891	0.0140668	0.0269414	0.0584128	0.104428	0.139953	0.149489	0.133754	0.0946526	0.0517371	0.0252725	0.0169278	0.0176431	0.0131131	0.0126362	0.014782	0.0236036	0.0462534	0.0829701	0.101805	0.0901227	0.0598433	0.0352862	0.0264646	0.0309946	0.040293	0.0400546	0.0302793	0.0226499	0.0200273	0.0240804	0.0393393	0.0433924	0.035763	0.0345709	0.0538828	0.0777249	0.086308	0.068665	0.0486376	0.0448229	0.0393393	0.0429156	0.0700955
-0.052	0.00596049	0.00500682	0.00667575	0.00691417	0.00548366	0.00596049	0.0166894	0.0362399	0.0870232	0.148297	0.183583	0.188352	0.16594	0.121832	0.0705724	0.0331404	0.019312	0.0185968	0.0128747	0.011921	0.0202657	0.0324252	0.0653272	0.112772	0.136615	0.120402	0.0786786	0.043154	0.0317099	0.0331404	0.0398161	0.0364783	0.0281335	0.0257493	0.0231267	0.0333788	0.0519755	0.0543597	0.0417235	0.0379088	0.0526907	0.0762944	0.0813012	0.0646119	0.050545	0.0457766	0.043154	0.0557902	0.0851159
-0.05	0.00643733	0.00643733	0.00619891	0.00596049	0.00715259	0.00882155	0.023842	0.0548365	0.124932	0.204564	0.243188	0.240804	0.205041	0.149489	0.086308	0.0414851	0.0245572	0.0212194	0.0145436	0.0140668	0.0247956	0.0410082	0.0922685	0.154973	0.179769	0.156165	0.102997	0.0553133	0.0348093	0.0338557	0.038624	0.0343325	0.0293256	0.029564	0.0305178	0.0486376	0.0698571	0.0703339	0.0536444	0.0448229	0.0536444	0.0734334	0.0774865	0.0596049	0.0491145	0.0529292	0.0555518	0.071526	0.0979905
-0.048	0.00810629	0.00739101	0.00643733	0.00524524	0.00715259	0.0123978	0.0336173	0.0805859	0.178815	0.268461	0.311615	0.296595	0.246288	0.183345	0.109673	0.0524523	0.0276567	0.0224115	0.0190736	0.0183583	0.0336173	0.0617509	0.138284	0.217677	0.239135	0.202418	0.133277	0.073195	0.0429156	0.0355246	0.0360014	0.0324252	0.0305178	0.0336173	0.0410082	0.0665192	0.0913148	0.0896459	0.0653272	0.0486376	0.0569823	0.0729566	0.0758176	0.0579359	0.0512602	0.0619893	0.0705724	0.0855927	0.107527
-0.046	0.0112057	0.00882155	0.00810629	0.00643733	0.00762945	0.0131131	0.0419619	0.110627	0.237227	0.332834	0.373842	0.354769	0.294926	0.214101	0.129462	0.0636582	0.032902	0.0243188	0.022173	0.0250341	0.0491145	0.0967984	0.196458	0.285627	0.307085	0.256302	0.165463	0.0879769	0.0483992	0.0369551	0.0362399	0.0314715	0.0331404	0.0443461	0.056267	0.0886922	0.11611	0.109911	0.0767712	0.0543597	0.056267	0.0698571	0.0724797	0.0584128	0.060797	0.0717645	0.0808244	0.0967984	0.117302
-0.044	0.0126362	0.0128747	0.0114442	0.00643733	0.00715259	0.0154973	0.0524523	0.135184	0.275852	0.386002	0.422956	0.406744	0.343563	0.252249	0.153304	0.0774865	0.040293	0.0274183	0.0257493	0.0309946	0.0655656	0.137807	0.266792	0.367643	0.386478	0.324728	0.216247	0.117302	0.061274	0.0405314	0.0360014	0.0302793	0.035763	0.0581744	0.0767712	0.116826	0.14782	0.13733	0.0951295	0.0646119	0.0624661	0.0712876	0.0691419	0.0617509	0.0700955	0.078917	0.0967984	0.12064	0.136138
-0.042	0.0166894	0.0159742	0.0128747	0.00929838	0.00882155	0.0214578	0.068665	0.178815	0.323297	0.429155	0.463249	0.447037	0.381233	0.28515	0.183822	0.0963216	0.0498297	0.0278951	0.0259877	0.0379088	0.0841622	0.193597	0.343801	0.447752	0.46611	0.396254	0.269176	0.15092	0.0779633	0.048876	0.0405314	0.0343325	0.0445845	0.0717645	0.105381	0.158549	0.190974	0.17357	0.118733	0.0784402	0.0696187	0.0724797	0.0708108	0.0641351	0.0729566	0.0865464	0.117302	0.143767	0.154973
-0.04	0.0166894	0.0159742	0.0116826	0.00882155	0.0104905	0.0281335	0.0956063	0.227691	0.369789	0.479223	0.506643	0.484707	0.424149	0.323774	0.210525	0.118494	0.0641351	0.0348093	0.0286103	0.0500681	0.113965	0.262978	0.431301	0.530485	0.540499	0.471594	0.334503	0.191689	0.0984673	0.0598433	0.0448229	0.0407698	0.0545981	0.0884538	0.140906	0.206471	0.242234	0.218631	0.15092	0.0975137	0.0796323	0.0767712	0.0712876	0.0691419	0.0803475	0.0979905	0.140429	0.171424	0.1781
-0.038	0.0162126	0.0152589	0.0126362	0.0114442	0.0138283	0.0362399	0.115157	0.262739	0.403883	0.518087	0.555757	0.534777	0.478508	0.376226	0.254633	0.149728	0.0798707	0.043154	0.0350478	0.0681882	0.154258	0.328781	0.502829	0.598673	0.612263	0.545744	0.401976	0.240088	0.127555	0.0765328	0.0586512	0.0548365	0.0741486	0.114203	0.190736	0.274898	0.311615	0.278475	0.195027	0.126124	0.0967984	0.0829701	0.073195	0.0803475	0.102044	0.126363	0.173093	0.205756	0.205279
-0.036	0.016451	0.0154973	0.0109673	0.0109673	0.0152589	0.0464919	0.142575	0.304939	0.447037	0.554089	0.595096	0.572924	0.518326	0.414135	0.288488	0.175715	0.0941758	0.0536444	0.046015	0.0984673	0.212432	0.416519	0.586513	0.673059	0.684742	0.617031	0.481369	0.313761	0.175954	0.11015	0.0798707	0.0767712	0.105381	0.156165	0.260117	0.364067	0.403168	0.35453	0.251295	0.16451	0.120163	0.0956063	0.081778	0.0972752	0.127555	0.153781	0.20218	0.236751	0.229836
-0.034	0.0169278	0.0154973	0.0112057	0.0104905	0.016451	0.0536444	0.163318	0.336172	0.4797	0.580076	0.620607	0.602487	0.544552	0.442984	0.320675	0.205279	0.109673	0.0665192	0.061274	0.134707	0.277283	0.489954	0.660185	0.744108	0.757221	0.693802	0.562195	0.380279	0.230075	0.149013	0.113965	0.109435	0.140906	0.208379	0.353577	0.480654	0.508074	0.442745	0.322821	0.211955	0.150443	0.116826	0.104666	0.130654	0.162841	0.195981	0.25511	0.292303	0.275614
-0.032	0.0162126	0.0162126	0.0109673	0.0095368	0.0154973	0.0605586	0.194789	0.379564	0.526909	0.618938	0.664715	0.652317	0.590567	0.487329	0.355246	0.227452	0.121832	0.0765328	0.0796323	0.188352	0.371696	0.591282	0.750784	0.827078	0.841144	0.784878	0.654224	0.456097	0.285627	0.189305	0.147105	0.144959	0.186921	0.286104	0.469925	0.615124	0.633959	0.548605	0.406267	0.271084	0.192882	0.151874	0.132323	0.157119	0.195981	0.241757	0.311138	0.346901	0.319483
-0.03	0.0157357	0.014782	0.0104905	0.00929838	0.0138283	0.0581744	0.196458	0.394585	0.550751	0.637773	0.68498	0.674251	0.613455	0.519756	0.386955	0.236751	0.12231	0.076056	0.0941758	0.237466	0.46611	0.693563	0.84782	0.920538	0.935558	0.892881	0.747208	0.52667	0.342609	0.231982	0.185967	0.190259	0.247957	0.394585	0.613216	0.764612	0.781301	0.672106	0.503305	0.349285	0.252964	0.201226	0.177623	0.195981	0.234366	0.296595	0.378611	0.417234	0.382425
-0.028	0.0128747	0.0121594	0.00977522	0.0095368	0.0131131	0.0529292	0.18263	0.388863	0.576738	0.678066	0.726465	0.706915	0.637058	0.533585	0.394346	0.240565	0.122786	0.0746255	0.122071	0.338079	0.627283	0.847582	0.975136	1.03284	1.03856	0.997074	0.855926	0.641827	0.425579	0.281097	0.222207	0.240804	0.337126	0.540022	0.775818	0.917438	0.927214	0.808481	0.623945	0.442268	0.318291	0.260117	0.237466	0.25058	0.280382	0.360968	0.456573	0.497106	0.456097
-0.026	0.0138283	0.0128747	0.0121594	0.0109673	0.0126362	0.038624	0.168801	0.384571	0.575785	0.685457	0.729803	0.722889	0.660423	0.55695	0.422003	0.257017	0.134946	0.0851159	0.159503	0.461342	0.77391	0.978954	1.081	1.12272	1.12892	1.08243	0.964407	0.748876	0.49663	0.326635	0.257732	0.29731	0.443937	0.691418	0.924829	1.0469	1.06097	0.949148	0.756029	0.552181	0.41342	0.334265	0.291588	0.29731	0.338795	0.444653	0.557665	0.594381	0.538114
-0.024	0.00810629	0.00977522	0.0104905	0.00762945	0.00715259	0.0255109	0.132085	0.34094	0.54336	0.663284	0.716928	0.720028	0.666622	0.569109	0.433924	0.264646	0.140191	0.0901227	0.185491	0.545744	0.905756	1.1046	1.19401	1.23382	1.23645	1.19711	1.08577	0.873569	0.597242	0.394108	0.314476	0.365259	0.571016	0.850443	1.05692	1.16301	1.18399	1.08577	0.901226	0.687603	0.522617	0.422241	0.369312	0.377418	0.431778	0.560287	0.682596	0.714544	0.649694
-0.022	0.00452998	0.00667575	0.00858313	0.00691417	0.00429156	0.0159742	0.106097	0.319483	0.519279	0.641827	0.698093	0.708107	0.659231	0.570301	0.43297	0.262024	0.138284	0.0946526	0.225783	0.644926	1.0326	1.22762	1.31107	1.33849	1.33491	1.30654	1.19782	0.976808	0.68498	0.46611	0.38624	0.469925	0.725273	1.01639	1.20092	1.28747	1.29319	1.23001	1.05334	0.82517	0.645641	0.529531	0.463964	0.470402	0.551943	0.696663	0.808243	0.824694	0.751499
-0.02	0.00309946	0.0047684	0.00643733	0.00405314	0.00023842	0.00739101	0.0839238	0.274898	0.467779	0.60368	0.668768	0.67902	0.634674	0.545744	0.406506	0.243426	0.127555	0.0987058	0.269415	0.756506	1.17732	1.38355	1.45436	1.46652	1.45007	1.41526	1.33253	1.12487	0.832085	0.587229	0.506166	0.649933	0.927214	1.19425	1.3516	1.42551	1.43958	1.3795	1.23788	1.02425	0.821594	0.685457	0.606779	0.608925	0.706676	0.861172	0.958446	0.966791	0.890974
-0.018	0.00357629	0.0023842	0.00381473	0.00190736	-0.00214578	0.00381473	0.0631814	0.2203	0.411751	0.557903	0.627521	0.642065	0.604633	0.520233	0.389578	0.227691	0.117779	0.0948911	0.299456	0.830892	1.27269	1.49704	1.575	1.58716	1.56689	1.53733	1.46652	1.28938	1.01543	0.724558	0.672583	0.882868	1.16921	1.38307	1.50777	1.5688	1.57738	1.53638	1.42456	1.22929	1.03594	0.894073	0.805382	0.808004	0.901703	1.0264	1.11008	1.11438	1.03188
-0.016	0.00572208	0.00548366	0.00500682	0.00286104	-0.00333787	0.00023842	0.0398161	0.159265	0.344278	0.506643	0.592235	0.609163	0.572447	0.484468	0.351192	0.194789	0.0975137	0.0791554	0.299932	0.84639	1.28437	1.53518	1.6532	1.6842	1.66107	1.62841	1.57095	1.44435	1.17994	0.887636	0.870947	1.12654	1.40096	1.56785	1.65869	1.70685	1.71805	1.67585	1.58454	1.43791	1.27412	1.13917	1.05072	1.05859	1.13321	1.22119	1.2858	1.27221	1.18876
-0.014	0.0095368	0.00810629	0.00667575	0.00166894	-0.00405314	-0.00143052	0.0264646	0.116826	0.293734	0.45705	0.547413	0.57197	0.541214	0.45562	0.331881	0.187875	0.0896459	0.0696187	0.243426	0.759367	1.24241	1.54186	1.6892	1.72973	1.72044	1.73331	1.72616	1.61839	1.35971	1.14036	1.23668	1.48536	1.67299	1.76001	1.79721	1.82915	1.83512	1.80651	1.74285	1.64414	1.52422	1.41168	1.32705	1.31608	1.35422	1.40119	1.44077	1.41931	1.34445
-0.012	0.00810629	0.00834471	0.00548366	0.0011921	-0.00643733	-0.00381473	0.0176431	0.0832085	0.243426	0.404598	0.505928	0.537876	0.512842	0.422718	0.296833	0.162364	0.0770097	0.0586512	0.192882	0.633959	1.13273	1.47701	1.66846	1.73879	1.75262	1.786	1.77265	1.69922	1.57882	1.53137	1.63651	1.79387	1.889	1.9188	1.94431	1.9777	1.97865	1.94836	1.8921	1.81986	1.7295	1.63675	1.58311	1.56236	1.56856	1.58835	1.61243	1.61482	1.54353
-0.01	0.00858313	0.00739101	0.00452998	-0.000953682	-0.00691417	-0.00429156	0.0104905	0.0638966	0.204802	0.363113	0.467541	0.503305	0.476362	0.386955	0.263693	0.144244	0.0691419	0.0503066	0.134469	0.52524	1.0419	1.39237	1.57715	1.65964	1.6892	1.72234	1.73498	1.73784	1.78767	1.83082	1.91618	1.99033	2.03802	2.064	2.0714	2.08165	2.07998	2.05447	2.00345	1.94598	1.87803	1.80341	1.75143	1.72568	1.72044	1.72544	1.73093	1.75286	1.73069
-0.008	0.00643733	0.00548366	0.00214578	-0.00405314	-0.00929838	-0.00667575	0.0047684	0.0438693	0.148774	0.292541	0.405075	0.452759	0.430824	0.343086	0.222922	0.115633	0.0560286	0.0414851	0.109435	0.380995	0.836615	1.21022	1.42623	1.5154	1.54782	1.59717	1.62459	1.64629	1.76764	1.89615	2.0044	2.08952	2.13005	2.14101	2.14864	2.14888	2.14483	2.12933	2.10644	2.07116	2.02371	1.96601	1.91165	1.87851	1.8642	1.85848	1.87088	1.894	1.87469
-0.006	0.00452998	0.00429156	0.00214578	-0.00405314	-0.00858313	-0.00667575	0.00262262	0.0314715	0.106812	0.234843	0.34547	0.395777	0.378611	0.302078	0.188113	0.0908379	0.040293	0.0312331	0.0822549	0.30184	0.701431	1.03188	1.23192	1.32514	1.37306	1.39571	1.41764	1.45126	1.63484	1.82772	1.9467	2.05137	2.12051	2.15723	2.16652	2.16915	2.17916	2.1825	2.17248	2.14316	2.10764	2.05542	2.00035	1.9622	1.93787	1.925	1.93239	1.97603	1.99486
-0.004	0.00333787	0.00333787	0.0011921	-0.00452998	-0.00762945	-0.00524524	0.00143052	0.0185968	0.0779633	0.186921	0.287535	0.343563	0.329258	0.260117	0.158788	0.0767712	0.0364783	0.0236036	0.0486376	0.250103	0.634912	0.94891	1.1294	1.21308	1.26625	1.3125	1.28389	1.25123	1.4484	1.67847	1.83535	2.01084	2.14078	2.19633	2.20825	2.2092	2.21421	2.22231	2.20348	2.17487	2.15365	2.12933	2.07902	2.03396	2.00035	1.98008	1.97603	2.00535	2.02824
-0.002	0.00381473	0.00381473	-0.000953682	-0.00739101	-0.00929838	-0.00715259	-0.000715259	0.0128747	0.0524523	0.136615	0.224353	0.276091	0.267269	0.207425	0.121117	0.0557902	0.0252725	0.0169278	0.0352862	0.183106	0.524763	0.839714	1.02855	1.11581	1.14942	1.16063	1.12057	1.0891	1.22548	1.25719	1.44268	1.80102	2.05828	2.1701	2.1968	2.20729	2.21635	2.22851	2.22279	2.20086	2.17606	2.15484	2.13267	2.11097	2.09595	2.07402	2.06687	2.07664	2.07068
0	0.00262262	0.00214578	-0.0011921	-0.00786787	-0.0100136	-0.00619891	-0.000953682	0.00905996	0.0364783	0.0967984	0.168801	0.210763	0.204802	0.15998	0.09203	0.0436308	0.020981	0.00882155	0.016451	0.12064	0.407936	0.705484	0.899557	0.987776	1.01138	0.998028	0.929359	0.89002	0.956062	0.85998	1.09793	1.5719	1.89853	2.05185	2.10406	2.11836	2.13028	2.14578	2.15484	2.14817	2.11217	2.08117	2.05208	2.02514	1.99486	1.97484	1.95218	1.93048	1.91856
0.002	0.00166894	0.00143052	-0.0011921	-0.00786787	-0.00882155	-0.00619891	-0.00143052	0.00715259	0.0269414	0.0700955	0.126124	0.161649	0.158311	0.121117	0.0665192	0.0321867	0.0162126	0.00643733	0.0109673	0.0910764	0.312807	0.602964	0.824217	0.924829	0.951532	0.929121	0.850443	0.786547	0.780586	0.693802	0.870947	1.37521	1.83297	2.04636	2.12671	2.15103	2.15723	2.17487	2.19466	2.19752	2.19084	2.17582	2.15127	2.12814	2.10883	2.08069	2.05995	2.05566	2.06901
0.004	0.0011921	0.000953682	-0.00309946	-0.00905996	-0.00882155	-0.00524524	-0.00190736	0.00309946	0.016451	0.0469687	0.0905995	0.118733	0.118018	0.0894074	0.0495913	0.0250341	0.00977522	0.000476841	0.00929838	0.0579359	0.232936	0.51761	0.741009	0.853781	0.877623	0.842813	0.770096	0.66996	0.549559	0.44203	0.601772	1.11175	1.63031	1.91856	2.04565	2.10716	2.14268	2.16939	2.19204	2.19776	2.18035	2.15651	2.13195	2.10668	2.0919	2.07712	2.05971	2.05494	2.07116
0.006	0.000953682	0.00023842	-0.00357629	-0.00882155	-0.00905996	-0.0047684	-0.000953682	0.00309946	0.0133515	0.0364783	0.0674729	0.0889306	0.0901227	0.0679498	0.0367167	0.0183583	0.00548366	-0.00500682	0.00143052	0.0369551	0.180484	0.458481	0.677351	0.79656	0.830177	0.795845	0.720266	0.583891	0.38171	0.281813	0.420095	0.890736	1.43886	1.78052	1.95266	2.05232	2.11884	2.1558	2.18441	2.19847	2.18631	2.16033	2.14054	2.1167	2.09261	2.07569	2.06329	2.05471	2.05804
0.008	-0.000953682	-0.00166894	-0.00643733	-0.00882155	-0.00739101	-0.00429156	-0.00190736	0.00166894	0.00929838	0.0293256	0.0529292	0.0681882	0.0681882	0.0524523	0.0293256	0.014782	0.0047684	-0.00596049	-0.00190736	0.0255109	0.138761	0.370266	0.587229	0.715736	0.761036	0.728611	0.644449	0.494961	0.288965	0.194789	0.308277	0.709299	1.23359	1.6234	1.83249	1.94693	2.03516	2.0981	2.14268	2.17582	2.17821	2.15174	2.131	2.11169	2.08499	2.0497	2.02681	2.02061	2.02991
0.01	0.00023842	-0.000715259	-0.00572208	-0.00739101	-0.00643733	-0.00405314	-0.00214578	0.00286104	0.0100136	0.023842	0.040293	0.0526907	0.0531676	0.0400546	0.0231267	0.0109673	0.00190736	-0.00834471	-0.00524524	0.0188352	0.0996594	0.291588	0.514749	0.655416	0.706676	0.673059	0.57793	0.411512	0.220777	0.139237	0.229598	0.543598	1.04476	1.46986	1.73236	1.88518	1.9715	2.02157	2.06305	2.10716	2.13362	2.13625	2.1248	2.1105	2.09071	2.07259	2.06186	2.05232	2.05065
0.012	-0.000476841	-0.0023842	-0.00834471	-0.00905996	-0.00596049	-0.00286104	-0.00023842	0.00381473	0.00882155	0.0197889	0.0333788	0.043154	0.0443461	0.0324252	0.019312	0.00834471	-0.0011921	-0.00905996	-0.00452998	0.0145436	0.0734334	0.220538	0.427963	0.577454	0.64278	0.617269	0.511412	0.334742	0.172139	0.108243	0.169517	0.410082	0.851158	1.28938	1.5781	1.73903	1.84418	1.89853	1.92405	1.96125	2.04231	2.09714	2.10954	2.09786	2.08141	2.06687	2.05518	2.05328	2.05423
0.014	-0.00166894	-0.00309946	-0.00810629	-0.00810629	-0.0047684	-0.0011921	0.0011921	0.00286104	0.00810629	0.0174047	0.0276567	0.0355246	0.035763	0.0231267	0.0131131	0.00572208	-0.00333787	-0.00834471	-0.00381473	0.00834471	0.050545	0.163318	0.351669	0.510935	0.579361	0.560049	0.448467	0.268938	0.133038	0.0917916	0.135423	0.327112	0.707868	1.12487	1.44268	1.62364	1.7295	1.80436	1.87636	1.94073	1.99772	2.05041	2.08832	2.09905	2.08141	2.06377	2.05733	2.05638	2.06877
0.016	-0.00190736	-0.00405314	-0.00905996	-0.00834471	-0.00429156	-0.000715259	0.0023842	0.00381473	0.00882155	0.0154973	0.0240804	0.0302793	0.0293256	0.0181199	0.0104905	0.00405314	-0.00429156	-0.00834471	-0.00286104	0.00715259	0.0381472	0.121356	0.272753	0.427248	0.505928	0.490192	0.380279	0.213147	0.106097	0.0770097	0.108243	0.257971	0.575308	1.0047	1.32347	1.50491	1.60576	1.68587	1.76121	1.83368	1.90903	1.98366	2.04827	2.07831	2.07783	2.0621	2.04517	2.04279	2.05399
0.018	-0.00381473	-0.00667575	-0.0107289	-0.00905996	-0.00405314	0.000476841	0.00262262	0.00452998	0.00619891	0.0116826	0.0185968	0.026703	0.0252725	0.0145436	0.00691417	0.00166894	-0.00572208	-0.00667575	-0.00262262	0.00619891	0.0259877	0.0855927	0.197173	0.32592	0.407936	0.398638	0.29731	0.157119	0.0801091	0.062943	0.0844006	0.180961	0.432016	0.8328	1.16158	1.36638	1.48726	1.56809	1.63317	1.70327	1.786	1.87016	1.94956	2.00202	2.01751	2.00845	1.98962	1.97865	1.98914
0.02	-0.00905996	-0.00905996	-0.00810629	-0.00500682	-0.000953682	0.00214578	0.00333787	0.0047684	0.00762945	0.0102521	0.014782	0.0219346	0.0219346	0.0138283	0.00691417	-0.000476841	-0.00786787	-0.00619891	-0.00143052	0.00500682	0.0202657	0.0586512	0.142337	0.246527	0.317099	0.311138	0.228406	0.118733	0.059128	0.0436308	0.061274	0.140429	0.324728	0.670437	1.01543	1.23263	1.3609	1.4422	1.51826	1.58883	1.66369	1.73903	1.82749	1.91689	1.98103	2.01394	2.023	2.01084	2.00941
0.022	-0.0121594	-0.0123978	-0.0109673	-0.00619891	-0.0023842	-0.00023842	0.00190736	0.00548366	0.00786787	0.0100136	0.0131131	0.0181199	0.0176431	0.0104905	0.00596049	0	-0.00882155	-0.00596049	-0.000476841	0.00500682	0.0138283	0.038624	0.0972752	0.177146	0.236751	0.231267	0.162126	0.0832085	0.040293	0.0321867	0.0498297	0.104428	0.249149	0.557665	0.906233	1.13774	1.26887	1.34421	1.39404	1.43052	1.4577	1.54186	1.67704	1.79721	1.87326	1.91642	1.94979	1.98247	1.99248
0.024	-0.0138283	-0.0131131	-0.0095368	-0.00572208	-0.00190736	0.00143052	0.00429156	0.00643733	0.00858313	0.0104905	0.0135899	0.0185968	0.0159742	0.0095368	0.00452998	-0.00023842	-0.00786787	-0.00691417	-0.0011921	0.00524524	0.0126362	0.0293256	0.0700955	0.12827	0.178576	0.175477	0.122786	0.065804	0.0348093	0.0264646	0.0395777	0.0844006	0.194789	0.43893	0.761036	1.01805	1.1654	1.23382	1.25671	1.24312	1.23454	1.33205	1.51277	1.67537	1.76883	1.82319	1.88065	1.92571	1.97364
0.026	-0.0143052	-0.0133515	-0.0095368	-0.00500682	-0.000476841	0.00262262	0.0047684	0.00691417	0.00858313	0.00905996	0.0109673	0.0152589	0.0140668	0.00977522	0.00500682	-0.00166894	-0.00739101	-0.00405314	0.00143052	0.00643733	0.0123978	0.0255109	0.0560286	0.101328	0.140429	0.138284	0.0941758	0.0536444	0.0314715	0.0174047	0.0286103	0.0679498	0.147105	0.34404	0.640396	0.899795	1.05739	1.11962	1.10865	1.03856	1.01686	1.12391	1.33825	1.54448	1.67251	1.73927	1.78862	1.83988	1.85967
0.028	-0.0145436	-0.0133515	-0.0095368	-0.00381473	0.00023842	0.00333787	0.0047684	0.00596049	0.00715259	0.00786787	0.0102521	0.0143052	0.0116826	0.00834471	0.00429156	-0.00333787	-0.00810629	-0.00190736	0.00596049	0.00977522	0.0121594	0.0197889	0.0417235	0.0762944	0.108958	0.108243	0.0729566	0.0407698	0.0214578	0.00882155	0.0200273	0.0498297	0.120402	0.275614	0.524286	0.770334	0.916246	0.957731	0.895742	0.771049	0.743393	0.879768	1.13059	1.39023	1.58072	1.69302	1.73355	1.74952	1.74714
0.03	-0.0123978	-0.0126362	-0.00905996	-0.00381473	0	0.00333787	0.00548366	0.00667575	0.00691417	0.00715259	0.00977522	0.0116826	0.00882155	0.00596049	0.00357629	-0.00429156	-0.00786787	-0.0011921	0.00667575	0.0112057	0.0138283	0.0176431	0.0340941	0.0610356	0.0858312	0.0822549	0.0522139	0.0302793	0.0138283	0.0011921	0.0157357	0.0412466	0.0839238	0.193358	0.390293	0.606302	0.753168	0.784878	0.688318	0.549082	0.531677	0.690941	0.954632	1.21165	1.43505	1.59503	1.678	1.71734	1.79482
0.032	-0.0116826	-0.0104905	-0.00643733	-0.00262262	0.000953682	0.00429156	0.00715259	0.00882155	0.00596049	0.00596049	0.00882155	0.0114442	0.00762945	0.00572208	0.0023842	-0.00572208	-0.00596049	0.0011921	0.00762945	0.0128747	0.0145436	0.0159742	0.0259877	0.0500681	0.0696187	0.0653272	0.0393393	0.022173	0.0121594	-0.000715259	0.0114442	0.0355246	0.0646119	0.142814	0.295402	0.473024	0.596765	0.609163	0.497822	0.367882	0.369789	0.52524	0.781778	1.05859	1.31155	1.48989	1.60909	1.66631	1.70637
0.034	-0.0100136	-0.0095368	-0.00548366	-0.00166894	0.00214578	0.00596049	0.00762945	0.00882155	0.00762945	0.00739101	0.0102521	0.0109673	0.00596049	0.00333787	0.00143052	-0.00619891	-0.00619891	0.00309946	0.0107289	0.0138283	0.0135899	0.0135899	0.0214578	0.0424387	0.0586512	0.0541213	0.0326636	0.0185968	0.0102521	-0.00166894	0.00977522	0.0317099	0.0529292	0.105143	0.213386	0.355961	0.462295	0.461103	0.353338	0.246288	0.263931	0.415089	0.646595	0.897411	1.15729	1.38641	1.53852	1.63103	1.72473
0.036	-0.00834471	-0.00643733	-0.00309946	-0.000476841	0.00309946	0.00667575	0.00929838	0.00929838	0.00643733	0.00405314	0.00715259	0.00882155	0.00596049	0.00309946	-0.000715259	-0.00762945	-0.00500682	0.0047684	0.0131131	0.0159742	0.0159742	0.0157357	0.0202657	0.0355246	0.0491145	0.0467303	0.0290872	0.0159742	0.00452998	-0.00500682	0.00858313	0.0276567	0.0448229	0.0858312	0.168563	0.281097	0.36216	0.346901	0.243903	0.17047	0.19908	0.333073	0.525955	0.748876	0.992544	1.21523	1.37473	1.48655	1.60933
0.038	-0.00619891	-0.00739101	-0.00452998	0.000476841	0.00333787	0.00596049	0.00739101	0.00715259	0.00715259	0.00643733	0.00762945	0.00762945	0.00643733	0.00381473	0.0011921	-0.00739101	-0.0047684	0.00452998	0.0121594	0.0159742	0.016451	0.0143052	0.0178815	0.0300409	0.0424387	0.0393393	0.0255109	0.0145436	0.00143052	-0.00667575	0.00834471	0.0274183	0.0424387	0.0700955	0.131131	0.222684	0.286104	0.271084	0.186444	0.132323	0.162126	0.277283	0.434162	0.61417	0.833992	1.06526	1.25051	1.36972	1.48488
0.04	-0.00619891	-0.00429156	-0.00143052	0.000953682	0.00405314	0.00643733	0.00739101	0.00810629	0.00548366	0.00429156	0.00667575	0.00643733	0.00548366	0.00309946	-0.00166894	-0.00810629	-0.0023842	0.00715259	0.0143052	0.019312	0.0195504	0.0176431	0.0183583	0.0269414	0.0367167	0.0338557	0.0219346	0.0104905	-0.0011921	-0.00309946	0.0131131	0.029564	0.0388625	0.0593665	0.107766	0.178338	0.229598	0.213147	0.139953	0.100136	0.126601	0.22626	0.356914	0.503782	0.69857	0.921968	1.10508	1.21284	1.30916
0.042	-0.00333787	-0.00286104	-0.0011921	0.00262262	0.00500682	0.00786787	0.00977522	0.0095368	0.00810629	0.00715259	0.00715259	0.00643733	0.00572208	0.00262262	-0.00166894	-0.00786787	-0.00286104	0.00715259	0.0159742	0.0197889	0.019312	0.0157357	0.0169278	0.0245572	0.0326636	0.0274183	0.0197889	0.0138283	-0.0011921	-0.00405314	0.0133515	0.0298024	0.0383856	0.0519755	0.0867848	0.144721	0.184775	0.169993	0.115395	0.0858312	0.104428	0.180961	0.292303	0.409605	0.586752	0.817064	0.996359	1.09888	1.16707
0.044	-0.00286104	-0.00166894	0.00023842	0.00214578	0.00429156	0.00715259	0.00929838	0.00977522	0.00715259	0.00667575	0.00691417	0.0047684	0.00309946	0.000476841	-0.00214578	-0.00524524	0.000476841	0.0102521	0.0181199	0.0219346	0.0214578	0.0176431	0.0171663	0.0243188	0.0288488	0.0216962	0.0157357	0.00834471	-0.0011921	0.0011921	0.0169278	0.0305178	0.0379088	0.0474455	0.0741486	0.119925	0.155927	0.142575	0.0922685	0.065804	0.0851159	0.152827	0.24748	0.33641	0.485661	0.68355	0.85998	0.956301	1.00971
0.046	-0.00214578	-0.000476841	0.000953682	0.00309946	0.00596049	0.00882155	0.0112057	0.0104905	0.00810629	0.00882155	0.00762945	0.00452998	0.00286104	-0.000476841	-0.00452998	-0.00643733	0.00023842	0.0112057	0.0197889	0.0226499	0.0231267	0.019312	0.0178815	0.0226499	0.0259877	0.0171663	0.0123978	0.00810629	-0.00667575	-0.0023842	0.0176431	0.0331404	0.0393393	0.0462534	0.065804	0.101805	0.129224	0.11468	0.0727181	0.0536444	0.0712876	0.134231	0.211955	0.28968	0.403168	0.579361	0.755552	0.853065	0.88096
0.048	-0.000715259	-0.000476841	0.000953682	0.00381473	0.00667575	0.00929838	0.0107289	0.00929838	0.00739101	0.00786787	0.00667575	0.00333787	0.00214578	-0.00023842	-0.00572208	-0.00667575	0.0011921	0.0114442	0.0190736	0.0231267	0.0219346	0.0174047	0.0162126	0.0202657	0.0226499	0.0140668	0.0107289	0.00548366	-0.00548366	0.00214578	0.022173	0.035763	0.0391009	0.0424387	0.0581744	0.0855927	0.108481	0.0951295	0.0617509	0.0469687	0.0603201	0.113249	0.184775	0.240804	0.326397	0.470879	0.633005	0.715259	0.712637
0.05	-0.00190736	-0.0011921	0	0.00214578	0.00572208	0.00882155	0.0102521	0.00810629	0.00643733	0.00667575	0.00596049	0.00309946	0	-0.00166894	-0.00977522	-0.00905996	0.00143052	0.0126362	0.0216962	0.0255109	0.0243188	0.0188352	0.0176431	0.0197889	0.019312	0.0116826	0.00667575	0.00309946	-0.00739101	0.0023842	0.0231267	0.0383856	0.0419619	0.0424387	0.0519755	0.0758176	0.0934605	0.0810628	0.0522139	0.0369551	0.0481608	0.104666	0.168086	0.213862	0.281097	0.408413	0.551466	0.627521	0.623945
0.052	-0.000953682	-0.000476841	0.00143052	0.00500682	0.00715259	0.00929838	0.00977522	0.00715259	0.00548366	0.00524524	0.00357629	0.00214578	0	-0.00357629	-0.00977522	-0.00619891	0.00309946	0.0145436	0.022173	0.0262262	0.0250341	0.019312	0.0176431	0.0185968	0.0178815	0.0109673	0.00762945	0.00381473	-0.00524524	0.00524524	0.0255109	0.0393393	0.043154	0.0405314	0.0464919	0.0646119	0.0791554	0.0650887	0.043154	0.038624	0.048876	0.0956063	0.152112	0.188113	0.236751	0.33498	0.450375	0.514034	0.516418
0.054	-0.00143052	-0.0011921	0.000953682	0.00357629	0.00596049	0.00858313	0.0102521	0.00882155	0.00739101	0.00691417	0.00548366	0.00405314	0.0011921	-0.00333787	-0.00905996	-0.00500682	0.00500682	0.0159742	0.0233651	0.026703	0.0252725	0.0197889	0.0169278	0.0181199	0.0169278	0.0116826	0.00619891	0.00166894	-0.00452998	0.00762945	0.0274183	0.0419619	0.0445845	0.0414851	0.0443461	0.059128	0.071526	0.0619893	0.043154	0.0340941	0.0426772	0.0905995	0.145436	0.174762	0.209094	0.289442	0.389578	0.436308	0.420334
0.056	0.000476841	0.00190736	0.00357629	0.00452998	0.00691417	0.0100136	0.00905996	0.00762945	0.00715259	0.00572208	0.00309946	0.00262262	0.000476841	-0.00381473	-0.0107289	-0.00524524	0.0047684	0.016451	0.0247956	0.0283719	0.0259877	0.0202657	0.016451	0.0166894	0.014782	0.0116826	0.00810629	0	-0.00524524	0.00977522	0.0312331	0.0448229	0.0481608	0.0429156	0.0436308	0.0536444	0.0615125	0.0510218	0.035763	0.0331404	0.0436308	0.0898843	0.138999	0.163556	0.182391	0.244142	0.327112	0.363829	0.334742
0.058	0.00214578	0.00286104	0.0047684	0.00596049	0.00810629	0.0102521	0.0095368	0.00739101	0.00715259	0.00596049	0.00357629	0.00452998	0.00143052	-0.00405314	-0.0100136	-0.00500682	0.00810629	0.0188352	0.0264646	0.0309946	0.0286103	0.0214578	0.0176431	0.0176431	0.0131131	0.0107289	0.00691417	-0.00333787	-0.00548366	0.0133515	0.0348093	0.0481608	0.0507834	0.0448229	0.0419619	0.048876	0.0519755	0.0412466	0.0319483	0.0307562	0.0407698	0.0901227	0.136138	0.152827	0.164748	0.208856	0.277521	0.310661	0.30327
0.06	0.00143052	0.00262262	0.00429156	0.00572208	0.00786787	0.0109673	0.00882155	0.00810629	0.00882155	0.00596049	0.000953682	0	-0.0023842	-0.00786787	-0.0114442	-0.00548366	0.00572208	0.0181199	0.0269414	0.0312331	0.0286103	0.0236036	0.0200273	0.0169278	0.0102521	0.00762945	0.00524524	-0.00381473	-0.00405314	0.014782	0.0364783	0.048876	0.0514986	0.0448229	0.0433924	0.0479224	0.0486376	0.0367167	0.026703	0.0290872	0.0422003	0.0877385	0.130654	0.145913	0.147105	0.176431	0.231267	0.254633	0.252249
0.062	0.0011921	0.0011921	0.00381473	0.00596049	0.00977522	0.0116826	0.0100136	0.00762945	0.00667575	0.00429156	0.000476841	-0.000476841	-0.0023842	-0.00691417	-0.0095368	-0.000953682	0.0095368	0.019312	0.0276567	0.0312331	0.0276567	0.0224115	0.0200273	0.0152589	0.00619891	0.00357629	0.00166894	-0.00405314	0.00143052	0.0202657	0.0407698	0.0522139	0.0524523	0.0448229	0.0405314	0.0433924	0.0405314	0.029564	0.0226499	0.0274183	0.0448229	0.0905995	0.131846	0.142814	0.136615	0.15545	0.194789	0.205995	0.191451
0.064	0.0023842	0.00190736	0.00309946	0.00572208	0.00977522	0.0121594	0.0104905	0.00786787	0.00762945	0.00405314	0.00190736	0.00023842	-0.00262262	-0.00882155	-0.0095368	-0.00309946	0.00810629	0.0205041	0.0298024	0.0314715	0.0264646	0.0224115	0.0195504	0.0133515	0.0047684	0.00286104	0.000953682	-0.00572208	0.00143052	0.0200273	0.0398161	0.0529292	0.0548365	0.0462534	0.0407698	0.0412466	0.0352862	0.0247956	0.019312	0.023842	0.0479224	0.09203	0.129462	0.139714	0.128985	0.133992	0.157834	0.162841	0.154973
0.066	0.00286104	0.00381473	0.00572208	0.00596049	0.00715259	0.00882155	0.00834471	0.00810629	0.00715259	0.00405314	0.00333787	0.000953682	-0.00286104	-0.0123978	-0.011921	-0.0023842	0.00905996	0.019312	0.0276567	0.0302793	0.0252725	0.0226499	0.020981	0.0138283	0.00452998	0.00143052	0.00023842	-0.00500682	0.00572208	0.0250341	0.0448229	0.0553133	0.0550749	0.0464919	0.0414851	0.0400546	0.0336173	0.0219346	0.016451	0.0216962	0.0514986	0.0946526	0.12827	0.13733	0.126124	0.123263	0.134469	0.132323	0.133992
0.068	0.00309946	0.0047684	0.00715259	0.00810629	0.0095368	0.0095368	0.00858313	0.00810629	0.00786787	0.0047684	0.00333787	0.000953682	-0.00381473	-0.0123978	-0.0107289	-0.00166894	0.0109673	0.0212194	0.0278951	0.0302793	0.0262262	0.0228883	0.0195504	0.0128747	0.00596049	0.00357629	0.0011921	-0.00739101	0.000953682	0.022173	0.0417235	0.0543597	0.056267	0.0491145	0.0443461	0.0419619	0.032902	0.0202657	0.0154973	0.0200273	0.0500681	0.0939374	0.126363	0.131846	0.116826	0.106574	0.112772	0.105143	0.109196
0.07	0.00500682	0.00619891	0.00786787	0.00834471	0.00977522	0.00882155	0.00762945	0.00762945	0.00619891	0.0023842	0.000953682	-0.000715259	-0.00619891	-0.0157357	-0.0126362	-0.000953682	0.0095368	0.0195504	0.0278951	0.0302793	0.0259877	0.0219346	0.0185968	0.0116826	0.00715259	0.00333787	-0.00452998	-0.0100136	0.00381473	0.0252725	0.0445845	0.0576975	0.0581744	0.0495913	0.0414851	0.0371935	0.0276567	0.0200273	0.0181199	0.019312	0.050545	0.0960832	0.127555	0.133754	0.119448	0.106812	0.102759	0.0896459	0.0870232
0.072	0.00452998	0.00500682	0.00500682	0.00643733	0.00762945	0.00643733	0.00524524	0.00643733	0.00643733	0.00309946	0.000953682	-0.00166894	-0.00786787	-0.0123978	-0.00834471	0.000953682	0.0102521	0.020981	0.0276567	0.0293256	0.0259877	0.0236036	0.0185968	0.00691417	0.00309946	0.00143052	-0.00190736	-0.00691417	0.00548366	0.0269414	0.0467303	0.0576975	0.0579359	0.0486376	0.043154	0.0360014	0.0243188	0.0181199	0.0152589	0.0174047	0.0538828	0.0979905	0.126601	0.130177	0.114203	0.0939374	0.0829701	0.0684266	0.0791554
0.074	0.00619891	0.00667575	0.00810629	0.00810629	0.00882155	0.00715259	0.0047684	0.00643733	0.00548366	0.00309946	0.000953682	-0.0023842	-0.00977522	-0.0135899	-0.00834471	0.00166894	0.0121594	0.0226499	0.0286103	0.0302793	0.0259877	0.0243188	0.0200273	0.00810629	0.00309946	0.000476841	-0.00286104	-0.00548366	0.00596049	0.0269414	0.0457766	0.0576975	0.0603201	0.0524523	0.0448229	0.0364783	0.0226499	0.0157357	0.0166894	0.0214578	0.0555518	0.0975137	0.124932	0.12827	0.110865	0.0877385	0.0755792	0.0603201	0.0705724
0.076	0.00572208	0.00572208	0.00643733	0.00834471	0.00834471	0.00691417	0.00524524	0.00548366	0.00381473	0.00286104	0.000715259	-0.0023842	-0.0100136	-0.0112057	-0.00667575	0.00166894	0.0126362	0.0228883	0.0276567	0.0288488	0.0255109	0.0243188	0.0174047	0.00429156	0	-0.0023842	-0.00691417	-0.00667575	0.00715259	0.0286103	0.0469687	0.0600817	0.0624661	0.0545981	0.0462534	0.035763	0.0205041	0.0166894	0.0214578	0.0243188	0.0531676	0.0941758	0.125648	0.131131	0.111104	0.0846391	0.0696187	0.0545981	0.0665192
0.078	0.00452998	0.0047684	0.00643733	0.00858313	0.00905996	0.00739101	0.00596049	0.00691417	0.00405314	0.00429156	0.00214578	-0.00309946	-0.0104905	-0.0107289	-0.0047684	0.00452998	0.0138283	0.0228883	0.0269414	0.0269414	0.0247956	0.0240804	0.016451	0.00405314	0.000476841	-0.0011921	-0.00810629	-0.00667575	0.00977522	0.0319483	0.0493529	0.060797	0.060797	0.0548365	0.0469687	0.0343325	0.0181199	0.0162126	0.0226499	0.0255109	0.0560286	0.0984673	0.124932	0.128509	0.107289	0.0801091	0.0660424	0.0524523	0.0672345
0.08	0.00596049	0.00548366	0.00691417	0.00858313	0.00786787	0.00643733	0.00667575	0.00643733	0.00309946	0.00214578	-0.00023842	-0.0047684	-0.0100136	-0.0107289	-0.00572208	0.00214578	0.0123978	0.020981	0.0257493	0.0269414	0.0252725	0.023842	0.014782	0.00500682	0.000953682	-0.00262262	-0.0112057	-0.00810629	0.0100136	0.0298024	0.0479224	0.0603201	0.0598433	0.0543597	0.0474455	0.0340941	0.0178815	0.0154973	0.0178815	0.023842	0.0596049	0.100613	0.127316	0.130654	0.111342	0.0832085	0.0598433	0.0469687	0.0619893
0.082	0.00548366	0.0047684	0.00572208	0.00882155	0.00786787	0.00548366	0.00500682	0.00548366	0.0023842	0.00190736	-0.000715259	-0.00596049	-0.0107289	-0.00977522	-0.00405314	0.00500682	0.014782	0.0233651	0.0271798	0.0250341	0.0226499	0.0202657	0.0107289	0.0047684	0.00143052	-0.00381473	-0.0116826	-0.00452998	0.0133515	0.0333788	0.0493529	0.0603201	0.0603201	0.0555518	0.0474455	0.0298024	0.016451	0.0131131	0.0183583	0.0290872	0.0638966	0.102282	0.128032	0.129462	0.108719	0.0758176	0.0541213	0.0438693	0.065804
0.084	0.00548366	0.00691417	0.00929838	0.00929838	0.00667575	0.0047684	0.00715259	0.00619891	0.0023842	0.00143052	-0.000715259	-0.00548366	-0.00834471	-0.00762945	-0.00286104	0.00572208	0.0152589	0.0236036	0.0264646	0.0245572	0.022173	0.0185968	0.00762945	0.00333787	0.00190736	-0.0047684	-0.0128747	-0.00548366	0.011921	0.0307562	0.0486376	0.0598433	0.0588896	0.0536444	0.0452998	0.0264646	0.014782	0.0112057	0.0131131	0.0240804	0.0634198	0.100852	0.127793	0.132085	0.109435	0.0762944	0.0514986	0.0388625	0.0605586
0.086	0.00452998	0.0047684	0.00715259	0.00882155	0.00643733	0.00405314	0.00548366	0.00452998	0.00143052	-0.00023842	-0.00381473	-0.0095368	-0.0102521	-0.00739101	-0.00166894	0.00524524	0.0145436	0.0216962	0.0257493	0.0236036	0.0226499	0.0190736	0.00643733	0.000953682	-0.00214578	-0.00739101	-0.0135899	-0.00762945	0.0114442	0.0302793	0.0464919	0.0569823	0.0565054	0.0503066	0.0410082	0.0240804	0.0152589	0.0121594	0.0116826	0.0236036	0.0624661	0.100375	0.125409	0.131131	0.111819	0.0824933	0.0519755	0.0364783	0.0579359
0.088	0.0047684	0.0047684	0.00548366	0.00619891	0.0047684	0.00286104	0.00286104	0.00309946	0.00262262	0.00190736	-0.00214578	-0.00905996	-0.00929838	-0.00452998	-0.00023842	0.00643733	0.0143052	0.020981	0.0240804	0.022173	0.020981	0.0162126	0.00452998	0.00023842	-0.00166894	-0.00905996	-0.0128747	-0.00429156	0.0126362	0.0302793	0.0457766	0.0553133	0.0550749	0.0474455	0.0360014	0.0169278	0.00977522	0.0095368	0.00929838	0.0243188	0.0619893	0.100136	0.123979	0.127555	0.108243	0.0808244	0.0495913	0.0348093	0.0576975
0.09	0.00596049	0.00548366	0.00548366	0.00643733	0.00548366	0.00500682	0.00500682	0.00286104	0.00286104	0.00143052	-0.00357629	-0.0112057	-0.0107289	-0.00643733	-0.000715259	0.00667575	0.014782	0.020981	0.0228883	0.0205041	0.0212194	0.0174047	0.00715259	0.000953682	-0.00500682	-0.0121594	-0.0126362	-0.00357629	0.0121594	0.0298024	0.0445845	0.0543597	0.0524523	0.0467303	0.0360014	0.0126362	0.00500682	0.00715259	0.0109673	0.0298024	0.0643735	0.100136	0.123263	0.125648	0.107289	0.0774865	0.0462534	0.032902	0.0596049
0.092	0.00691417	0.00739101	0.00810629	0.00762945	0.00596049	0.00381473	0.00309946	0.00214578	0.00357629	0.00190736	-0.0023842	-0.0100136	-0.0104905	-0.00643733	-0.000476841	0.00643733	0.0143052	0.0190736	0.0202657	0.019312	0.019312	0.0154973	0.00882155	0.00262262	-0.00524524	-0.011921	-0.0123978	-0.00405314	0.0126362	0.0309946	0.0448229	0.0524523	0.0512602	0.0457766	0.0340941	0.0121594	0.00452998	0.00357629	0.00429156	0.0245572	0.0610356	0.0977521	0.122786	0.126363	0.106335	0.0779633	0.0452998	0.0340941	0.0600817
0.094	0.00643733	0.00572208	0.00596049	0.0047684	0.00309946	0.00309946	0.00357629	0.00143052	0.00262262	0.0011921	-0.00405314	-0.00834471	-0.00691417	-0.00357629	0.0011921	0.00596049	0.0140668	0.0190736	0.019312	0.0185968	0.0183583	0.0114442	0.00596049	0.00143052	-0.00548366	-0.0112057	-0.0095368	-0.00286104	0.0114442	0.0276567	0.043154	0.0495913	0.0498297	0.043154	0.0300409	0.0121594	0.00429156	0.00214578	-0.00166894	0.0190736	0.0579359	0.0934605	0.116826	0.119925	0.102759	0.0741486	0.0391009	0.0269414	0.0543597
0.096	0.00882155	0.00882155	0.00905996	0.00596049	0.00357629	0.00405314	0.00381473	0.000715259	-0.000953682	-0.00286104	-0.00572208	-0.00882155	-0.00739101	-0.00262262	0.00214578	0.00858313	0.0138283	0.0188352	0.0183583	0.0178815	0.0169278	0.00810629	0.00405314	-0.00023842	-0.00739101	-0.0114442	-0.0102521	-0.00166894	0.0121594	0.0286103	0.0433924	0.0483992	0.0481608	0.0422003	0.0271798	0.0114442	0.00524524	0.000476841	-0.00429156	0.0200273	0.0586512	0.093699	0.115395	0.116826	0.101567	0.0767712	0.0376704	0.0281335	0.0553133
0.098	0.00810629	0.00810629	0.00762945	0.00452998	0.00309946	0.00524524	0.00500682	0.00214578	0.000953682	-0.00143052	-0.00786787	-0.00834471	-0.00500682	-0.000715259	0.00190736	0.00786787	0.0138283	0.0174047	0.0178815	0.0169278	0.0157357	0.00667575	0.00309946	0.00023842	-0.00929838	-0.0133515	-0.00977522	-0.00214578	0.0121594	0.0271798	0.0407698	0.046015	0.0457766	0.0400546	0.0247956	0.0114442	0.00286104	-0.00166894	-0.00333787	0.0185968	0.0569823	0.0905995	0.11158	0.111819	0.0963216	0.0727181	0.0348093	0.0231267	0.0517371
0.1	0.00762945	0.00858313	0.00834471	0.0047684	0.00143052	0.00309946	0.00286104	0.000953682	-0.00023842	-0.00357629	-0.00905996	-0.00786787	-0.00452998	0	0.0023842	0.00643733	0.0114442	0.0157357	0.0159742	0.0162126	0.0145436	0.00309946	-0.000715259	-0.00429156	-0.0114442	-0.0126362	-0.00739101	0.00023842	0.0121594	0.0262262	0.038624	0.0438693	0.0424387	0.035763	0.0205041	0.0109673	0.00262262	-0.00452998	-0.00357629	0.0185968	0.0522139	0.0870232	0.108243	0.10705	0.0917916	0.0677113	0.0333788	0.020981	0.0512602
0.102	0.00929838	0.00905996	0.00762945	0.0047684	0.00214578	0.00309946	0.00309946	0.00262262	0.00143052	-0.00262262	-0.0095368	-0.00810629	-0.00333787	0	0.00262262	0.00762945	0.0131131	0.0169278	0.0162126	0.0181199	0.0159742	0.00715259	0.00190736	-0.00333787	-0.0109673	-0.0104905	-0.00691417	0.000953682	0.0114442	0.0262262	0.0391009	0.043154	0.0419619	0.0348093	0.0159742	0.0047684	0	-0.00739101	-0.00524524	0.0176431	0.0529292	0.0851159	0.104189	0.102759	0.0901227	0.065804	0.032902	0.020981	0.0479224
0.104	0.00858313	0.00762945	0.00667575	0.00500682	0.00262262	0.00286104	0.00214578	0.00166894	0.00143052	-0.00214578	-0.00786787	-0.00643733	-0.00286104	0.000953682	0.00500682	0.00715259	0.0126362	0.0159742	0.0157357	0.0154973	0.0135899	0.00643733	0.000953682	-0.0047684	-0.0116826	-0.0104905	-0.00548366	0.000953682	0.0121594	0.023842	0.0352862	0.0407698	0.0419619	0.0333788	0.0135899	0.0023842	-0.00262262	-0.00834471	-0.00452998	0.0176431	0.050545	0.0822549	0.100375	0.099421	0.0829701	0.059128	0.0314715	0.0188352	0.0412466
0.106	0.00905996	0.00858313	0.00596049	0.00429156	0.00429156	0.00381473	0.00190736	0.00143052	0.00143052	-0.00333787	-0.00786787	-0.00667575	-0.00166894	0.00214578	0.00691417	0.00929838	0.0116826	0.0133515	0.0133515	0.0152589	0.0121594	0.00667575	0.00143052	-0.00357629	-0.00977522	-0.00929838	-0.00452998	0.00214578	0.0104905	0.0233651	0.0343325	0.0379088	0.0367167	0.0293256	0.014782	0.00500682	-0.00166894	-0.0100136	-0.00500682	0.0169278	0.0486376	0.0801091	0.0975137	0.0956063	0.078917	0.0538828	0.0309946	0.0226499	0.0417235
0.108	0.00858313	0.00786787	0.00643733	0.0047684	0.00524524	0.00500682	0.00143052	0.00166894	0.000476841	-0.00309946	-0.00667575	-0.00524524	-0.00166894	0.00143052	0.00429156	0.00762945	0.0104905	0.0116826	0.0143052	0.0154973	0.00977522	0.00572208	0.00143052	-0.00429156	-0.0095368	-0.00834471	-0.00333787	0.00214578	0.0109673	0.022173	0.0314715	0.0352862	0.0360014	0.0302793	0.0154973	0.00429156	-0.00452998	-0.0121594	-0.00548366	0.0181199	0.048876	0.078917	0.0946526	0.0922685	0.0767712	0.0483992	0.0286103	0.019312	0.0381472
0.11	0.0102521	0.00858313	0.00596049	0.00429156	0.00548366	0.00524524	0.00214578	0.000476841	-0.00023842	-0.00500682	-0.00739101	-0.00500682	-0.000476841	0.00333787	0.00739101	0.0102521	0.0123978	0.0121594	0.0123978	0.0109673	0.00500682	0.00309946	0.00023842	-0.00572208	-0.00905996	-0.00667575	-0.000953682	0.00452998	0.0121594	0.020981	0.0288488	0.0336173	0.0352862	0.0281335	0.0166894	0.00548366	-0.00500682	-0.0100136	-0.00381473	0.0143052	0.0419619	0.0741486	0.0903611	0.0882153	0.0708108	0.0412466	0.0226499	0.0145436	0.0293256
0.112	0.00858313	0.00762945	0.0047684	0.00262262	0.00405314	0.00429156	0.00309946	0.00190736	0.00023842	-0.00691417	-0.00810629	-0.00381473	0.000953682	0.00381473	0.00762945	0.00977522	0.0121594	0.0109673	0.0126362	0.0135899	0.00691417	0.00429156	0.000953682	-0.00548366	-0.00739101	-0.00429156	0.0011921	0.00500682	0.0121594	0.022173	0.0307562	0.0348093	0.0352862	0.0252725	0.014782	0.00405314	-0.00572208	-0.0102521	-0.00405314	0.0145436	0.043154	0.0712876	0.0867848	0.0844006	0.0684266	0.0398161	0.023842	0.0162126	0.0319483
0.114	0.00596049	0.00739101	0.00596049	0.00333787	0.00333787	0.00309946	0.00166894	0.00023842	-0.000715259	-0.00762945	-0.00834471	-0.00309946	0.000476841	0.0047684	0.00810629	0.0114442	0.0114442	0.00905996	0.0107289	0.0116826	0.00548366	0.00214578	-0.000715259	-0.00929838	-0.0116826	-0.00596049	0.000953682	0.00500682	0.0109673	0.020981	0.0286103	0.0326636	0.032902	0.0219346	0.0126362	0.00357629	-0.00691417	-0.0100136	-0.00143052	0.0159742	0.0436308	0.0700955	0.0839238	0.0805859	0.0650887	0.035763	0.0197889	0.0152589	0.0343325
0.116	0.00619891	0.00596049	0.00452998	0.00381473	0.00452998	0.00309946	0.00309946	0.00214578	-0.000715259	-0.00667575	-0.00524524	0	0.00309946	0.00715259	0.00858313	0.0100136	0.0104905	0.00882155	0.0109673	0.0114442	0.00405314	0.00214578	-0.000476841	-0.00905996	-0.0095368	-0.0023842	0.00262262	0.00596049	0.0109673	0.019312	0.0264646	0.0321867	0.0319483	0.0176431	0.00810629	0.000715259	-0.00762945	-0.00572208	0.00143052	0.0169278	0.0407698	0.0665192	0.0808244	0.0770097	0.0617509	0.0324252	0.0154973	0.0121594	0.0381472
0.118	0.00548366	0.00572208	0.00405314	0.00429156	0.00452998	0.00262262	0.00143052	0.000715259	-0.0011921	-0.00619891	-0.00619891	-0.00166894	0.00214578	0.00548366	0.00810629	0.00882155	0.00929838	0.00834471	0.011921	0.011921	0.00596049	0.00214578	-0.00405314	-0.0114442	-0.00762945	-0.00214578	0.00357629	0.00691417	0.0128747	0.020981	0.0247956	0.0286103	0.0281335	0.0154973	0.00572208	0.00023842	-0.0100136	-0.00929838	0.000476841	0.0152589	0.0400546	0.065804	0.0786786	0.0751023	0.0574591	0.0336173	0.0200273	0.0169278	0.0326636
0.12	0.0047684	0.00452998	0.00405314	0.00452998	0.00524524	0.00262262	0.00190736	0.0011921	-0.00166894	-0.00619891	-0.00357629	0.0023842	0.00762945	0.00882155	0.0104905	0.00977522	0.00905996	0.00786787	0.0107289	0.0102521	0.00596049	0.00214578	-0.00452998	-0.0112057	-0.00596049	0.00190736	0.00715259	0.00786787	0.011921	0.0202657	0.0274183	0.0309946	0.0264646	0.014782	0.00619891	-0.00143052	-0.00929838	-0.00548366	0.0011921	0.0154973	0.0376704	0.0631814	0.0739102	0.0700955	0.053406	0.0276567	0.0138283	0.014782	0.0348093
0.122	0.00429156	0.0047684	0.0047684	0.00548366	0.0047684	0.0011921	0.000476841	-0.00023842	-0.00405314	-0.00572208	-0.00286104	0.00166894	0.00643733	0.00858313	0.0095368	0.00905996	0.00619891	0.00643733	0.0104905	0.00977522	0.00715259	0.00357629	-0.00309946	-0.0095368	-0.00572208	0.00357629	0.00834471	0.0104905	0.0131131	0.0197889	0.0245572	0.0286103	0.0259877	0.0138283	0.00381473	-0.00500682	-0.0107289	-0.00500682	0.00214578	0.0174047	0.0381472	0.0600817	0.0691419	0.0665192	0.0491145	0.0276567	0.0135899	0.0143052	0.0326636
0.124	0.0047684	0.00309946	0.00214578	0.00429156	0.0047684	0.00262262	0.00166894	0	-0.00524524	-0.00619891	-0.00214578	0.00333787	0.00834471	0.0109673	0.0114442	0.00929838	0.00667575	0.00762945	0.0114442	0.00762945	0.0047684	0.00143052	-0.00429156	-0.00834471	-0.00357629	0.0047684	0.00977522	0.0104905	0.0135899	0.0181199	0.023842	0.0283719	0.0247956	0.0138283	0.00357629	-0.00452998	-0.00905996	-0.00286104	0.00548366	0.0174047	0.0374319	0.0569823	0.0660424	0.0624661	0.0462534	0.0281335	0.0145436	0.0133515	0.0364783
0.126	0.00524524	0.00381473	0.00166894	0.00309946	0.00429156	0.00309946	0.00166894	0	-0.00548366	-0.00500682	-0.00166894	0.00309946	0.00715259	0.00929838	0.00810629	0.00715259	0.0047684	0.00739101	0.0104905	0.00596049	0.00333787	0.000476841	-0.00739101	-0.00977522	-0.00405314	0.00548366	0.0104905	0.0114442	0.0145436	0.0181199	0.020981	0.0252725	0.0228883	0.0150204	0.00548366	-0.00452998	-0.00786787	0.000476841	0.00882155	0.0185968	0.0352862	0.0526907	0.0605586	0.0579359	0.0412466	0.0219346	0.0131131	0.0157357	0.0364783
0.128	0.00429156	0.0047684	0.00333787	0.00429156	0.00262262	0.00262262	0.00143052	-0.0011921	-0.00786787	-0.00786787	-0.0023842	0.00381473	0.00858313	0.00929838	0.00977522	0.00882155	0.00500682	0.00643733	0.00929838	0.00381473	0.00143052	-0.000715259	-0.00739101	-0.00858313	-0.00023842	0.00739101	0.0114442	0.0114442	0.0138283	0.0162126	0.0195504	0.023842	0.0176431	0.0102521	0.00357629	-0.00500682	-0.00619891	0.00262262	0.00834471	0.0188352	0.0340941	0.0491145	0.0569823	0.0538828	0.0336173	0.0166894	0.0107289	0.0176431	0.0348093
0.13	0.00309946	0.00452998	0.00452998	0.00429156	0.00309946	0.00333787	0.00286104	0.000476841	-0.00572208	-0.00500682	0	0.00429156	0.00762945	0.0100136	0.00977522	0.00786787	0.00405314	0.00739101	0.0095368	0.00548366	0.00286104	-0.000476841	-0.00834471	-0.00667575	0	0.00762945	0.0112057	0.0114442	0.0135899	0.0162126	0.0197889	0.0228883	0.016451	0.00929838	0.00333787	-0.00596049	-0.00500682	0.00309946	0.0100136	0.0185968	0.0333788	0.0457766	0.0512602	0.0464919	0.0281335	0.0174047	0.0123978	0.0205041	0.0376704
0.132	0.00357629	0.00429156	0.00500682	0.00429156	0.00214578	0.00214578	0.000715259	-0.00190736	-0.00643733	-0.00500682	0.000476841	0.00548366	0.00762945	0.00905996	0.00977522	0.00762945	0.0047684	0.00715259	0.00810629	0.0047684	0.00357629	0.000715259	-0.0102521	-0.00834471	0.00190736	0.0095368	0.011921	0.0114442	0.0135899	0.0152589	0.0185968	0.0207425	0.00977522	0.00405314	-0.000476841	-0.00882155	-0.00429156	0.00596049	0.0114442	0.0188352	0.0307562	0.0424387	0.0491145	0.043154	0.0247956	0.0154973	0.0138283	0.0224115	0.0414851
0.134	0.00262262	0.00214578	0.00357629	0.00357629	0.000953682	0.000953682	0.00166894	-0.00214578	-0.00524524	-0.00357629	0.000953682	0.00596049	0.0095368	0.0114442	0.0104905	0.00596049	0.00381473	0.00882155	0.00905996	0.00596049	0.00429156	-0.0011921	-0.00882155	-0.0047684	0.00524524	0.0123978	0.0143052	0.0128747	0.0131131	0.014782	0.019312	0.0212194	0.0104905	0.00309946	-0.00190736	-0.0095368	-0.0023842	0.00762945	0.0138283	0.0185968	0.0302793	0.0391009	0.0450613	0.0414851	0.0247956	0.0126362	0.0114442	0.0247956	0.040293
0.136	0.000715259	0.00143052	0.00262262	0.00286104	0.00143052	0.000715259	-0.00143052	-0.00548366	-0.00739101	-0.00333787	0.00190736	0.00762945	0.0114442	0.0116826	0.0095368	0.00524524	0.00357629	0.00619891	0.00667575	0.00715259	0.0047684	-0.00190736	-0.00834471	-0.00333787	0.00548366	0.0114442	0.0140668	0.0133515	0.0135899	0.014782	0.0202657	0.0207425	0.00929838	0.00214578	-0.0023842	-0.00786787	-0.00166894	0.00762945	0.0138283	0.0188352	0.0302793	0.0391009	0.0429156	0.0362399	0.0207425	0.0123978	0.0140668	0.0269414	0.0369551
0.138	0.000953682	0.00214578	0.00405314	0.00333787	0.00214578	0.000476841	-0.0011921	-0.0047684	-0.00405314	-0.000476841	0.00405314	0.00786787	0.0109673	0.0104905	0.00810629	0.00309946	0.00405314	0.00643733	0.00500682	0.00452998	0.00214578	-0.00286104	-0.00667575	-0.00286104	0.00548366	0.0116826	0.0138283	0.0131131	0.0126362	0.0133515	0.0183583	0.019312	0.0107289	0.00381473	-0.00166894	-0.00572208	0.000476841	0.0095368	0.0135899	0.0197889	0.0298024	0.0381472	0.0405314	0.0321867	0.0195504	0.011921	0.0126362	0.0276567	0.0393393
0.14	0	0.000476841	0.00214578	0.00286104	0.00309946	0.00214578	0	-0.00524524	-0.00596049	-0.00190736	0.00381473	0.00810629	0.0112057	0.0109673	0.00882155	0.00381473	0.00452998	0.00667575	0.00262262	0.00214578	0.000476841	-0.00452998	-0.00643733	0	0.00834471	0.014782	0.0171663	0.0181199	0.0159742	0.0162126	0.0185968	0.0162126	0.0100136	0.00262262	-0.00309946	-0.00619891	0.00190736	0.0114442	0.0166894	0.019312	0.0276567	0.0348093	0.0381472	0.0312331	0.0174047	0.0104905	0.0123978	0.0293256	0.0424387
0.142	0.00548366	0.00572208	0.00500682	0.00262262	0.00143052	0.000953682	-0.000715259	-0.00524524	-0.00405314	0.000476841	0.0047684	0.0104905	0.0121594	0.011921	0.00858313	0.00405314	0.00452998	0.00548366	0.00262262	0.0011921	-0.0011921	-0.00786787	-0.00810629	0.00023842	0.00905996	0.0143052	0.0159742	0.016451	0.014782	0.0157357	0.0188352	0.0154973	0.0095368	0.00309946	-0.00429156	-0.00619891	0.00214578	0.0135899	0.019312	0.0216962	0.0276567	0.0364783	0.0381472	0.0300409	0.0185968	0.0102521	0.0107289	0.0300409	0.0448229
0.144	0.00619891	0.00596049	0.0047684	0.0011921	0.000476841	-0.000476841	-0.00357629	-0.00619891	-0.0047684	-0.000715259	0.00429156	0.00882155	0.0114442	0.0114442	0.00858313	0.00548366	0.00596049	0.00691417	0.00429156	0.00286104	0	-0.00619891	-0.00739101	-0.000476841	0.00858313	0.0159742	0.0169278	0.0162126	0.0145436	0.0159742	0.0178815	0.0143052	0.00905996	0.00190736	-0.00524524	-0.0047684	0.00524524	0.0152589	0.0190736	0.0226499	0.0269414	0.0343325	0.0352862	0.0269414	0.0176431	0.0104905	0.014782	0.035763	0.0500681
0.146	0.00691417	0.00739101	0.00572208	0.00190736	0	-0.0011921	-0.00452998	-0.00739101	-0.00619891	-0.0011921	0.00429156	0.00929838	0.0107289	0.0100136	0.00715259	0.00572208	0.00762945	0.00715259	0.0047684	0.00309946	-0.000715259	-0.00739101	-0.00619891	0.00333787	0.0121594	0.0169278	0.0181199	0.0183583	0.014782	0.0159742	0.0162126	0.0104905	0.00596049	0.000953682	-0.00452998	-0.00333787	0.00596049	0.0154973	0.019312	0.0236036	0.0264646	0.0309946	0.0307562	0.0226499	0.0138283	0.00810629	0.0126362	0.0350478	0.0481608
0.148	0.00548366	0.00548366	0.00452998	0.0023842	0.0011921	0.00023842	-0.00286104	-0.0047684	-0.00357629	0.00023842	0.00548366	0.00905996	0.0114442	0.0104905	0.00667575	0.00500682	0.00643733	0.00596049	0.00381473	0.000715259	-0.00262262	-0.00905996	-0.00739101	0.0011921	0.0102521	0.014782	0.0178815	0.016451	0.0126362	0.0133515	0.0159742	0.0104905	0.00524524	0.000953682	-0.00739101	-0.00429156	0.00810629	0.0159742	0.0226499	0.0240804	0.0247956	0.0278951	0.0286103	0.0212194	0.0133515	0.0104905	0.0195504	0.0364783	0.0479224
0.15	0.00572208	0.00524524	0.00357629	0.000953682	0	-0.0011921	-0.00452998	-0.00524524	-0.0023842	0.00214578	0.00715259	0.00929838	0.0104905	0.0102521	0.00691417	0.00667575	0.00762945	0.0047684	0.00429156	0.00262262	-0.00286104	-0.00786787	-0.00309946	0.00429156	0.0121594	0.0154973	0.0183583	0.0178815	0.0138283	0.014782	0.0143052	0.00810629	0.00214578	-0.0023842	-0.00905996	-0.00452998	0.00905996	0.0178815	0.0233651	0.0257493	0.0257493	0.0305178	0.0290872	0.0200273	0.0104905	0.00882155	0.0226499	0.0419619	0.0517371
0.152	0.00524524	0.00524524	0.00381473	0.00262262	0.000953682	-0.0011921	-0.00572208	-0.00572208	-0.00166894	0.00309946	0.00858313	0.0104905	0.0114442	0.0095368	0.00524524	0.00596049	0.00643733	0.00357629	0.0023842	0.000476841	-0.00405314	-0.00810629	-0.00381473	0.0047684	0.0128747	0.0185968	0.020981	0.0190736	0.0152589	0.016451	0.016451	0.00929838	0.00286104	-0.00166894	-0.00786787	-0.0023842	0.0109673	0.0195504	0.0243188	0.0252725	0.0255109	0.0302793	0.0281335	0.0185968	0.0104905	0.00834471	0.0236036	0.0414851	0.0507834
0.154	0.00405314	0.00333787	0.00166894	0.00166894	0	-0.00286104	-0.00596049	-0.00452998	-0.000715259	0.00333787	0.00810629	0.0102521	0.0112057	0.00929838	0.00524524	0.00643733	0.00643733	0.00262262	0.00143052	0.00023842	-0.00524524	-0.00667575	-0.0011921	0.00643733	0.0131131	0.016451	0.0185968	0.0169278	0.0135899	0.014782	0.0126362	0.00882155	0.00357629	-0.0011921	-0.00715259	-0.00023842	0.0135899	0.0216962	0.0264646	0.0259877	0.0250341	0.0264646	0.0226499	0.0154973	0.0095368	0.00882155	0.0247956	0.043154	0.0524523
0.156	0.00596049	0.00572208	0.00286104	0.00262262	0.00190736	-0.0011921	-0.00500682	-0.00405314	-0.000953682	0.00429156	0.00882155	0.0114442	0.0123978	0.00882155	0.0047684	0.00691417	0.00643733	0.00309946	0.00214578	0.00143052	-0.00452998	-0.00667575	-0.0011921	0.00762945	0.0135899	0.0181199	0.0195504	0.0176431	0.0143052	0.0138283	0.0107289	0.00810629	0.00429156	-0.00333787	-0.00739101	0.00214578	0.0154973	0.0240804	0.0269414	0.0259877	0.0259877	0.026703	0.0224115	0.0162126	0.00882155	0.00834471	0.0278951	0.0464919	0.0553133
0.158	0.00596049	0.00572208	0.00286104	0.00190736	0.000715259	-0.00262262	-0.0047684	-0.00357629	0.000953682	0.00596049	0.00977522	0.0114442	0.0114442	0.00882155	0.00691417	0.00858313	0.00643733	0.00309946	0.00214578	-0.00023842	-0.00667575	-0.00762945	-0.000476841	0.00762945	0.0152589	0.019312	0.0205041	0.0169278	0.0159742	0.014782	0.00977522	0.00691417	0.00262262	-0.00190736	-0.00357629	0.00643733	0.0169278	0.0269414	0.0298024	0.0293256	0.0269414	0.0259877	0.0205041	0.0128747	0.00715259	0.00929838	0.0314715	0.0510218	0.0574591
0.16	0.00452998	0.00500682	0.00309946	0.00166894	0.00023842	-0.00333787	-0.00500682	-0.00214578	0.00190736	0.00643733	0.00882155	0.0109673	0.0109673	0.00715259	0.00667575	0.00905996	0.00572208	0.00357629	0.00190736	-0.0011921	-0.00786787	-0.00500682	0.00262262	0.0109673	0.016451	0.0212194	0.0214578	0.0181199	0.0159742	0.011921	0.00572208	0.00452998	0.00286104	-0.00452998	-0.00452998	0.00548366	0.0176431	0.026703	0.0312331	0.0286103	0.0264646	0.0243188	0.0174047	0.0126362	0.00834471	0.0109673	0.0302793	0.0507834	0.0555518
0.162	0.00381473	0.00381473	0.00214578	0.000476841	-0.00143052	-0.00500682	-0.00500682	-0.00190736	0.00214578	0.00596049	0.0104905	0.0109673	0.00929838	0.00500682	0.00643733	0.00762945	0.00286104	0.000476841	-0.00023842	-0.0023842	-0.00786787	-0.00572208	0.00143052	0.0109673	0.0159742	0.0197889	0.0205041	0.016451	0.0159742	0.0116826	0.0047684	0.00262262	0.00023842	-0.00524524	-0.00166894	0.00882155	0.0195504	0.0269414	0.0319483	0.0290872	0.0264646	0.0231267	0.0154973	0.0104905	0.00715259	0.011921	0.0340941	0.0507834	0.0560286
0.164	0.000715259	0.00143052	0.00262262	0.00143052	-0.00143052	-0.00548366	-0.0047684	-0.00143052	0.00333787	0.00715259	0.00929838	0.00977522	0.00882155	0.00452998	0.00667575	0.00643733	0.0023842	0.00214578	0.000953682	-0.00381473	-0.00762945	-0.00357629	0.00381473	0.0104905	0.0145436	0.019312	0.0200273	0.0169278	0.0157357	0.0102521	0.00381473	0.00190736	0.00023842	-0.00619891	-0.00309946	0.00929838	0.0197889	0.0281335	0.0331404	0.0302793	0.0276567	0.0236036	0.0154973	0.0109673	0.00882155	0.0152589	0.0381472	0.0574591	0.0617509
0.166	0.000953682	0.00143052	0.00262262	0.00214578	-0.000476841	-0.0047684	-0.00405314	-0.000953682	0.00286104	0.00667575	0.00929838	0.0104905	0.00882155	0.00429156	0.00619891	0.00691417	0.00333787	0.00166894	0.000953682	-0.0023842	-0.00619891	-0.00286104	0.00524524	0.0114442	0.0159742	0.0197889	0.0188352	0.0154973	0.0150204	0.0104905	0.00548366	0.00166894	-0.00214578	-0.00762945	-0.00166894	0.0121594	0.022173	0.0298024	0.0333788	0.0298024	0.0269414	0.0202657	0.0131131	0.00810629	0.00596049	0.016451	0.0381472	0.0567439	0.0617509
0.168	-0.00143052	-0.00166894	-0.000476841	0.000476841	-0.0011921	-0.00500682	-0.00381473	0.000953682	0.00548366	0.00929838	0.0107289	0.0116826	0.00882155	0.0047684	0.00596049	0.00524524	0.00333787	0.000953682	-0.000476841	-0.00452998	-0.00596049	-0.0011921	0.00548366	0.0116826	0.0159742	0.0195504	0.0188352	0.0171663	0.016451	0.00810629	0.00381473	0.000953682	-0.00286104	-0.00786787	0	0.0123978	0.0236036	0.0302793	0.0348093	0.0314715	0.0276567	0.019312	0.0121594	0.00810629	0.00739101	0.0185968	0.0436308	0.0615125	0.0617509
0.17	-0.00214578	-0.0023842	-0.000476841	-0.0011921	-0.00405314	-0.00524524	-0.00333787	0.000476841	0.00429156	0.00810629	0.0095368	0.00929838	0.00667575	0.00596049	0.00667575	0.00452998	0.00309946	0.00143052	-0.0011921	-0.00524524	-0.00643733	-0.00166894	0.00548366	0.0121594	0.0159742	0.0197889	0.0181199	0.0181199	0.0157357	0.00596049	0.00190736	0.00023842	-0.00309946	-0.00715259	0.000476841	0.0143052	0.023842	0.0317099	0.0340941	0.0317099	0.0269414	0.0185968	0.0114442	0.00643733	0.00643733	0.0219346	0.0424387	0.0596049	0.0603201
0.172	-0.000953682	-0.00166894	-0.000715259	-0.00166894	-0.0047684	-0.0047684	-0.0023842	0.00214578	0.00596049	0.00977522	0.0114442	0.00977522	0.00715259	0.00619891	0.00762945	0.00452998	0.00381473	0.00190736	-0.00166894	-0.00524524	-0.00548366	0	0.00762945	0.0131131	0.0183583	0.0205041	0.0185968	0.0178815	0.014782	0.00572208	0.00214578	-0.00023842	-0.00572208	-0.00786787	0.00262262	0.0159742	0.0252725	0.0336173	0.0350478	0.0321867	0.0264646	0.0154973	0.0095368	0.00548366	0.00596049	0.0240804	0.0455382	0.0617509	0.0610356
0.174	0.000476841	0	-0.000715259	-0.00190736	-0.00452998	-0.00429156	-0.0011921	0.00309946	0.00715259	0.00834471	0.0102521	0.00929838	0.00548366	0.00572208	0.00667575	0.00333787	0.00262262	0.000476841	-0.00452998	-0.00619891	-0.00429156	0.00143052	0.00858313	0.0140668	0.0197889	0.0207425	0.0181199	0.0181199	0.0143052	0.00572208	0.00143052	-0.000476841	-0.00500682	-0.00572208	0.00429156	0.0162126	0.0255109	0.0331404	0.0343325	0.0331404	0.0264646	0.0133515	0.00786787	0.00405314	0.0047684	0.0259877	0.048876	0.061274	0.0622277
0.176	0.00214578	0.00286104	0.00214578	-0.00023842	-0.00548366	-0.00572208	-0.00166894	0.00309946	0.00715259	0.0100136	0.0109673	0.00929838	0.00405314	0.0047684	0.00596049	0.00262262	0.00190736	0.000476841	-0.00429156	-0.00739101	-0.00452998	0.00262262	0.00905996	0.0140668	0.0176431	0.0183583	0.0159742	0.0171663	0.0140668	0.00715259	0.0023842	-0.000715259	-0.00572208	-0.00572208	0.0047684	0.0154973	0.0271798	0.0331404	0.0331404	0.0312331	0.0236036	0.0109673	0.00715259	0.00548366	0.00643733	0.0252725	0.0491145	0.0624661	0.0600817
0.178	0.00357629	0.00333787	0.00190736	0	-0.00452998	-0.0047684	-0.000476841	0.00405314	0.00762945	0.00882155	0.0095368	0.00810629	0.0047684	0.00500682	0.0047684	0.00262262	0.00286104	0.000953682	-0.00405314	-0.00500682	-0.00262262	0.00214578	0.00762945	0.0131131	0.019312	0.0197889	0.0171663	0.0162126	0.0102521	0.00596049	0.00262262	-0.0023842	-0.00762945	-0.00548366	0.00548366	0.0166894	0.0288488	0.0352862	0.0340941	0.0319483	0.0226499	0.0100136	0.00500682	0.00381473	0.00810629	0.0274183	0.0524523	0.0653272	0.0653272
0.18	0.00333787	0.00357629	0.00190736	-0.0011921	-0.0047684	-0.00333787	0.000715259	0.00548366	0.00882155	0.0114442	0.0100136	0.00643733	0.00309946	0.00596049	0.00643733	0.00429156	0.00262262	-0.00023842	-0.00524524	-0.00572208	-0.00190736	0.00309946	0.00905996	0.0138283	0.0181199	0.0185968	0.0166894	0.0159742	0.00882155	0.00524524	0.000953682	-0.00333787	-0.00619891	-0.00166894	0.0100136	0.0181199	0.0288488	0.0362399	0.0336173	0.032902	0.0231267	0.0126362	0.00643733	0.00262262	0.00619891	0.0276567	0.0524523	0.0619893	0.0619893
0.182	0.000953682	0.000715259	0.000715259	-0.00286104	-0.00524524	-0.00214578	0.00190736	0.00619891	0.00882155	0.0095368	0.00882155	0.00619891	0.00429156	0.00643733	0.00548366	0.00381473	0.0023842	-0.000953682	-0.00500682	-0.00452998	-0.000953682	0.00524524	0.0107289	0.0154973	0.0183583	0.0178815	0.0162126	0.0152589	0.00762945	0.0023842	-0.000476841	-0.00500682	-0.00739101	-0.00190736	0.00858313	0.0202657	0.0298024	0.0362399	0.0331404	0.0319483	0.0214578	0.0114442	0.00667575	0.00262262	0.00977522	0.0331404	0.0557902	0.0631814	0.0643735
0.184	0.000953682	0.00023842	-0.000715259	-0.00500682	-0.00548366	-0.00166894	0.00262262	0.00643733	0.00834471	0.0100136	0.00929838	0.0047684	0.00405314	0.00643733	0.00500682	0.00500682	0.00333787	-0.00214578	-0.00643733	-0.00381473	0.00023842	0.0047684	0.0095368	0.0143052	0.0181199	0.0166894	0.0185968	0.0171663	0.00905996	0.00429156	0	-0.00500682	-0.00500682	0.0011921	0.011921	0.0197889	0.029564	0.0352862	0.0340941	0.0298024	0.0166894	0.00882155	0.00524524	0.00262262	0.0133515	0.0340941	0.0555518	0.0653272	0.0610356
0.186	-0.000715259	-0.000715259	-0.00262262	-0.00619891	-0.00524524	-0.0011921	0.00452998	0.00715259	0.00905996	0.0102521	0.00882155	0.00381473	0.00524524	0.00667575	0.00262262	0.00143052	0.000953682	-0.0023842	-0.00572208	-0.00405314	0.000953682	0.00596049	0.0102521	0.0152589	0.0171663	0.0154973	0.016451	0.0150204	0.00929838	0.00381473	-0.00190736	-0.00786787	-0.00643733	0.00214578	0.0121594	0.0226499	0.0302793	0.0348093	0.035763	0.0309946	0.0150204	0.00667575	0.00429156	0.00214578	0.0121594	0.0360014	0.0596049	0.0631814	0.0572207
0.188	0.00023842	0.000476841	-0.0011921	-0.00619891	-0.00619891	-0.00143052	0.00381473	0.00715259	0.00929838	0.00929838	0.00739101	0.00333787	0.00452998	0.00548366	0.00262262	0.00214578	0.000715259	-0.00381473	-0.00596049	-0.0023842	0.00214578	0.00619891	0.0095368	0.014782	0.016451	0.0150204	0.0154973	0.0131131	0.00882155	0.00262262	-0.00190736	-0.00619891	-0.00500682	0.00262262	0.0102521	0.0202657	0.0298024	0.0336173	0.0336173	0.0298024	0.0145436	0.00548366	0.00262262	0.00143052	0.014782	0.0414851	0.0617509	0.0700955	0.0593665
0.19	0	-0.00023842	-0.00143052	-0.00500682	-0.00333787	0.000715259	0.0047684	0.00810629	0.00929838	0.00905996	0.00643733	0.00262262	0.00500682	0.00619891	0.00381473	0.00143052	-0.000476841	-0.00524524	-0.00500682	-0.0011921	0.00333787	0.00715259	0.0102521	0.0150204	0.016451	0.0145436	0.0154973	0.0112057	0.00858313	0.00309946	-0.00333787	-0.00619891	-0.0023842	0.0047684	0.014782	0.0231267	0.0309946	0.0331404	0.0343325	0.0298024	0.0140668	0.00548366	0.000476841	-0.000715259	0.0154973	0.0381472	0.0586512	0.065804	0.0576975
0.192	0	0.000715259	-0.000953682	-0.00429156	-0.0023842	0.00143052	0.00452998	0.00715259	0.00929838	0.00905996	0.00596049	0.00286104	0.00596049	0.00619891	0.00429156	0.00262262	0	-0.00452998	-0.00381473	0.000715259	0.0047684	0.00786787	0.0104905	0.0138283	0.0145436	0.0121594	0.0131131	0.00858313	0.00619891	0.00190736	-0.00381473	-0.00596049	-0.0011921	0.00572208	0.0138283	0.0214578	0.0288488	0.0302793	0.0314715	0.0262262	0.0152589	0.00715259	0.00190736	0.0011921	0.0157357	0.0410082	0.0600817	0.0638966	0.0553133
0.194	-0.00023842	0	-0.00309946	-0.00619891	-0.00309946	0.0011921	0.00548366	0.00786787	0.00905996	0.00882155	0.00548366	0.00381473	0.00667575	0.00429156	0.00333787	0.00262262	-0.0011921	-0.00667575	-0.00548366	0.00023842	0.00452998	0.00762945	0.0107289	0.0138283	0.0138283	0.0138283	0.0138283	0.00810629	0.0047684	-0.00023842	-0.00572208	-0.00548366	-0.000715259	0.00619891	0.014782	0.0224115	0.0305178	0.0319483	0.0314715	0.0236036	0.0138283	0.00762945	0.00190736	0.00143052	0.0200273	0.0438693	0.062943	0.0653272	0.0574591
0.196	0.000953682	-0.0011921	-0.00524524	-0.00572208	-0.00214578	0.00214578	0.00548366	0.00762945	0.00882155	0.00786787	0.0047684	0.00429156	0.00643733	0.00357629	0.00214578	0.0011921	-0.0011921	-0.00500682	-0.00333787	0.00166894	0.00524524	0.00810629	0.0121594	0.0150204	0.0145436	0.0145436	0.0145436	0.00715259	0.00262262	-0.00023842	-0.00739101	-0.00739101	-0.00023842	0.00643733	0.0140668	0.0216962	0.0286103	0.0298024	0.0286103	0.019312	0.0114442	0.00596049	-0.000476841	0.00333787	0.0252725	0.0481608	0.0617509	0.061274	0.0553133
0.198	0.00143052	0.00143052	-0.00309946	-0.00452998	-0.000953682	0.00262262	0.00643733	0.00882155	0.00929838	0.00715259	0.00381473	0.00309946	0.00452998	0.00214578	0.00143052	0.000476841	-0.00357629	-0.00619891	-0.00262262	0.00214578	0.00643733	0.00858313	0.0121594	0.0145436	0.0133515	0.0140668	0.0128747	0.00762945	0.0023842	-0.00166894	-0.00715259	-0.00500682	0.000953682	0.00667575	0.0143052	0.0224115	0.0293256	0.0312331	0.0293256	0.0171663	0.00858313	0.00309946	-0.0023842	0.00381473	0.0228883	0.0462534	0.0586512	0.0596049	0.0512602
0.2	0	-0.0011921	-0.00572208	-0.00548366	-0.0011921	0.00309946	0.00667575	0.00858313	0.00810629	0.00643733	0.00262262	0.00429156	0.00524524	0.000953682	0.000953682	0.000715259	-0.00333787	-0.00548366	-0.00166894	0.00286104	0.00667575	0.00858313	0.0123978	0.0138283	0.0121594	0.0131131	0.0128747	0.00834471	0.00262262	-0.0023842	-0.00691417	-0.00381473	0.00333787	0.00810629	0.0152589	0.0219346	0.026703	0.029564	0.0269414	0.0143052	0.00596049	0.00214578	-0.0023842	0.00643733	0.0257493	0.0467303	0.0541213	0.0545981	0.0512602
0.202	-0.00143052	-0.00262262	-0.00643733	-0.00548366	-0.0011921	0.00405314	0.00715259	0.00882155	0.00762945	0.00500682	0.00143052	0.00452998	0.00619891	0.00262262	0.00214578	0.000715259	-0.0047684	-0.00619891	-0.00166894	0.00357629	0.00762945	0.0107289	0.0121594	0.011921	0.00977522	0.0131131	0.0121594	0.00810629	0.00309946	-0.00381473	-0.00786787	-0.0023842	0.00381473	0.00929838	0.014782	0.0224115	0.0264646	0.0302793	0.0281335	0.0145436	0.0047684	0	-0.00405314	0.00548366	0.0290872	0.0512602	0.0569823	0.0538828	0.0452998
0.204	-0.0023842	-0.00286104	-0.0047684	-0.00286104	0.00190736	0.00500682	0.00667575	0.00643733	0.00691417	0.00524524	0.00309946	0.00548366	0.00548366	0.00309946	0.00143052	-0.000715259	-0.00667575	-0.00619891	-0.000715259	0.00429156	0.00715259	0.0100136	0.0121594	0.0121594	0.00929838	0.0116826	0.00977522	0.00810629	0.00309946	-0.00286104	-0.00619891	-0.000715259	0.00500682	0.00882155	0.014782	0.0231267	0.0269414	0.0278951	0.0255109	0.0143052	0.00643733	0.00023842	-0.00381473	0.00524524	0.0283719	0.0519755	0.0574591	0.0545981	0.0472071
0.206	-0.00619891	-0.00619891	-0.00596049	-0.0023842	0.00143052	0.00500682	0.00834471	0.00882155	0.00858313	0.00572208	0.00262262	0.00452998	0.00452998	0.00309946	0.00143052	0	-0.00405314	-0.00309946	0.00143052	0.00596049	0.00882155	0.00977522	0.0126362	0.0123978	0.0102521	0.0121594	0.00715259	0.00405314	0.000476841	-0.00524524	-0.00572208	0.00023842	0.00691417	0.0109673	0.0181199	0.0233651	0.026703	0.0283719	0.0255109	0.0159742	0.00667575	0.00023842	-0.000715259	0.0104905	0.0326636	0.0524523	0.0584128	0.0543597	0.0448229
0.208	-0.00762945	-0.00786787	-0.00667575	-0.0023842	0.00143052	0.00596049	0.00858313	0.00929838	0.00762945	0.00381473	0.00309946	0.00596049	0.00500682	0.00381473	0.00214578	-0.0011921	-0.00619891	-0.00405314	0.0023842	0.00643733	0.00810629	0.00834471	0.0100136	0.0100136	0.0112057	0.0131131	0.00643733	0.00286104	0.00023842	-0.00452998	-0.00381473	0.00262262	0.00810629	0.0109673	0.0150204	0.0228883	0.0264646	0.0286103	0.0240804	0.0138283	0.00524524	-0.00166894	-0.00166894	0.0109673	0.0302793	0.0503066	0.0567439	0.0557902	0.0469687
0.21	-0.0100136	-0.0102521	-0.00834471	-0.00286104	0.00214578	0.00643733	0.00762945	0.00786787	0.00619891	0.00333787	0.00429156	0.00619891	0.00333787	0.00262262	0.00143052	-0.00190736	-0.00452998	-0.00166894	0.00262262	0.00643733	0.00810629	0.0104905	0.0112057	0.0100136	0.00977522	0.0114442	0.00619891	0.00309946	0.000476841	-0.00619891	-0.00405314	0.00405314	0.00810629	0.0100136	0.0154973	0.022173	0.0255109	0.0262262	0.0195504	0.0121594	0.00452998	-0.00166894	0.00214578	0.0133515	0.0314715	0.0491145	0.056267	0.0545981	0.0457766
0.212	-0.0123978	-0.0112057	-0.00643733	-0.0011921	0.00429156	0.00715259	0.00929838	0.00905996	0.00715259	0.00309946	0.00429156	0.00596049	0.00262262	0.0011921	0.000476841	-0.00286104	-0.00429156	-0.00166894	0.00357629	0.00715259	0.00882155	0.0100136	0.0109673	0.00929838	0.0123978	0.0131131	0.00739101	0.00214578	-0.0023842	-0.00596049	-0.00214578	0.00405314	0.00858313	0.0109673	0.0159742	0.0216962	0.0243188	0.0252725	0.0169278	0.0104905	0.0047684	-0.0011921	0.00429156	0.0171663	0.0343325	0.048876	0.0557902	0.0536444	0.0436308
0.214	-0.0121594	-0.0100136	-0.00500682	-0.000953682	0.00381473	0.00739101	0.0100136	0.00929838	0.00596049	0.00286104	0.00500682	0.00667575	0.00286104	0.00214578	0.000476841	-0.00405314	-0.00452998	-0.000715259	0.00452998	0.00905996	0.0102521	0.0109673	0.00977522	0.00905996	0.0126362	0.0131131	0.00762945	0.00309946	-0.0011921	-0.00572208	-0.0011921	0.00596049	0.00977522	0.0123978	0.0159742	0.0219346	0.0257493	0.0259877	0.0166894	0.00905996	0.00429156	-0.000953682	0.0047684	0.0202657	0.0362399	0.0495913	0.0545981	0.053406	0.0436308
0.216	-0.0112057	-0.0107289	-0.00572208	0.000715259	0.00429156	0.00762945	0.00929838	0.00882155	0.00452998	0	0.00309946	0.00596049	0.00309946	0.000953682	-0.00023842	-0.00381473	-0.00333787	0.00143052	0.00572208	0.00905996	0.0100136	0.0112057	0.00929838	0.00882155	0.0116826	0.00929838	0.00667575	0.00286104	-0.00143052	-0.00548366	-0.000715259	0.00715259	0.0121594	0.0140668	0.0178815	0.0224115	0.0269414	0.0259877	0.014782	0.00739101	0.00262262	-0.00166894	0.00715259	0.0236036	0.0374319	0.0462534	0.0512602	0.0486376	0.0374319
0.218	-0.00691417	-0.00667575	-0.0023842	0.00214578	0.00524524	0.00882155	0.0104905	0.00929838	0.00572208	0.00381473	0.00596049	0.00596049	0.00333787	0.00143052	-0.0011921	-0.00548366	-0.00405314	0.00166894	0.00643733	0.0102521	0.0104905	0.00977522	0.00834471	0.00810629	0.0104905	0.00834471	0.00643733	0.00309946	-0.00309946	-0.00524524	0.0011921	0.00810629	0.0104905	0.0128747	0.0159742	0.0200273	0.0245572	0.0247956	0.014782	0.00715259	0.00214578	0.000476841	0.00834471	0.0233651	0.0374319	0.0462534	0.0500681	0.0481608	0.0376704
0.22	-0.00596049	-0.00596049	-0.00286104	0.00143052	0.00596049	0.0095368	0.0109673	0.00929838	0.00548366	0.00309946	0.00500682	0.0047684	0.00357629	0.00262262	0.00023842	-0.00405314	-0.0023842	0.00190736	0.00619891	0.0095368	0.0104905	0.0104905	0.00905996	0.00858313	0.0114442	0.00739101	0.00524524	0.00262262	-0.00405314	-0.00548366	0.00309946	0.0107289	0.0126362	0.0138283	0.016451	0.022173	0.0257493	0.0231267	0.0138283	0.00596049	0.0011921	0.00143052	0.0116826	0.0231267	0.0400546	0.0467303	0.046015	0.0436308	0.0362399
0.222	-0.00548366	-0.00452998	-0.00166894	0.00262262	0.00643733	0.0102521	0.0107289	0.00858313	0.00429156	0.00405314	0.00548366	0.00333787	0.00262262	0.000953682	-0.0023842	-0.00572208	-0.0023842	0.00214578	0.00596049	0.00834471	0.00977522	0.0104905	0.00882155	0.00834471	0.0095368	0.00643733	0.00452998	0.0011921	-0.00524524	-0.00500682	0.00333787	0.0114442	0.0135899	0.0143052	0.0166894	0.0207425	0.0245572	0.022173	0.0138283	0.00596049	0.000953682	0.00381473	0.0131131	0.0255109	0.0383856	0.0457766	0.0476839	0.0445845	0.0393393
0.224	-0.00405314	-0.00333787	0	0.00357629	0.00762945	0.00929838	0.00929838	0.00691417	0.00214578	0.00286104	0.00452998	0.00214578	0.0011921	0.000715259	-0.00309946	-0.00524524	-0.00166894	0.00262262	0.00643733	0.00905996	0.0102521	0.0095368	0.00643733	0.00858313	0.0102521	0.00548366	0.00262262	0	-0.00548366	-0.00286104	0.00643733	0.0128747	0.0143052	0.0135899	0.0171663	0.020981	0.0231267	0.0200273	0.0138283	0.00715259	0.000715259	0.00548366	0.016451	0.026703	0.0388625	0.0457766	0.0448229	0.0417235	0.0414851
0.226	-0.00286104	-0.00286104	-0.0011921	0.00333787	0.00643733	0.00858313	0.00882155	0.00524524	0.00214578	0.00405314	0.00452998	0.00190736	0.00166894	0.000715259	-0.00286104	-0.00381473	0.000476841	0.0047684	0.00810629	0.0104905	0.0116826	0.00977522	0.00691417	0.0095368	0.0104905	0.00596049	0.00262262	-0.000715259	-0.00596049	-0.0011921	0.00810629	0.014782	0.0152589	0.0140668	0.0159742	0.020981	0.0226499	0.016451	0.0102521	0.00452998	0.000953682	0.0102521	0.019312	0.0255109	0.0362399	0.0433924	0.0412466	0.0352862	0.0338557
0.228	-0.0023842	-0.0023842	0	0.00309946	0.00667575	0.00882155	0.00834471	0.00548366	0.0023842	0.00429156	0.00452998	0.000953682	-0.000476841	-0.000953682	-0.0047684	-0.0047684	0.000476841	0.00548366	0.0095368	0.0104905	0.0104905	0.00905996	0.00691417	0.0095368	0.00929838	0.00548366	0.00143052	-0.0023842	-0.00619891	0.00023842	0.00882155	0.014782	0.0140668	0.0135899	0.016451	0.0202657	0.020981	0.0128747	0.00739101	0.00262262	0.000476841	0.0095368	0.019312	0.0283719	0.0379088	0.0464919	0.0464919	0.0371935	0.0350478
0.23	-0.0011921	-0.00166894	0.00143052	0.00429156	0.00691417	0.00858313	0.00834471	0.00596049	0.00381473	0.00548366	0.00548366	0.00262262	0.000953682	-0.000715259	-0.00500682	-0.0047684	0.000953682	0.00667575	0.0102521	0.0104905	0.0107289	0.00882155	0.00715259	0.00882155	0.00810629	0.00643733	0.00262262	-0.0011921	-0.00500682	0	0.00977522	0.014782	0.0162126	0.0150204	0.0174047	0.020981	0.0219346	0.0138283	0.00691417	0.00262262	0.000715259	0.0100136	0.0219346	0.0276567	0.0381472	0.0464919	0.0472071	0.0374319	0.0331404
0.232	-0.0011921	0	0.00214578	0.0047684	0.00715259	0.00882155	0.00786787	0.0047684	0.00309946	0.00500682	0.00500682	0.00381473	0.00190736	-0.00143052	-0.0047684	-0.0023842	0.00166894	0.00643733	0.0109673	0.0114442	0.0109673	0.00834471	0.00762945	0.0104905	0.00786787	0.00548366	0.00286104	-0.00214578	-0.00524524	0.000953682	0.0116826	0.016451	0.016451	0.0154973	0.0176431	0.020981	0.0197889	0.0121594	0.00500682	0.00143052	0.000953682	0.0112057	0.0231267	0.0317099	0.0374319	0.043154	0.0410082	0.0369551	0.0348093
0.234	0	0.000476841	0.00190736	0.0047684	0.00619891	0.00762945	0.00739101	0.00286104	0.00166894	0.00405314	0.00381473	0.00309946	0.00214578	-0.0011921	-0.00429156	-0.00262262	0.00286104	0.00643733	0.00929838	0.0100136	0.00905996	0.00619891	0.00548366	0.00786787	0.00524524	0.00333787	-0.00023842	-0.00500682	-0.00572208	0.00262262	0.0126362	0.0166894	0.0159742	0.014782	0.0159742	0.0195504	0.0185968	0.0121594	0.00524524	0.000476841	0.00214578	0.0145436	0.0262262	0.0362399	0.0407698	0.0457766	0.0419619	0.0391009	0.0319483
0.236	0.000476841	0.0011921	0.00381473	0.00762945	0.00905996	0.0095368	0.00596049	0.00262262	0.00381473	0.00596049	0.00381473	0.00333787	0.00214578	-0.00166894	-0.0047684	-0.00190736	0.00309946	0.00762945	0.0102521	0.0109673	0.00977522	0.00548366	0.00572208	0.00691417	0.00357629	0.00214578	0.00023842	-0.00500682	-0.00452998	0.00596049	0.0138283	0.0174047	0.0166894	0.0157357	0.0152589	0.0178815	0.0171663	0.011921	0.00596049	0.00143052	0.00333787	0.0159742	0.0269414	0.0371935	0.0407698	0.0438693	0.0391009	0.0343325	0.0364783
0.238	0.000953682	0.00143052	0.00429156	0.00643733	0.00882155	0.00977522	0.00667575	0.0023842	0.0023842	0.00357629	0.0011921	0.00166894	0.000715259	-0.00333787	-0.00500682	-0.000715259	0.0047684	0.00905996	0.0104905	0.0109673	0.00858313	0.0047684	0.00524524	0.00596049	0.00309946	0.000953682	0	-0.00333787	-0.00143052	0.00643733	0.0154973	0.0183583	0.0171663	0.0145436	0.0154973	0.0181199	0.0154973	0.0102521	0.00429156	0.00143052	0.00762945	0.0185968	0.026703	0.0374319	0.0400546	0.0422003	0.0343325	0.0343325	0.0336173
0.24	0.00214578	0.00309946	0.00548366	0.00810629	0.00977522	0.00882155	0.00572208	0.0011921	0.00309946	0.00500682	0.00262262	0.00214578	0.000953682	-0.0023842	-0.00381473	-0.000953682	0.0047684	0.00905996	0.0104905	0.0109673	0.00762945	0.0047684	0.00739101	0.00834471	0.0047684	0.00190736	-0.000715259	-0.00452998	0.000715259	0.0112057	0.0174047	0.0195504	0.0176431	0.0159742	0.0154973	0.0169278	0.0128747	0.00786787	0.00524524	0.00333787	0.0104905	0.0231267	0.0286103	0.0371935	0.0388625	0.0407698	0.0319483	0.0326636	0.0319483
0.242	0.0047684	0.00452998	0.00643733	0.00715259	0.00882155	0.00929838	0.00643733	0.00309946	0.00429156	0.00381473	0.00166894	0.000476841	-0.000476841	-0.00405314	-0.00309946	0.000476841	0.00596049	0.0104905	0.0128747	0.0128747	0.0095368	0.00667575	0.00929838	0.00762945	0.00548366	0.00309946	0	-0.00405314	0.00143052	0.0126362	0.0188352	0.020981	0.0185968	0.016451	0.016451	0.014782	0.00929838	0.00596049	0.00309946	0.00143052	0.0135899	0.0250341	0.0302793	0.0391009	0.0410082	0.0424387	0.0360014	0.0350478	0.040293
0.244	0.00500682	0.00643733	0.00858313	0.0100136	0.00929838	0.00786787	0.00429156	0.00309946	0.00596049	0.0047684	0.00309946	0.00214578	0.000953682	-0.00309946	-0.0023842	0.00286104	0.00786787	0.0114442	0.0135899	0.0140668	0.00977522	0.00834471	0.00858313	0.00524524	0.00381473	0.00214578	-0.00166894	-0.00405314	0.00262262	0.0145436	0.0205041	0.020981	0.0197889	0.0176431	0.016451	0.0157357	0.0095368	0.0047684	0.00309946	0.00309946	0.0138283	0.0255109	0.0350478	0.0383856	0.0400546	0.0407698	0.038624	0.0352862	0.0560286
0.246	0.0047684	0.00548366	0.00762945	0.0095368	0.0102521	0.00858313	0.0047684	0.00405314	0.00715259	0.0047684	0.00286104	0.00166894	-0.0011921	-0.00500682	-0.00286104	0.00214578	0.00762945	0.0109673	0.011921	0.0104905	0.00715259	0.00715259	0.00834471	0.0047684	0.00381473	0.00214578	-0.0023842	-0.00429156	0.00405314	0.0145436	0.0197889	0.0202657	0.0190736	0.0169278	0.0169278	0.0159742	0.00810629	0.00381473	0.00262262	0.00452998	0.0154973	0.0281335	0.0364783	0.038624	0.0400546	0.0367167	0.0340941	0.0369551	0.0472071
0.248	0.00572208	0.00596049	0.00762945	0.00882155	0.00882155	0.00715259	0.00381473	0.00452998	0.00596049	0.00286104	0.00214578	0.00190736	-0.000953682	-0.00357629	-0.00166894	0.00405314	0.00929838	0.0121594	0.0128747	0.0116826	0.00762945	0.00810629	0.00786787	0.00262262	0.000953682	-0.00023842	-0.0023842	-0.00262262	0.0047684	0.0154973	0.0214578	0.0207425	0.0190736	0.016451	0.0157357	0.0143052	0.00810629	0.0047684	0.00309946	0.0047684	0.0157357	0.0262262	0.0367167	0.0374319	0.0398161	0.0314715	0.0307562	0.0352862	0.0498297
0.25	0.00596049	0.00715259	0.00834471	0.0095368	0.00977522	0.00715259	0.00166894	0.00309946	0.0047684	0.00143052	0.0011921	0.00143052	-0.00166894	-0.00381473	-0.0011921	0.00500682	0.00977522	0.0131131	0.0135899	0.0109673	0.00715259	0.00858313	0.00715259	0.00262262	0.000715259	-0.0011921	-0.00500682	-0.00286104	0.00643733	0.0166894	0.020981	0.0216962	0.020981	0.0181199	0.016451	0.0138283	0.00858313	0.00429156	0.00262262	0.00643733	0.0181199	0.0307562	0.0419619	0.0414851	0.0400546	0.0321867	0.0345709	0.040293	0.0588896
0.252	0.00596049	0.00691417	0.00786787	0.00834471	0.00786787	0.00596049	0.00262262	0.00429156	0.00596049	0.00309946	0.0011921	0.00023842	-0.00333787	-0.00405314	0.00023842	0.00596049	0.0116826	0.0138283	0.0143052	0.011921	0.00834471	0.00929838	0.00596049	0.00286104	0.00166894	0	-0.00357629	0	0.00929838	0.0174047	0.0226499	0.0228883	0.0197889	0.019312	0.016451	0.0114442	0.00715259	0.00429156	0.00309946	0.00929838	0.0197889	0.0331404	0.0436308	0.0414851	0.0374319	0.032902	0.0374319	0.0374319	0.0441077
0.254	0.00667575	0.00667575	0.0100136	0.0102521	0.00905996	0.00596049	0.00286104	0.00357629	0.00381473	0.00214578	0.000953682	-0.000715259	-0.0047684	-0.00405314	0.000953682	0.00596049	0.0107289	0.0128747	0.0140668	0.0102521	0.00810629	0.0102521	0.00643733	0.00309946	0.0023842	-0.000715259	-0.00524524	-0.00023842	0.0107289	0.0190736	0.022173	0.020981	0.019312	0.0183583	0.0159742	0.00858313	0.00524524	0.00381473	0.00357629	0.00834471	0.0233651	0.035763	0.0448229	0.0436308	0.0407698	0.0338557	0.038624	0.0441077	0.0600817
0.256	0.00858313	0.00977522	0.0102521	0.00977522	0.00715259	0.00429156	0.00286104	0.00452998	0.00452998	0.00429156	0.00309946	0	-0.00405314	-0.00286104	0.00286104	0.00834471	0.0114442	0.0121594	0.0128747	0.00810629	0.00762945	0.00929838	0.0047684	0.00190736	0.0011921	-0.000715259	-0.00429156	0.000715259	0.0104905	0.019312	0.0219346	0.0226499	0.0202657	0.020981	0.0176431	0.00786787	0.00309946	0.00166894	0.000953682	0.0114442	0.0231267	0.035763	0.0433924	0.0462534	0.0441077	0.0360014	0.038624	0.0493529	0.0636582
0.258	0.00667575	0.00643733	0.00762945	0.00810629	0.00715259	0.00381473	0.00381473	0.00643733	0.0047684	0.00309946	0.00190736	-0.00190736	-0.00452998	-0.00166894	0.00357629	0.00810629	0.0114442	0.0128747	0.0128747	0.00929838	0.00977522	0.00977522	0.00429156	0.00262262	0.000715259	-0.00286104	-0.00619891	0.00023842	0.0131131	0.0214578	0.0250341	0.0243188	0.0216962	0.0207425	0.014782	0.00500682	0.00262262	0.00214578	0.00286104	0.0116826	0.0257493	0.0371935	0.043154	0.0455382	0.0436308	0.0405314	0.0400546	0.0536444	0.0677113
0.26	0.00762945	0.00786787	0.00929838	0.00905996	0.00643733	0.0023842	0.00357629	0.00572208	0.00262262	0.00286104	0.00262262	0	-0.00286104	-0.000476841	0.0047684	0.00929838	0.0121594	0.0133515	0.0121594	0.00834471	0.00977522	0.0102521	0.00381473	0.000953682	0	-0.0023842	-0.00405314	0.00214578	0.0128747	0.0197889	0.0228883	0.0236036	0.0197889	0.0197889	0.014782	0.00667575	0.00262262	0.00214578	0.00333787	0.014782	0.026703	0.040293	0.0426772	0.0462534	0.0426772	0.0391009	0.0374319	0.0476839	0.0617509
0.262	0.00762945	0.00762945	0.00762945	0.00739101	0.00596049	0.0023842	0.00333787	0.0047684	0.00166894	0.000715259	0	-0.00357629	-0.00429156	-0.000715259	0.00429156	0.00882155	0.0123978	0.0128747	0.0112057	0.00810629	0.00882155	0.00834471	0.00524524	0.00262262	-0.000715259	-0.00429156	-0.00405314	0.00381473	0.0131131	0.0200273	0.0231267	0.0216962	0.020981	0.019312	0.0114442	0.00548366	0.00262262	0.00143052	0.00309946	0.014782	0.0293256	0.0419619	0.0407698	0.0469687	0.0393393	0.035763	0.0350478	0.0550749	0.0746255
0.264	0.00905996	0.00786787	0.00762945	0.00739101	0.00572208	0.00214578	0.00309946	0.00381473	0.00143052	0.000476841	0	-0.00429156	-0.00429156	0	0.00596049	0.00882155	0.0116826	0.0121594	0.00929838	0.00667575	0.00929838	0.00882155	0.00619891	0.00214578	-0.0011921	-0.00405314	-0.00143052	0.00643733	0.0159742	0.020981	0.0228883	0.0219346	0.0214578	0.0190736	0.0102521	0.00500682	0.00309946	0.00262262	0.00405314	0.0176431	0.0302793	0.043154	0.0436308	0.0443461	0.0336173	0.0302793	0.0348093	0.0469687	0.0653272
0.266	0.00905996	0.00882155	0.00739101	0.00715259	0.00524524	0.00286104	0.00452998	0.00429156	0.00214578	0.00143052	0.00023842	-0.00405314	-0.00405314	0.000953682	0.00524524	0.00977522	0.0116826	0.0123978	0.00929838	0.00739101	0.00929838	0.00596049	0.00524524	0.00214578	-0.00166894	-0.00405314	-0.0011921	0.00643733	0.0154973	0.0200273	0.0224115	0.0205041	0.0219346	0.0202657	0.00929838	0.00381473	0.0023842	0.00214578	0.00810629	0.0190736	0.0333788	0.0457766	0.0443461	0.0448229	0.0312331	0.0302793	0.0317099	0.0467303	0.0693803
0.268	0.00810629	0.00786787	0.00786787	0.00810629	0.00548366	0.00309946	0.00405314	0.00381473	0.00309946	0.00143052	-0.0011921	-0.00405314	-0.00262262	0.000476841	0.00572208	0.0102521	0.0126362	0.0121594	0.00834471	0.00643733	0.00715259	0.00286104	0.00143052	0.000476841	-0.00214578	-0.00309946	0.000953682	0.00858313	0.0159742	0.020981	0.0219346	0.0207425	0.0202657	0.0178815	0.00739101	0.00166894	0.000476841	0.00262262	0.00905996	0.0207425	0.0317099	0.0419619	0.0412466	0.0436308	0.0286103	0.0290872	0.0302793	0.0419619	0.0545981
0.27	0.00762945	0.00715259	0.00715259	0.00596049	0.00309946	0.00333787	0.00596049	0.00429156	0.00381473	0.0023842	0	-0.00381473	-0.0023842	0.00143052	0.00715259	0.0100136	0.0121594	0.0121594	0.00762945	0.00691417	0.00810629	0.00357629	0.00166894	0	-0.00333787	-0.00357629	0.00190736	0.00882155	0.0157357	0.0202657	0.0205041	0.0171663	0.0178815	0.0169278	0.00810629	0.0023842	0.000953682	0.00214578	0.00810629	0.020981	0.0340941	0.0419619	0.0417235	0.0436308	0.0298024	0.0259877	0.0274183	0.0443461	0.0624661
0.272	0.00596049	0.00643733	0.00810629	0.00643733	0.00262262	0.00143052	0.00357629	0.00214578	0.00262262	0.00190736	-0.00166894	-0.00572208	-0.00166894	0.00381473	0.00810629	0.0109673	0.0121594	0.0109673	0.00715259	0.00762945	0.00762945	0.00381473	0.0011921	0	-0.00405314	-0.00286104	0.00357629	0.0116826	0.0185968	0.022173	0.0224115	0.0202657	0.0188352	0.0154973	0.00834471	0.00357629	0.0011921	0.00166894	0.0112057	0.0226499	0.0374319	0.043154	0.0407698	0.0391009	0.0247956	0.0190736	0.0286103	0.0524523	0.0641351
0.274	0.00858313	0.00810629	0.00715259	0.00572208	0.00262262	0.00429156	0.00452998	0.00190736	0.00143052	0.000476841	-0.00333787	-0.0047684	-0.00143052	0.00357629	0.00810629	0.0114442	0.0121594	0.0100136	0.00739101	0.0100136	0.0104905	0.00667575	0.00262262	-0.0011921	-0.00500682	-0.0011921	0.00619891	0.0121594	0.0181199	0.0216962	0.0212194	0.020981	0.019312	0.0131131	0.00548366	0.00143052	0.000953682	0.00357629	0.0121594	0.0259877	0.0381472	0.0407698	0.040293	0.0369551	0.0269414	0.0331404	0.0476839	0.0660424	0.0808244
0.276	0.00762945	0.00715259	0.00762945	0.00667575	0.00333787	0.00381473	0.00405314	0.000953682	0	-0.000953682	-0.00333787	-0.0023842	0.00166894	0.00691417	0.0100136	0.0114442	0.0116826	0.00977522	0.00810629	0.0102521	0.00762945	0.00405314	0.00143052	-0.00143052	-0.00381473	-0.000953682	0.00596049	0.0121594	0.0181199	0.020981	0.0205041	0.0202657	0.0190736	0.0112057	0.00572208	0.00333787	0.00190736	0.00429156	0.016451	0.0283719	0.0412466	0.0405314	0.0426772	0.0360014	0.0290872	0.0352862	0.0576975	0.0708108	0.0765328
0.278	0.00762945	0.00810629	0.00739101	0.00524524	0.00286104	0.00429156	0.00452998	0.00214578	0.00143052	0	-0.00429156	-0.00405314	0.00143052	0.00619891	0.00882155	0.00977522	0.0104905	0.00810629	0.00810629	0.00929838	0.00643733	0.00500682	0.00262262	-0.0011921	-0.00381473	0	0.00596049	0.0126362	0.019312	0.0216962	0.0214578	0.0226499	0.0212194	0.0102521	0.00262262	0	-0.000953682	0.0047684	0.0195504	0.0321867	0.0433924	0.0424387	0.046015	0.0391009	0.0331404	0.0381472	0.0531676	0.0703339	0.0770097
0.28	0.00572208	0.00643733	0.00739101	0.00667575	0.00429156	0.0047684	0.00309946	0.0011921	0.000953682	0.000953682	-0.00262262	-0.00286104	0.00143052	0.00715259	0.00929838	0.0109673	0.0114442	0.00858313	0.00762945	0.00929838	0.00500682	0.0023842	0.0011921	-0.00286104	-0.0047684	0.000476841	0.00762945	0.0143052	0.0202657	0.0231267	0.0224115	0.0236036	0.0219346	0.0121594	0.00452998	0.0011921	-0.000715259	0.00596049	0.0183583	0.0305178	0.043154	0.0441077	0.0486376	0.0336173	0.0252725	0.0259877	0.0481608	0.0679498	0.0793939
0.282	0.0095368	0.0095368	0.00834471	0.00429156	0.0023842	0.00381473	0.00333787	0.00405314	0.00309946	0.000953682	-0.00333787	-0.00381473	0.00286104	0.00786787	0.0109673	0.011921	0.0121594	0.00929838	0.0104905	0.00977522	0.00333787	0.000476841	-0.00166894	-0.00405314	-0.00381473	0.000953682	0.00786787	0.014782	0.0216962	0.0236036	0.0219346	0.0226499	0.0205041	0.0123978	0.00381473	0.000953682	0.000953682	0.00810629	0.0212194	0.032902	0.0455382	0.0464919	0.0498297	0.035763	0.0269414	0.0298024	0.0579359	0.0793939	0.0791554
0.284	0.00810629	0.00715259	0.00452998	0.00262262	0.00262262	0.00429156	0.00309946	0.00286104	0.00214578	-0.0023842	-0.00452998	-0.000715259	0.00429156	0.00858313	0.0114442	0.0135899	0.0135899	0.0095368	0.0109673	0.0109673	0.00452998	0.00190736	-0.0011921	-0.00572208	-0.00405314	0.00214578	0.0107289	0.0159742	0.0197889	0.0214578	0.020981	0.0236036	0.020981	0.0126362	0.00357629	-0.000476841	0.00023842	0.00834471	0.0226499	0.0333788	0.0424387	0.0443461	0.0481608	0.0364783	0.0324252	0.0381472	0.0519755	0.0557902	0.0569823
0.286	0.00715259	0.00691417	0.00572208	0.00286104	0.00262262	0.00381473	0.00214578	0.0011921	0.000953682	-0.0023842	-0.00405314	-0.000476841	0.0047684	0.00810629	0.0109673	0.0121594	0.0114442	0.00977522	0.0104905	0.00929838	0.0047684	0.00143052	-0.000476841	-0.00500682	-0.00357629	0.00309946	0.00977522	0.0152589	0.0185968	0.0202657	0.0219346	0.0226499	0.0183583	0.0104905	0.00262262	-0.00166894	0.0011921	0.0109673	0.0233651	0.0340941	0.0429156	0.0450613	0.0462534	0.0331404	0.0312331	0.0348093	0.0557902	0.0631814	0.0550749
0.288	0.00715259	0.00691417	0.00572208	0.00214578	0.00333787	0.00452998	0.00166894	0	-0.000476841	-0.00309946	-0.00452998	-0.00143052	0.00429156	0.00882155	0.0109673	0.0114442	0.0095368	0.00810629	0.00977522	0.00858313	0.0047684	0.00166894	-0.00166894	-0.00429156	-0.00166894	0.00429156	0.0109673	0.0171663	0.0197889	0.0219346	0.020981	0.0200273	0.0143052	0.00715259	0.00143052	-0.000715259	0.00190736	0.0138283	0.0245572	0.0348093	0.0391009	0.0417235	0.0407698	0.0290872	0.0290872	0.0312331	0.0457766	0.0619893	0.062943
0.29	0.00834471	0.00858313	0.00572208	0.00214578	0.00286104	0.00429156	0.00214578	0.00143052	0.00023842	-0.00381473	-0.00429156	0.000953682	0.00643733	0.0104905	0.0114442	0.0126362	0.0102521	0.00834471	0.00977522	0.00786787	0.00596049	0.0023842	-0.0011921	-0.00452998	-0.0011921	0.00572208	0.0109673	0.0169278	0.019312	0.0207425	0.0216962	0.0202657	0.0109673	0.00548366	0.000953682	-0.0011921	0.00333787	0.0157357	0.0264646	0.0369551	0.0381472	0.0448229	0.0433924	0.0360014	0.0379088	0.0550749	0.0653272	0.0717645	0.0641351
0.292	0.00548366	0.0047684	0.00452998	0.00262262	0.00381473	0.00381473	0.00214578	0.000953682	-0.00143052	-0.00524524	-0.00357629	0.00023842	0.00596049	0.00929838	0.0107289	0.0112057	0.00858313	0.00786787	0.0095368	0.00548366	0.00357629	0.00166894	-0.00166894	-0.00500682	-0.000476841	0.00596049	0.011921	0.0166894	0.0188352	0.019312	0.0214578	0.019312	0.0100136	0.00357629	0.000476841	-0.00023842	0.00762945	0.0174047	0.0293256	0.0393393	0.0407698	0.0448229	0.0393393	0.0326636	0.0405314	0.0565054	0.0624661	0.0717645	0.0655656
0.294	0.00715259	0.00548366	0.00262262	0.00143052	0.00381473	0.00429156	0.00357629	0.0011921	-0.00143052	-0.00452998	-0.00214578	0.00262262	0.00739101	0.00977522	0.0104905	0.0095368	0.00739101	0.00786787	0.00858313	0.0047684	0.00381473	0.0023842	-0.0011921	-0.0023842	0.00286104	0.00810629	0.0121594	0.0159742	0.0178815	0.019312	0.0214578	0.0202657	0.0109673	0.00357629	0.000476841	0.000715259	0.00929838	0.0190736	0.0298024	0.0400546	0.0391009	0.0448229	0.035763	0.0309946	0.0309946	0.0529292	0.0691419	0.0767712	0.065804
0.296	0.00596049	0.00524524	0.00262262	0.00214578	0.00309946	0.0023842	0.00190736	0.000953682	-0.00166894	-0.0047684	-0.00286104	0.00262262	0.00786787	0.0109673	0.0104905	0.0095368	0.00715259	0.00762945	0.00929838	0.00500682	0.00262262	0.000476841	-0.00309946	-0.00286104	0.00309946	0.00929838	0.0128747	0.0157357	0.0174047	0.0183583	0.019312	0.0178815	0.0109673	0.00429156	0.000476841	0.0011921	0.00834471	0.0181199	0.0259877	0.0364783	0.0381472	0.0433924	0.0340941	0.0259877	0.0281335	0.0457766	0.0574591	0.0753407	0.056267
0.298	0.0047684	0.00381473	0.000953682	0.000953682	0.00309946	0.00190736	0.0011921	-0.00023842	-0.0023842	-0.00429156	-0.0011921	0.00429156	0.00905996	0.0104905	0.0114442	0.00977522	0.00762945	0.00762945	0.00762945	0.00357629	0.000953682	0.00023842	-0.00357629	-0.00214578	0.00524524	0.00977522	0.0131131	0.0150204	0.0166894	0.0157357	0.0181199	0.0162126	0.00929838	0.00286104	0.000476841	0.00166894	0.0095368	0.0176431	0.0245572	0.0333788	0.0367167	0.0400546	0.0312331	0.0264646	0.0309946	0.0483992	0.0529292	0.0565054	0.0493529
0.3	0.00405314	0.00286104	0	0.00143052	0.00357629	0.0011921	0.000953682	0.000476841	-0.00190736	-0.00262262	0.000476841	0.0047684	0.00834471	0.0102521	0.0112057	0.0095368	0.00810629	0.00810629	0.00810629	0.0047684	0.00214578	0	-0.00333787	-0.00143052	0.00596049	0.0109673	0.0143052	0.014782	0.0166894	0.0176431	0.0178815	0.0143052	0.0095368	0.00381473	0.000953682	0.00524524	0.0131131	0.0205041	0.0274183	0.0324252	0.035763	0.0381472	0.0317099	0.0278951	0.0336173	0.056267	0.0646119	0.0524523	0.0367167
0.302	0.00143052	0.0011921	-0.000715259	0.00190736	0.00309946	0.000715259	0.000476841	0.00023842	-0.00262262	-0.00286104	-0.000476841	0.0047684	0.00858313	0.0109673	0.0123978	0.00882155	0.00715259	0.00929838	0.00810629	0.00619891	0.00309946	-0.000476841	-0.00405314	0.000476841	0.00667575	0.0104905	0.0143052	0.0152589	0.0169278	0.0185968	0.0185968	0.0123978	0.00691417	0.00143052	0.00023842	0.00524524	0.016451	0.0236036	0.0288488	0.0314715	0.0381472	0.0398161	0.032902	0.032902	0.0369551	0.0512602	0.0569823	0.0491145	0.0321867
0.304	0.00333787	0.00309946	0.00262262	0.00381473	0.00357629	0.00190736	0.000476841	-0.000715259	-0.0047684	-0.00333787	0.00214578	0.00715259	0.0107289	0.011921	0.011921	0.00882155	0.00905996	0.0102521	0.00691417	0.00452998	0.00190736	-0.0011921	-0.00405314	0.000953682	0.00810629	0.0126362	0.0140668	0.0140668	0.0143052	0.0154973	0.0159742	0.0102521	0.00548366	0.00166894	0.000953682	0.00643733	0.0185968	0.0243188	0.0302793	0.0302793	0.0388625	0.0398161	0.0319483	0.029564	0.048876	0.0579359	0.0667577	0.0615125	0.0343325
0.306	0.00023842	0.00023842	0.00190736	0.00429156	0.00452998	0.00333787	0.0023842	0.000715259	-0.00333787	-0.00214578	0.00333787	0.00762945	0.0114442	0.0116826	0.0114442	0.00786787	0.00762945	0.00882155	0.0047684	0.00405314	0.00143052	-0.0023842	-0.00309946	0.00190736	0.00882155	0.0138283	0.0154973	0.0152589	0.0143052	0.0166894	0.0166894	0.0109673	0.00548366	0.00286104	0.00286104	0.0109673	0.020981	0.0276567	0.0331404	0.0326636	0.0383856	0.0383856	0.0350478	0.0426772	0.0519755	0.0541213	0.0624661	0.0553133	0.0309946
0.308	-0.00143052	-0.000715259	0.000953682	0.00357629	0.00262262	0.0023842	0.00143052	-0.0011921	-0.00452998	-0.00190736	0.00333787	0.00858313	0.0102521	0.0104905	0.0102521	0.00739101	0.00762945	0.00810629	0.00286104	0.00143052	0.00023842	-0.00262262	-0.000476841	0.00572208	0.0114442	0.0143052	0.0162126	0.016451	0.0143052	0.0169278	0.016451	0.00929838	0.00262262	0.000476841	0.00143052	0.0107289	0.0219346	0.0276567	0.0338557	0.0317099	0.0369551	0.0369551	0.0340941	0.0340941	0.0491145	0.043154	0.0519755	0.0519755	0.0269414
0.31	-0.00405314	-0.00405314	0.00023842	0.00262262	0.00143052	0.00143052	0.000953682	-0.00166894	-0.00333787	-0.00023842	0.00452998	0.00762945	0.0100136	0.0107289	0.00929838	0.00643733	0.00691417	0.00643733	0.00286104	0.0011921	0.000953682	-0.00262262	-0.000953682	0.00500682	0.0107289	0.0138283	0.0154973	0.0143052	0.0133515	0.0159742	0.0157357	0.0095368	0.00381473	0.00190736	0.00357629	0.0121594	0.0207425	0.0240804	0.0302793	0.0317099	0.0369551	0.0305178	0.0257493	0.0410082	0.0653272	0.0572207	0.0586512	0.0443461	0.0178815
0.312	-0.00262262	-0.0011921	0.00262262	0.00381473	0.0011921	0.000953682	0	-0.0023842	-0.00333787	0.000476841	0.00596049	0.00905996	0.0102521	0.00977522	0.00858313	0.00643733	0.00810629	0.00905996	0.00524524	0.0023842	-0.000476841	-0.00381473	-0.000715259	0.00691417	0.0131131	0.0159742	0.0159742	0.0145436	0.0140668	0.0157357	0.0145436	0.00858313	0.00262262	0.00214578	0.0047684	0.0159742	0.0226499	0.0247956	0.0281335	0.0352862	0.0374319	0.0348093	0.0336173	0.043154	0.065804	0.0672345	0.0596049	0.0448229	0.0185968
0.314	-0.0023842	-0.000953682	0.00166894	0.00309946	0.000953682	-0.000715259	-0.000953682	-0.00333787	-0.00381473	0.000476841	0.00667575	0.00929838	0.0100136	0.0114442	0.00977522	0.00810629	0.00905996	0.00810629	0.00548366	0.00214578	-0.000715259	-0.00381473	0.00023842	0.00739101	0.0114442	0.014782	0.0154973	0.0145436	0.0135899	0.014782	0.0133515	0.00905996	0.00309946	0.00166894	0.00691417	0.0169278	0.0240804	0.0269414	0.0269414	0.0336173	0.0374319	0.0350478	0.0298024	0.0424387	0.0531676	0.0512602	0.0448229	0.0360014	0.0154973
0.316	-0.0011921	-0.00023842	0.00214578	0.00262262	0.00166894	0.000476841	-0.000953682	-0.0047684	-0.00405314	0.000476841	0.00619891	0.00977522	0.0100136	0.0100136	0.00715259	0.00596049	0.00762945	0.00643733	0.00548366	0.00286104	0	-0.00333787	0.000476841	0.00715259	0.0114442	0.0154973	0.0157357	0.0138283	0.0133515	0.0145436	0.0116826	0.00739101	0.00286104	0.00143052	0.00786787	0.019312	0.0259877	0.0269414	0.0255109	0.0314715	0.0374319	0.0374319	0.0355246	0.0455382	0.053406	0.0522139	0.043154	0.0331404	0.0143052
0.318	0.000715259	0.00214578	0.00381473	0.00286104	0.00190736	0.0011921	-0.000953682	-0.00429156	-0.00333787	0.0023842	0.00715259	0.0104905	0.0114442	0.0114442	0.00762945	0.00691417	0.00762945	0.00524524	0.00357629	0.00214578	-0.000715259	-0.00166894	0.00262262	0.00929838	0.0126362	0.014782	0.0143052	0.0121594	0.0126362	0.0138283	0.00929838	0.00524524	0.00262262	0.00190736	0.00977522	0.0214578	0.0276567	0.0293256	0.0233651	0.0309946	0.0355246	0.0340941	0.0343325	0.046015	0.0500681	0.0567439	0.0491145	0.0319483	0.0135899
0.32	0.00143052	0.00262262	0.00381473	0.00286104	0.00309946	0.00190736	-0.0011921	-0.00381473	-0.000715259	0.00309946	0.00786787	0.00977522	0.0107289	0.0102521	0.00643733	0.00619891	0.00762945	0.0047684	0.00309946	0.00143052	-0.00214578	-0.00309946	0.00333787	0.0100136	0.0145436	0.0159742	0.014782	0.0128747	0.0145436	0.0143052	0.00739101	0.00333787	0.00190736	0.0023842	0.00929838	0.0226499	0.0298024	0.0331404	0.026703	0.0317099	0.0369551	0.0352862	0.0309946	0.043154	0.0493529	0.0584128	0.0472071	0.0274183	0.0112057
0.322	0.00452998	0.00452998	0.00452998	0.00166894	0.0011921	0.000715259	-0.00214578	-0.00452998	-0.0011921	0.00333787	0.00858313	0.0112057	0.0112057	0.0102521	0.00715259	0.00739101	0.00715259	0.00309946	0.00262262	0.0011921	-0.00262262	-0.0023842	0.00333787	0.0104905	0.0143052	0.0169278	0.0152589	0.0123978	0.0133515	0.0131131	0.00762945	0.00357629	0.00143052	0.0023842	0.0112057	0.0228883	0.0281335	0.0312331	0.0257493	0.0314715	0.0383856	0.038624	0.0381472	0.0491145	0.0560286	0.0596049	0.048876	0.026703	0.0104905
0.324	0.00596049	0.00524524	0.00381473	0.00143052	0.0011921	-0.00023842	-0.0023842	-0.00309946	0.000953682	0.00596049	0.00810629	0.0095368	0.00977522	0.00929838	0.00810629	0.00858313	0.00882155	0.00309946	0.000953682	-0.000715259	-0.00452998	-0.00262262	0.0047684	0.0114442	0.0162126	0.0169278	0.014782	0.0121594	0.0131131	0.0135899	0.00810629	0.0023842	0.000476841	0.00214578	0.0157357	0.0252725	0.0293256	0.0305178	0.0302793	0.0348093	0.0331404	0.040293	0.0500681	0.0569823	0.0565054	0.0569823	0.040293	0.0169278	0.00524524
0.326	0.00596049	0.00596049	0.0047684	0.0023842	0.00190736	0.000715259	-0.00286104	-0.00357629	-0.00023842	0.0047684	0.0095368	0.0109673	0.0116826	0.0100136	0.00786787	0.00786787	0.00643733	0.00405314	0.00190736	-0.000476841	-0.00381473	0	0.00691417	0.0123978	0.014782	0.0166894	0.014782	0.0121594	0.0128747	0.0126362	0.00858313	0.00262262	0.00190736	0.00524524	0.0174047	0.0262262	0.0305178	0.0288488	0.0298024	0.0338557	0.0352862	0.0391009	0.0510218	0.0643735	0.0610356	0.0500681	0.0340941	0.014782	0.00429156
0.328	0.00762945	0.00715259	0.00429156	0.00214578	0.00143052	-0.000476841	-0.00381473	-0.00286104	0.0011921	0.00643733	0.0095368	0.0107289	0.0104905	0.00810629	0.00643733	0.00762945	0.00643733	0.00500682	0.00214578	-0.000953682	-0.00357629	0	0.00643733	0.0128747	0.0159742	0.0166894	0.0143052	0.0138283	0.0133515	0.0109673	0.00739101	0.0023842	0.000953682	0.00739101	0.020981	0.0283719	0.0293256	0.0257493	0.0281335	0.0331404	0.0324252	0.0350478	0.0519755	0.0588896	0.0584128	0.0491145	0.0331404	0.0131131	0.00262262
0.33	0.00810629	0.00715259	0.00405314	0.00214578	0.00143052	-0.000715259	-0.00381473	-0.00333787	0.00143052	0.00667575	0.0104905	0.0114442	0.0126362	0.00977522	0.00858313	0.00858313	0.00429156	0.00262262	0.00143052	-0.00166894	-0.00262262	0.00190736	0.00882155	0.0145436	0.0178815	0.0181199	0.0150204	0.0140668	0.0126362	0.00810629	0.00596049	0.00286104	0.00214578	0.00810629	0.0247956	0.0314715	0.0314715	0.0236036	0.0281335	0.0305178	0.0319483	0.0309946	0.0452998	0.0522139	0.0696187	0.0579359	0.0336173	0.0131131	0.00357629
0.332	0.00596049	0.00548366	0.00262262	0.00166894	0.00143052	-0.0011921	-0.00357629	-0.00190736	0.00190736	0.00643733	0.0100136	0.0114442	0.0114442	0.00810629	0.00715259	0.00762945	0.00333787	0.0023842	0.0011921	-0.0023842	-0.00357629	0.00262262	0.00882155	0.0133515	0.016451	0.0154973	0.0131131	0.0133515	0.0128747	0.00715259	0.00429156	0.00214578	0.00214578	0.0114442	0.0271798	0.035763	0.0381472	0.0276567	0.0307562	0.0362399	0.0419619	0.0407698	0.0491145	0.0512602	0.0734334	0.060797	0.0338557	0.0126362	0.00333787
0.334	0.00572208	0.00500682	0.00190736	0.000953682	0.000476841	-0.00166894	-0.00429156	-0.00166894	0.00309946	0.00715259	0.00977522	0.0104905	0.00977522	0.00619891	0.00691417	0.00715259	0.00262262	0.00023842	-0.000715259	-0.00333787	-0.0023842	0.00381473	0.0126362	0.016451	0.0188352	0.0176431	0.0135899	0.0126362	0.0109673	0.00548366	0.00357629	0.00262262	0.00405314	0.0123978	0.0262262	0.0331404	0.0340941	0.0286103	0.0305178	0.0336173	0.0383856	0.0381472	0.0545981	0.0610356	0.0710492	0.0619893	0.0336173	0.0131131	0.00381473
0.336	0.00452998	0.00381473	0.00143052	0	-0.0011921	-0.00333787	-0.00333787	0.00023842	0.00524524	0.00810629	0.0095368	0.0109673	0.00929838	0.00548366	0.00596049	0.00596049	0.00309946	0.00190736	0.000476841	-0.0023842	-0.00190736	0.00381473	0.00929838	0.0143052	0.0166894	0.0154973	0.0121594	0.0121594	0.0107289	0.00548366	0.00262262	0.00214578	0.00357629	0.0123978	0.0255109	0.0309946	0.0326636	0.0290872	0.0298024	0.0305178	0.0398161	0.0436308	0.0491145	0.0491145	0.0650887	0.0548365	0.0286103	0.0109673	0.00405314
0.338	0.00309946	0.00357629	0.00262262	0.000953682	-0.00023842	-0.00381473	-0.00405314	-0.0011921	0.00429156	0.00810629	0.0104905	0.0104905	0.00858313	0.00596049	0.00786787	0.00667575	0.00429156	0.0023842	-0.0011921	-0.00381473	0	0.00524524	0.0109673	0.014782	0.0171663	0.014782	0.0123978	0.0121594	0.00905996	0.00572208	0.00262262	0.0011921	0.00405314	0.0143052	0.0243188	0.0298024	0.0298024	0.0293256	0.0281335	0.0286103	0.0400546	0.0448229	0.0476839	0.0443461	0.0433924	0.0317099	0.0159742	0.00572208	0.00143052
0.34	0.000715259	0.000715259	0.00143052	0.00023842	-0.00190736	-0.00429156	-0.00286104	0.00143052	0.0047684	0.00762945	0.00929838	0.00977522	0.00762945	0.00596049	0.00810629	0.00667575	0.00548366	0.00262262	-0.000715259	-0.00333787	0.000953682	0.00739101	0.0131131	0.0157357	0.0171663	0.0135899	0.0121594	0.0109673	0.00643733	0.00429156	0.00190736	0.00190736	0.00524524	0.0181199	0.0283719	0.0293256	0.0271798	0.0276567	0.0247956	0.0247956	0.0371935	0.0529292	0.0524523	0.0452998	0.0367167	0.0224115	0.00929838	0.00262262	0.000476841
0.342	-0.0011921	-0.000715259	-0.00023842	0	-0.0011921	-0.00286104	-0.0011921	0.00166894	0.00643733	0.00905996	0.00977522	0.00977522	0.00667575	0.00596049	0.00715259	0.00381473	0.00309946	0.0023842	0.00023842	-0.00143052	0.0023842	0.00762945	0.0133515	0.016451	0.0162126	0.0121594	0.0126362	0.011921	0.00548366	0.00262262	0.000953682	0.0011921	0.00739101	0.020981	0.0319483	0.0345709	0.0293256	0.0309946	0.0269414	0.0302793	0.040293	0.0500681	0.0424387	0.0545981	0.0457766	0.0207425	0.00619891	0.00214578	0.000953682
0.344	-0.00166894	-0.00214578	-0.000715259	0.000476841	-0.000715259	-0.0023842	-0.0011921	0.00262262	0.00596049	0.00882155	0.00977522	0.00977522	0.00643733	0.00715259	0.00762945	0.00309946	0.00143052	0.000476841	-0.0011921	-0.0023842	0.00214578	0.00834471	0.0131131	0.0169278	0.0174047	0.0131131	0.0133515	0.011921	0.00405314	0.000715259	0.000715259	0.00214578	0.00810629	0.022173	0.0336173	0.0345709	0.0288488	0.0290872	0.0255109	0.0293256	0.032902	0.0426772	0.0474455	0.0565054	0.0536444	0.0269414	0.00882155	0.00262262	0.000715259
0.346	-0.00333787	-0.0023842	-0.00023842	-0.000476841	-0.00286104	-0.00286104	0.000953682	0.00429156	0.00715259	0.00882155	0.00929838	0.00977522	0.00739101	0.00643733	0.00572208	0.00190736	0.000476841	-0.000476841	-0.00286104	-0.00166894	0.00381473	0.00977522	0.0152589	0.0171663	0.0157357	0.011921	0.0126362	0.0114442	0.00572208	0.00166894	0.00143052	0.00309946	0.00882155	0.023842	0.0340941	0.0369551	0.0314715	0.0314715	0.0276567	0.0364783	0.040293	0.048876	0.0503066	0.0567439	0.0579359	0.0312331	0.0107289	0.00309946	0.000476841
0.348	-0.00166894	-0.00166894	0	0	-0.0023842	-0.00286104	0.000715259	0.00429156	0.00739101	0.00929838	0.0095368	0.00929838	0.00596049	0.00715259	0.00643733	0.00143052	-0.000476841	-0.00143052	-0.00381473	-0.00166894	0.00548366	0.0116826	0.014782	0.0176431	0.0157357	0.011921	0.0116826	0.0104905	0.00548366	0.000953682	0.000476841	0.000476841	0.00834471	0.0216962	0.0298024	0.0350478	0.0307562	0.0319483	0.0309946	0.038624	0.0362399	0.0514986	0.0529292	0.0619893	0.0684266	0.0350478	0.0109673	0.00309946	0.000476841
0.35	0	0	-0.00023842	-0.000476841	-0.00309946	-0.00357629	0	0.00357629	0.00643733	0.00882155	0.0102521	0.00882155	0.0047684	0.00548366	0.0047684	0.00262262	0.000715259	-0.0011921	-0.00405314	-0.0011921	0.00548366	0.0107289	0.0145436	0.0159742	0.014782	0.0121594	0.0121594	0.00905996	0.00500682	0.00214578	0.00166894	0.00333787	0.011921	0.0243188	0.0302793	0.0333788	0.0307562	0.0302793	0.0290872	0.0398161	0.0400546	0.043154	0.0422003	0.0467303	0.0464919	0.0245572	0.00762945	0.00143052	-0.00023842
0.352	0.00214578	0.00143052	-0.00023842	-0.0011921	-0.00309946	-0.00286104	0.000953682	0.00452998	0.00762945	0.00882155	0.00929838	0.00786787	0.00596049	0.00715259	0.00548366	0.00452998	0.00262262	0	-0.0023842	0.00190736	0.00739101	0.011921	0.0154973	0.0166894	0.0133515	0.0126362	0.0121594	0.00619891	0.00309946	0.00190736	0.00214578	0.0047684	0.0152589	0.0252725	0.0298024	0.0307562	0.0326636	0.0309946	0.0305178	0.0400546	0.0448229	0.038624	0.0360014	0.0507834	0.0364783	0.014782	0.00452998	0.00190736	0.000953682
0.354	0.00286104	0.00286104	0.000715259	-0.00166894	-0.00333787	-0.00166894	0.00214578	0.00548366	0.00643733	0.00762945	0.00762945	0.00548366	0.00572208	0.00715259	0.0047684	0.00405314	0.00214578	-0.00143052	-0.00286104	0.00143052	0.00643733	0.0114442	0.014782	0.0162126	0.0131131	0.0128747	0.0109673	0.00381473	0.0011921	0.000953682	0.00143052	0.00548366	0.0159742	0.0276567	0.0302793	0.0293256	0.0298024	0.0269414	0.0255109	0.0374319	0.0433924	0.0352862	0.0326636	0.0481608	0.0321867	0.0133515	0.00429156	0.000715259	-0.000476841
0.356	0.0011921	0.00143052	0.000953682	-0.00143052	-0.00381473	-0.0011921	0.00309946	0.00548366	0.00691417	0.00762945	0.00858313	0.00596049	0.00548366	0.00596049	0.00214578	0.000953682	-0.000715259	-0.00405314	-0.00381473	0.00286104	0.00905996	0.0126362	0.0157357	0.0152589	0.0114442	0.0116826	0.0116826	0.00572208	0.00143052	0.000715259	0.00166894	0.00715259	0.0197889	0.0305178	0.0307562	0.0269414	0.0305178	0.0286103	0.0298024	0.0331404	0.0424387	0.032902	0.043154	0.056267	0.0321867	0.0109673	0.00286104	0.000953682	0.000953682
0.358	0.00143052	0.000476841	0.000476841	-0.00143052	-0.0023842	-0.000476841	0.00214578	0.00524524	0.00715259	0.00810629	0.00834471	0.00596049	0.00548366	0.00429156	0.000953682	0	0	-0.00190736	-0.0011921	0.00309946	0.00905996	0.0128747	0.0154973	0.014782	0.0121594	0.011921	0.0112057	0.00619891	0.00143052	0.00023842	0.00143052	0.00882155	0.0188352	0.0276567	0.0302793	0.0255109	0.0302793	0.0278951	0.0326636	0.0362399	0.0507834	0.0469687	0.0596049	0.0581744	0.029564	0.00977522	0.00214578	0.000476841	0.00023842
0.36	0.000715259	0.000953682	0.000715259	-0.00309946	-0.00333787	-0.00023842	0.00357629	0.00596049	0.00786787	0.00882155	0.00715259	0.00500682	0.00572208	0.0047684	0.000476841	-0.00023842	-0.00023842	-0.00286104	-0.0011921	0.00381473	0.00929838	0.0121594	0.0152589	0.014782	0.0126362	0.0121594	0.0109673	0.00762945	0.00309946	0.000953682	0.00262262	0.00977522	0.0219346	0.0288488	0.0314715	0.0269414	0.0300409	0.0309946	0.0340941	0.0293256	0.0336173	0.0262262	0.0574591	0.0593665	0.0293256	0.00929838	0.00214578	0.000715259	0.000476841
0.362	0.000715259	0.000715259	0	-0.00333787	-0.00381473	-0.00023842	0.00381473	0.00596049	0.00786787	0.0095368	0.00858313	0.00619891	0.00572208	0.00452998	0.0023842	0.00023842	-0.0011921	-0.00357629	0	0.00596049	0.0114442	0.0138283	0.0152589	0.0138283	0.011921	0.0104905	0.00834471	0.00619891	0.00309946	0.0011921	0.00333787	0.0114442	0.0214578	0.0271798	0.0300409	0.0298024	0.0336173	0.0348093	0.043154	0.0340941	0.0345709	0.0281335	0.0524523	0.0550749	0.0274183	0.00834471	0.00166894	0.000953682	0.0011921
0.364	0.000715259	0.00023842	-0.00166894	-0.00333787	-0.00166894	0.00214578	0.00596049	0.00810629	0.00739101	0.00882155	0.00596049	0.00429156	0.0047684	0.00429156	0.00309946	0.000953682	-0.000715259	-0.0023842	0.00143052	0.00643733	0.0104905	0.0133515	0.0143052	0.0126362	0.0123978	0.0116826	0.00643733	0.00333787	0.00143052	0.0011921	0.00643733	0.014782	0.0226499	0.0255109	0.0281335	0.029564	0.0305178	0.0309946	0.0410082	0.0410082	0.0438693	0.0348093	0.0557902	0.0481608	0.020981	0.00691417	0.00214578	0.000476841	0
0.366	0.000476841	0	-0.000953682	-0.00286104	-0.00166894	0.0011921	0.0047684	0.00810629	0.00834471	0.00858313	0.00667575	0.00715259	0.00715259	0.0047684	0.00381473	0.00143052	-0.000953682	-0.0023842	0.000953682	0.00667575	0.0100136	0.0138283	0.014782	0.0121594	0.0114442	0.00929838	0.00309946	0.000953682	-0.000715259	0.000953682	0.00596049	0.0171663	0.023842	0.026703	0.0288488	0.0319483	0.0298024	0.0336173	0.0464919	0.0467303	0.0369551	0.0314715	0.0362399	0.0293256	0.0135899	0.00381473	0.000953682	0.000476841	0
0.368	-0.000715259	-0.00143052	-0.00214578	-0.00262262	0.000953682	0.00381473	0.00643733	0.00762945	0.00810629	0.00786787	0.00524524	0.00524524	0.00596049	0.00214578	0.00190736	0.000715259	-0.00214578	-0.00214578	0.00357629	0.00762945	0.0116826	0.0145436	0.0135899	0.0121594	0.0121594	0.0112057	0.00548366	0.00214578	0.000953682	0.00143052	0.00596049	0.014782	0.0231267	0.0271798	0.026703	0.0276567	0.026703	0.0302793	0.0419619	0.056267	0.0450613	0.0374319	0.0324252	0.0233651	0.00977522	0.00333787	0.000953682	0	0
0.37	0.00023842	-0.000715259	-0.0011921	-0.0011921	0.00143052	0.0047684	0.00691417	0.00715259	0.00715259	0.00715259	0.00524524	0.0047684	0.0047684	0.00143052	0.00023842	-0.000715259	-0.00452998	-0.00405314	0.00262262	0.00905996	0.011921	0.0143052	0.0140668	0.0116826	0.0123978	0.0128747	0.00834471	0.00357629	0.000953682	0.000476841	0.00810629	0.0174047	0.0243188	0.0271798	0.0276567	0.0319483	0.0302793	0.0276567	0.0314715	0.0414851	0.0422003	0.0526907	0.0452998	0.0276567	0.011921	0.00357629	0.000476841	-0.000715259	-0.000953682
0.372	0	-0.0011921	-0.00333787	-0.00381473	0	0.00381473	0.00643733	0.00762945	0.00834471	0.00810629	0.00548366	0.0047684	0.00429156	0.000953682	-0.000715259	-0.000476841	-0.00333787	-0.0023842	0.00452998	0.00929838	0.0126362	0.014782	0.0138283	0.0114442	0.0116826	0.0109673	0.00667575	0.00286104	0.000715259	0.000476841	0.00858313	0.0169278	0.0255109	0.0305178	0.0290872	0.0336173	0.032902	0.0290872	0.020981	0.0276567	0.0414851	0.0610356	0.056267	0.0309946	0.011921	0.00309946	0.000953682	0.000953682	0.000715259
0.374	0.00023842	-0.000953682	-0.00452998	-0.00381473	0	0.00405314	0.00548366	0.00691417	0.00643733	0.00548366	0.00357629	0.00429156	0.00500682	0.00309946	0.00023842	-0.00143052	-0.00405314	-0.0011921	0.00500682	0.0100136	0.0126362	0.0145436	0.0131131	0.0121594	0.0123978	0.0107289	0.00810629	0.00381473	0.00143052	0.00262262	0.0114442	0.0185968	0.0269414	0.0309946	0.0312331	0.0321867	0.0324252	0.0319483	0.0202657	0.0243188	0.0391009	0.062943	0.0579359	0.0288488	0.0102521	0.00309946	0.000715259	0	0
0.376	0	-0.0011921	-0.00333787	-0.0023842	0.00166894	0.00452998	0.00643733	0.00715259	0.00762945	0.00572208	0.00596049	0.00643733	0.00524524	0.0023842	0.00023842	-0.0011921	-0.00309946	0.000476841	0.00715259	0.0107289	0.0138283	0.014782	0.0135899	0.011921	0.0114442	0.00810629	0.0047684	0.00214578	0.00309946	0.0047684	0.0126362	0.019312	0.0262262	0.0298024	0.0312331	0.0331404	0.0350478	0.0364783	0.029564	0.0269414	0.0336173	0.050545	0.0486376	0.0245572	0.00858313	0.00309946	0.000953682	0	-0.00023842
0.378	-0.0011921	-0.0011921	-0.0023842	-0.0011921	0.000953682	0.00524524	0.00715259	0.00762945	0.00739101	0.00405314	0.00309946	0.00524524	0.00429156	0.00357629	0.000953682	-0.0023842	-0.00357629	0.00381473	0.00929838	0.0112057	0.0135899	0.014782	0.0131131	0.0121594	0.0104905	0.00500682	0.0023842	0.000476841	0.000715259	0.00596049	0.0121594	0.019312	0.0245572	0.0281335	0.0298024	0.0302793	0.032902	0.0422003	0.0438693	0.0469687	0.0464919	0.046015	0.0429156	0.0214578	0.00762945	0.0023842	0.000476841	0.00023842	0.000715259
0.38	-0.00286104	-0.00262262	-0.00286104	-0.00023842	0.00309946	0.00643733	0.00739101	0.00715259	0.00691417	0.00381473	0.00381473	0.0047684	0.00286104	0.00214578	0.000715259	-0.00190736	-0.00190736	0.00286104	0.00762945	0.00977522	0.0121594	0.011921	0.0109673	0.011921	0.0109673	0.00500682	0.00143052	0.000953682	0.000953682	0.00619891	0.0140668	0.0216962	0.0247956	0.0259877	0.0271798	0.0276567	0.0309946	0.0457766	0.0565054	0.0467303	0.0298024	0.0290872	0.0286103	0.0138283	0.00429156	0.000476841	0	-0.00023842	-0.000715259
0.382	-0.00429156	-0.00452998	-0.0047684	-0.00143052	0.00190736	0.00596049	0.00667575	0.00715259	0.00715259	0.00429156	0.00381473	0.00429156	0.00143052	0.000476841	0.00023842	-0.0011921	-0.0011921	0.00381473	0.00762945	0.0121594	0.0138283	0.0128747	0.0104905	0.0114442	0.0116826	0.00715259	0.00333787	0.00166894	0.0023842	0.00810629	0.0169278	0.0207425	0.0240804	0.0233651	0.0264646	0.0259877	0.0326636	0.0438693	0.0655656	0.061274	0.0407698	0.0374319	0.0290872	0.0128747	0.00405314	0.00143052	0.000476841	0	0.00023842
0.384	-0.00500682	-0.00452998	-0.00333787	0.000476841	0.00357629	0.00596049	0.00715259	0.00762945	0.00762945	0.00548366	0.00524524	0.0047684	0.00143052	0.000476841	-0.00023842	-0.00309946	-0.00166894	0.00548366	0.0104905	0.0128747	0.0131131	0.011921	0.00882155	0.0102521	0.00977522	0.00667575	0.00333787	0.00166894	0.00262262	0.0109673	0.0188352	0.0226499	0.0240804	0.0247956	0.0281335	0.0269414	0.0298024	0.0381472	0.0493529	0.0457766	0.038624	0.0333788	0.0243188	0.0109673	0.00333787	0.000476841	-0.000476841	-0.000476841	0
0.386	-0.00619891	-0.00619891	-0.00357629	0.00023842	0.00381473	0.00643733	0.00715259	0.00715259	0.00643733	0.00524524	0.00524524	0.00452998	0.00166894	-0.00023842	-0.000953682	-0.00357629	-0.00190736	0.00381473	0.00929838	0.0131131	0.0150204	0.0128747	0.0104905	0.0104905	0.0104905	0.00762945	0.00333787	0.00214578	0.00309946	0.0109673	0.0197889	0.0245572	0.0243188	0.0243188	0.0286103	0.0309946	0.0340941	0.0302793	0.0362399	0.0374319	0.0548365	0.0524523	0.0309946	0.0128747	0.00381473	0.000715259	0.000953682	0.000953682	0.00143052
0.388	-0.00739101	-0.00667575	-0.00166894	0.00262262	0.00548366	0.00691417	0.00762945	0.00762945	0.00619891	0.0047684	0.00572208	0.0047684	0.0023842	-0.00023842	-0.00166894	-0.00357629	0.00023842	0.00739101	0.011921	0.0143052	0.0138283	0.0131131	0.0109673	0.0114442	0.00882155	0.00643733	0.00309946	0.000715259	0.00333787	0.0121594	0.0188352	0.0236036	0.0252725	0.026703	0.0321867	0.0352862	0.0438693	0.0350478	0.0324252	0.0286103	0.0433924	0.043154	0.0212194	0.00643733	0.00166894	0	0	0	0
[truncated: 77 more columns]

## Sheet: fig5c_1
vb	idrag	idrive	ratio
0.75	-0.00023842	2.97071	-8.02568e-05
0.748	-0.00167	2.96849	-0.000562218
0.746	-0.000953682	2.9669	-0.000321441
0.744	-0.000715259	2.98375	-0.000239718
0.742	-0.00119	2.95514	-0.000403399
0.74	-0.00167	2.96372	-0.000563123
0.738	-0.00119	2.97803	-0.000400299
0.736	-0.00334	2.9793	-0.00112
0.734	-0.000715259	2.98025	-0.000239999
0.732	-0.00023842	2.99965	-7.94827e-05
0.73	-0.00023842	3.00727	-7.92811e-05
0.728	-0.000715259	3.01903	-0.000236917
0.726	0	3.006	0
0.724	0.00262	3.02285	0.000867599
0.722	0.00023842	2.98693	7.98212e-05
0.72	-0.000476841	2.99583	-0.000159168
0.718	0.000476841	2.99233	0.000159354
0.716	-0.000715259	3.00569	-0.000237969
0.714	-0.00167	3.01299	-0.000553914
0.712	-0.00215	3.03111	-0.000707918
0.71	-0.00167	3.0273	-0.000551297
0.708	-0.00405	3.04415	-0.00133
0.706	-0.00405	3.03906	-0.00133
0.704	-0.00334	3.05337	-0.00109
0.702	-0.00238	3.04288	-0.000783534
0.7	-0.00167	3.05178	-0.000546874
0.698	-0.000715259	3.05845	-0.000233863
0.696	-0.000476841	3.07053	-0.000155296
0.694	-0.00023842	3.0664	-7.77524e-05
0.692	0.000476841	3.06735	0.000155457
0.69	-0.000476841	3.08198	-0.000154719
0.688	-0.000953682	3.07975	-0.000309662
0.686	0.00143	3.07721	0.000464876
0.684	0.000476841	3.0877	0.000154432
0.682	-0.00191	3.06577	-0.000622148
0.68	-0.00286	3.06863	-0.000932352
0.678	-0.00238	3.08547	-0.000772718
0.676	-0.00286	3.08484	-0.000927452
0.674	-0.00405	3.07085	-0.00132
0.672	-0.00358	3.07085	-0.00116
0.67	-0.00358	3.06386	-0.00117
0.668	-0.00238	3.06513	-0.000777847
0.666	-0.000953682	3.05178	-0.0003125
0.664	0.00023842	3.04733	7.82391e-05
0.662	0.0031	3.04256	0.00102
0.66	0.00381	3.03652	0.00126
0.658	0.00381	3.04351	0.00125
0.656	0.00334	3.03334	0.0011
0.654	0.00358	3.02317	0.00118
0.652	0.000953682	3.01427	0.000316389
0.65	-0.000715259	3.01617	-0.000237141
0.648	0	3.00886	0
0.646	0	3.00028	0
0.644	0.000476841	2.98947	0.000159507
0.642	0.00262	2.97993	0.000880094
0.64	0.0031	2.96913	0.00104
0.638	0.00286	2.96499	0.00096494
0.636	0.0031	2.95196	0.00105
0.634	0.00143	2.9491	0.00048507
0.632	0.00215	2.93575	0.000730915
0.63	0.000953682	2.93734	0.000324675
0.628	0.000476841	2.92557	0.000162991
0.626	0.00143	2.93098	0.000488069
0.624	0.00023842	2.91445	8.18063e-05
0.622	-0.00167	2.90841	-0.000573833
0.62	-0.00023842	2.89665	-8.2309e-05
0.618	-0.00215	2.89887	-0.000740212
0.616	-0.00501	2.88902	-0.00173
0.614	-0.00453	2.88743	-0.00157
0.612	-0.00286	2.87249	-0.000996015
0.61	0.00262	2.88043	0.000910495
0.608	0.00596	2.86136	0.00208
0.606	0.01121	2.8585	0.00392
0.604	0.01478	2.82289	0.00524
0.602	0.01454	2.81495	0.00517
0.6	0.01454	2.78983	0.00521
0.598	0.01454	2.78093	0.00523
0.596	0.01168	2.75995	0.00423
0.594	0.01144	2.75645	0.00415
0.592	0.01478	2.72817	0.00542
0.59	0.05007	2.72244	0.01839
0.588	0.17357	2.67985	0.06477
0.586	0.3686	2.66077	0.13853
0.584	0.53025	2.61754	0.20257
0.582	0.64636	2.59973	0.24862
0.58	0.69523	2.57111	0.2704
0.578	0.71144	2.58574	0.27514
0.576	0.64159	2.55204	0.2514
0.574	0.54145	2.52153	0.21473
0.572	0.40984	2.50055	0.1639
0.57	0.25964	2.49673	0.10399
0.568	0.14424	2.48878	0.05796
0.566	0.09871	2.46303	0.04007
0.564	0.24605	2.4376	0.10094
0.562	0.78464	2.41599	0.32477
0.56	1.19854	2.40486	0.49838
0.558	1.47224	2.41026	0.61082
0.556	1.57929	2.3931	0.65993
0.554	1.65797	2.38515	0.69512
0.552	1.66679	2.36735	0.70408
0.55	1.73116	2.37116	0.73009
0.548	1.71018	2.36544	0.72299
0.546	1.6954	2.36639	0.71645
0.544	1.69922	2.35241	0.72233
0.542	1.88804	2.35527	0.80162
0.54	1.99772	2.33492	0.85558
0.538	2.05661	2.33047	0.88249
0.536	2.12981	2.31744	0.91904
0.534	2.18798	2.31712	0.94427
0.532	2.20419	2.30027	0.95823
0.53	2.20586	2.29614	0.96068
0.528	2.20563	2.28565	0.96499
0.526	2.08332	2.28756	0.91072
0.524	2.07688	2.27357	0.91349
0.522	2.08403	2.25958	0.92231
0.52	2.07187	2.25354	0.91938
0.518	2.07616	2.24401	0.9252
0.516	2.08832	2.23383	0.93486
0.514	2.07569	2.22048	0.93479
0.512	2.05709	2.20617	0.93242
0.51	2.06806	2.17025	0.95291
0.508	2.08689	2.17471	0.95962
0.506	2.09071	2.18615	0.95634
0.504	2.11431	2.20809	0.95753
0.502	2.06186	2.19727	0.93837
0.5	1.98008	2.11017	0.93835
0.498	1.76788	1.98175	0.89208
0.496	1.61553	1.85077	0.87289
0.494	1.71591	1.84855	0.92825
0.492	1.68777	1.82852	0.92303
0.49	1.78099	1.95091	0.9129
0.488	1.69087	1.85141	0.91329
0.486	1.53638	1.64287	0.93518
0.484	1.08839	1.15872	0.9393
0.482	0.73576	0.78806	0.93364
0.48	0.47445	0.50386	0.94164
0.478	0.27847	0.28769	0.96796
0.476	0.15783	0.15418	1.02371
0.474	0.09322	0.08837	--
0.472	0.04482	0.04037	--
0.47	0.01454	0.01748	--
0.468	0.00119	0.00922	--
0.466	-0.000715259	0.00636	--
0.464	-0.00167	0.00381	--
0.462	0.00668	0.00381	--
0.46	0.00334	0.00413	--
0.458	0.000476841	0.00413	--
0.456	-0.00429	0.00509	--
0.454	-0.00572	0.00477	--
0.452	-0.00596	0.00413	--
0.45	-0.01359	0.00445	--
0.448	-0.01287	0.0035	--
0.446	-0.00119	0.00286	--
0.444	-0.000715259	0.00477	--
0.442	-0.0062	0.00413	--
0.44	-0.00453	0.00286	--
0.438	0.000476841	0.00286	--
0.436	0.00143	0.00445	--
0.434	-0.00238	0.00413	--
0.432	-0.00286	0.00413	--
0.43	-0.00023842	0.00413	--
0.428	-0.00023842	0.0035	--
0.426	0.00215	0.00318	--
0.424	0.00262	0.00381	--
0.422	0.000476841	0.00477	--
0.42	0.000476841	0.00286	--
0.418	0.00191	0.00445	--
0.416	0.00286	0.00254	--
0.414	0.00358	0.00413	--
0.412	0.0031	0.00286	--
0.41	0.00143	0.00381	--
0.408	0.000715259	0.00254	--
0.406	-0.00119	0.00413	--
0.404	-0.00119	0.00381	--
0.402	-0.00023842	0.0035	--
0.4	0.000476841	0.00318	--
0.398	0.000715259	0.00477	--
0.396	0	0.00318	--
0.394	0.00119	0.00413	--
0.392	0.000953682	0.00381	--
0.39	0	0.00445	--
0.388	0.00023842	0.00413	--
0.386	-0.00023842	0.00445	--
0.384	0	0.00413	--
0.382	0.000476841	0.0035	--
0.38	0.000715259	0.00445	--
0.378	0.000476841	0.00509	--
0.376	0	0.00413	--
0.374	-0.000953682	0.00509	--
0.372	-0.00143	0.0035	--
0.37	-0.00023842	0.00445	--
0.368	-0.00119	0.00445	--
0.366	0.000476841	0.00445	--
0.364	0.00215	0.00477	--
0.362	-0.000476841	0.00477	--
0.36	-0.00215	0.00254	--
0.358	0.000715259	0.00413	--
0.356	0.00143	0.00254	--
0.354	-0.000476841	0.00254	--
0.352	-0.00023842	0.00381	--
0.35	0.000476841	0.00254	--

## Sheet: fig5c_2
Vb	idrag	idrive	ratio
0.6	0.0093	2.49037	0.00373
0.598	0.00978	2.48338	0.00394
0.596	0.01311	2.46939	0.00531
0.594	0.01693	2.45541	0.00689
0.592	0.01693	2.44459	0.00692
0.59	0.01478	2.43125	0.00608
0.588	0.01192	2.42012	0.00493
0.586	0.00858	2.40772	0.00356
0.584	0.00429	2.39627	0.00179
0.582	0.00405	2.34923	0.00173
0.58	0.000476841	2.34033	0.00020375
0.578	-0.00739	2.30186	-0.00321
0.576	-0.01192	2.28756	-0.00521
0.574	-0.00882	2.28247	-0.00386
0.572	0.00023842	2.28183	0.000104486
0.57	0.01121	2.28183	0.00491
0.568	0.01979	2.28724	0.00865
0.566	0.02813	2.29519	0.01226
0.564	0.02909	2.31076	0.01259
0.562	0.02551	2.299	0.0111
0.56	0.02265	2.29391	0.00987
0.558	0.01264	2.29582	0.0055
0.556	0.00691	2.28247	0.00303
0.554	0.00286	2.28629	0.00125
0.552	-0.00381	2.28247	-0.00167
0.55	-0.0124	2.27103	-0.00546
0.548	-0.00882	2.25927	-0.0039
0.546	0.00525	2.19219	0.00239
0.544	0.02146	2.18456	0.00982
0.542	0.03719	2.17884	0.01707
0.54	0.04911	2.16962	0.02264
0.538	0.04935	2.16898	0.02275
0.536	0.04745	2.15563	0.02201
0.534	0.03648	2.14514	0.01701
0.532	0.01836	2.13275	0.00861
0.53	0.00858	2.1178	0.00405
0.528	0.000953682	2.11812	0.000450249
0.526	-0.00525	2.14165	-0.00245
0.524	0.00572	2.12671	0.00269
0.522	0.02813	2.10381	0.01337
0.52	0.05531	2.04596	0.02704
0.518	0.07772	2.004	0.03878
0.516	0.0906	1.93883	0.04673
0.514	0.08845	1.94741	0.04542
0.512	0.06843	1.89559	0.0361
0.51	0.03648	1.87207	0.01949
0.508	0.02122	1.84473	0.0115
0.506	0.02241	1.82852	0.01226
0.504	0.03815	1.81295	0.02104
0.502	0.0906	1.79005	0.05061
0.5	0.15402	1.78751	0.08616
0.498	0.20814	1.77829	0.11704
0.496	0.2203	1.76717	0.12466
0.494	0.17762	1.71281	0.1037
0.492	0.13614	1.64224	0.0829
0.49	0.15497	1.46867	0.10552
0.488	0.18382	1.00454	0.18299
0.486	0.20886	0.62625	0.3335
0.484	0.1657	0.37702	0.4395
0.482	0.05412	0.23747	0.22791
0.48	-0.02623	0.13288	-0.19737
0.478	-0.04172	0.06994	-0.59659
0.476	-0.02837	0.03211	-0.88366
0.474	-0.00548	0.01558	-0.35204
0.472	0.00143	0.00795	--
0.47	0.01216	0.00381	--
0.468	0.01311	0.0035	--
0.466	0.01502	0.00286	--
0.464	0.0062	0.00286	--
0.462	0.00238	0.00381	--
0.46	0.00119	0.0035	--
0.458	-0.000715259	0.00413	--
0.456	-0.00143	0.00413	--
0.454	0	0.00223	--
0.452	-0.00119	0.0035	--
0.45	-0.00238	0.00445	--
0.448	-0.0031	0.0035	--
0.446	-0.00381	0.00286	--
0.444	-0.00167	0.00286	--
0.442	-0.00023842	0.0054	--
0.44	-0.000715259	0.0035	--
0.438	0.000476841	0.00286	--
0.436	0.000953682	0.00286	--
0.434	0.00215	0.00413	--
0.432	0.00023842	0.00254	--
0.43	0.00262	0.00191	--
0.428	0.00191	0.00413	--
0.426	0.000476841	0.00286	--
0.424	0.00023842	0.00413	--
0.422	-0.00262	0.0035	--
0.42	-0.00238	0.00254	--
0.418	-0.00215	0.0035	--
0.416	-0.000953682	0.00413	--
0.414	0.00023842	0.0035	--
0.412	0.00143	0.00413	--
0.41	0.00215	0.0035	--
0.408	0.00167	0.00286	--
0.406	0.000476841	0.00413	--
0.404	0	0.00509	--
0.402	0	0.0035	--
0.4	-0.000953682	0.00381	--
0.398	0.0031	0.0035	--
0.396	0.00358	0.00381	--
0.394	0.00596	0.0035	--
0.392	0.00787	0.00413	--
0.39	0.00715	0.00286	--
0.388	0.00811	0.00413	--
0.386	0.00882	0.0035	--
0.384	0.00882	0.0035	--
0.382	0.00262	0.0035	--
0.38	0.00143	0.00318	--
0.378	-0.00119	0.00223	--
0.376	-0.00453	0.00509	--
0.374	-0.000953682	0.00286	--
0.372	0.000476841	0.00413	--
0.37	0.00167	0.00509	--
0.368	0.00238	0.00381	--
0.366	0.00381	0.0035	--
0.364	0.0031	0.00286	--
0.362	0.0031	0.00445	--
0.36	0.00381	0.00445	--
0.358	0.0031	0.00477	--
0.356	0.00334	0.0035	--
0.354	-0.000476841	0.00413	--
0.352	-0.000715259	0.00286	--
0.35	0.000476841	0.0035	--
--
--
--
--
--
--
--
--
--
--
--
--
--
--
--
--
--
--
--
--
--
--
--
--
--
--
--
--
--
--
--
--
--
--
--
--
--
--
--
--
--
--
--
--
--
--
--
--
--
--
--
--
--
--
--
--
--
--
--
--
--
--
--
--
--
--
--
--
--
--
--
--
--
--
--
--
--
--
--
--
--
--
--
--
--
--
--
--
--
--
--
--
--
--
--
--
--
--
--
--
--
--
--
--
--
--
--
--
--
--
--
--
--
--
--
--
--
--
--
--
--
--
--
--
--
--
--
--
--
--
--
--
--
--
--
--
--
--
--
--
--
--
--
--
--
--
--
--
--
--
--
--
--
--
--
--
--
--
--
--
--
--
--
--
--
--
--
--
--
--
--
--
--
--
--
--
--
--
--
--
--
--
--
--
--
--
--
--
--
--
--
--
--
--
--
--
--
--
--
--
--
